# Supplementary material for: Inhibition of Ribosome Assembly and Ribosome Translation Has Distinctly Different Effects on Abundance and Paralogue Composition of Ribosomal Protein mRNAs in Saccharomyces cerevisiae
Source: mSystems. 2023 Jan 18;8(1):e01098-22. doi: 10.1128/msystems.01098-22 (PMC9948716; doi:10.1128/msystems.01098-22)
Supplement: DATA SET S1 [file msystems.01098-22-s0005.xlsx]

## Sheet: Dataset 1A
	Dataset 1. Analysis of reads. (A) Reads per sample
	Strain	Time (hours)	Duplicate	Total Reads	Total Mapped Reads	Percent Mapped Reads	Percent Properly Paired	Uniquely Mapped Reads	Percent Exonic	Percent Intronic	Percent Intergenic	Total Features	Features With Coverage	Avg RPKM
	Pgal-uL4A	0	1	31160098	26091108	84	81	24843193	94	0.33	5.23	7126	6959	175.557
			2	30781140	26058135	85	82	24928504	95	0.28	4.91	7126	6958	168.076
			3	26708550	22765778	85	85	21783187	95	0.31	4.84	7126	6938	169.921
		2	1	27886160	23686502	85	83	22762919	94	0.23	5.71	7126	6963	170.237
			2	34014132	28757250	85	81	27535637	94	0.23	5.66	7126	6977	173.129
			3	31898502	26632952	83	81	25487021	94	0.23	5.64	7126	6990	174.199
		5	1	31329378	26146877	83	80	25140341	94	0.31	5.62	7126	6964	180.279
			2	36924836	30694342	83	80	29240834	95	0.27	4.68	7126	6987	188.077
			3	35606604	30237874	85	82	29093196	94	0.30	5.52	7126	6973	183.353
		16	1	36991550	30506119	82	74	29355476	94	0.67	5.67	7126	6959	183.784
			2	31995934	27774929	87	86	26508361	97	0.39	2.6	7126	6906	198.837
			3	36689130	30929680	84	81	29801308	94	0.70	5.65	7126	6973	189.542
	Pgal-eEF3	0	1	37346500	32217107	86	84	30805084	95	0.3	4.53	7126	6973	169.067
			2	34300980	29186649	85	82	27891837	95	0.31	4.69	7126	6959	166.823
			3	29945526	25410700	845	81	24309318	95	0.29	4.73	7126	6952	167.004
		2	1	33958280	28793497	85	80	27450692	95	0.25	4.27	7126	6940	174.172
			2	38516970	33088402	86	83	31600268	95	0.30	4.42	7126	6972	179.033
			3	38590280	33067634	86	82	31539775	95	0.29	4.54	7126	6954	175.152
		12	1	37484454	32394050	86	84	30869484	96	0.25	4.19	7126	6965	159.694
			2	34380570	29375261	85	83	28058017	96	0.28	4.22	7126	6972	170.177
		26	1	32073470	27571486	86	85	26373958	95	0.21	4.47	7126	6972	160.663
			2	35181456	30299713	86	84	28940924	95	0.21	4.52	7126	6974	157.593
			3	32350742	28083916	87	85	26786000	95	0.17	4.47	7126	6966	157.391

## Sheet: Dataset 1B
Dataset 1. Analysis of reads. (B) Read counts per gene)
Feature.ID	Gene	Read Count Pgal-uL4				Read count Pgal-eEF3				Read.count in Pgal-uL4/read.count in Pgal-eEF3 at t=0
		t=0	t=2	t=5	t=16	t=0	t=2	t=12	t=26
YMR056C	AAC1	824.263	323.338	362.05	618.931	611.102	280.86	617.22	1435.72	1.34881
YJR155W	AAD10	258.828	267.432	279.474	298.294	268.917	212.506	216.922	319.188	0.962483
YNL331C	AAD14	358.097	397.95	414.57	573.55	357.424	309.47	461.518	471.713	1.00188
YFL057C	AAD16	140.499	155.142	146.764	190.28	119.195	122.13	135.744	157.506	1.17873
YCR107W	AAD3	182.873	252.897	315.92	353.221	254.226	276.091	379.771	287.574	0.719331
YDL243C	AAD4	391.637	257.333	213.579	223.983	361.399	235.016	174.322	117.115	1.08367
YFL056C	AAD6	203.657	246.636	258.132	364.414	231.22	180.241	245.415	261.225	0.880792
YNL141W	AAH1	1230.45	1732.52	2883.49	2383.38	1859.14	3154.15	1203.68	614.18	0.661842
YHR047C	AAP1	2697.87	2158.32	1933.19	1706.07	2229.1	2302.94	3469.39	3811.32	1.2103
YBL074C	AAR2	87.6555	113.755	96.8739	111.611	160.051	168.451	205.093	221.373	0.547673
YKL106W	AAT1	1112.8	1521.6	1611.84	1047.82	1054.51	1392.56	1590.32	1396.39	1.05527
YLR027C	AAT2	5417.24	9222.33	8130.14	5561.54	6640.69	6494.1	6304.91	5643.78	0.815765
YBR236C	ABD1	742.37	756.794	926.766	1230.22	931.226	991.381	1483.71	2165.74	0.797196
YKL112W	ABF1	866.572	1126.41	1116.7	965.539	1479.42	1540.51	1407.25	1452.15	0.585751
YMR072W	ABF2	3246.8	4824.93	6190.22	4044.2	4064.5	3628.28	2994.13	3229.13	0.798818
YCR088W	ABP1	3468.11	1916.73	1488.83	1411.24	4393.93	3218.34	3238.33	3511.59	0.789296
YOR239W	ABP140	3026.93	3535.69	3189.99	2701.93	3512.03	4217.32	4330.63	3834.69	0.861875
YNR033W	ABZ1	1548.53	1155.06	866.818	930.85	1190.21	1036.04	1383.6	1963.94	1.30106
YMR289W	ABZ2	1181.16	1072.71	1264.54	1057.89	1111.66	917.031	1113.67	1179.02	1.06253
YER045C	ACA1	474.819	453.594	482.111	667.672	258.74	290.972	515.425	765.681	1.83512
YGR037C	ACB1	5865.68	3246.82	3906.63	3648.58	6274.48	6551.03	3130.52	2764.47	0.934847
YNR016C	ACC1	17645.2	5517.26	5117.41	3478.68	9559.86	10986.8	6471.22	4917.56	1.84576
YLR131C	ACE2	928.384	1038.94	546.622	352.848	899.582	898.412	751.787	627.439	1.03202
YLR144C	ACF2	623.248	602.014	605.504	616.828	514.483	596.864	1113.65	1302.37	1.21141
YJR083C	ACF4	373.896	426.791	404.372	423.732	364.178	364.579	524.747	616.087	1.02668
YBL015W	ACH1	3369.66	567.09	585.136	612.297	3403.23	658.35	596.46	857.331	0.990135
YDL203C	ACK1	726.214	786.446	669.964	611.338	809.92	870.247	879.438	908.326	0.89665
YDR161W	ACL4	1719.94	2238.36	2144.33	1805.42	1695.13	2681.74	2704.9	2533.01	1.01464
YPL267W	ACM1	637.849	574.601	584.954	691.015	416.258	454.395	395.833	524.781	1.53234
YLR304C	ACO1	20601.7	6625.03	6074.34	7293.36	17959.3	7152.78	6819.68	4479.58	1.14714
YJL200C	ACO2	1484.97	4450.98	3561.17	1897.54	1531.11	2125.02	3044.8	1600.79	0.969864
YKL192C	ACP1	3281.91	1813.91	1634.21	1757.91	3037.55	1914.66	1653.62	2144.78	1.08045
YAL054C	ACS1	2706.65	196.83	302.837	488.551	682.054	386.735	408.052	523.154	3.96838
YLR153C	ACS2	8911.04	7766.61	6032.86	3433.86	5575.07	6194.33	4826.86	3324.95	1.59837
YFL039C	ACT1	26489.6	22550	20618.3	17338.1	29785	29487.4	23889.7	27356.7	0.889361
YDR448W	ADA2	843.456	793.982	671.392	805.511	1143.34	1160.33	1649.46	2029.07	0.73771
YMR184W	ADD37	1191.44	1120.1	1022.3	814.937	1020.46	792.315	565.906	676.197	1.16756
YKL206C	ADD66	977.68	1247.25	1521.73	1648.61	920.28	1085.45	1551.72	1768.55	1.06237
YAR015W	ADE1	1605.95	1598.3	2139.46	3733.03	1502.01	2009.01	1596.4	2430.97	1.0692
YNL220W	ADE12	2921.23	3593.53	4321.45	2723.84	3170.91	4049.02	2985.13	1889.84	0.92126
YLR359W	ADE13	2367.2	2960.39	3759.23	3446.41	2842.66	4104.41	3440.98	3740.13	0.832743
YLR028C	ADE16	4632.09	3768.68	4261.65	4673.72	5135.93	4540.94	6046.56	6308.6	0.901898
YMR120C	ADE17	667.209	661.446	1978.06	4200.41	588.143	1992.05	1525.11	917.785	1.13443
YOR128C	ADE2	1209.28	1636.6	1978.29	2788.1	1235.3	1587.8	2508.23	3329.16	0.978936
YGR204W	ADE3	5388.26	4654.94	4728.16	5131.07	5182.74	6069.28	8997.51	8110.47	1.03965
YMR300C	ADE4	1550.83	2286.58	2850.29	3109.81	1556.55	2314.47	2211.93	1927.23	0.996329
YGL234W	ADE5,7	3249.68	3716.45	3600.5	3778.06	3752.28	6389.15	5858.88	4984.53	0.866054
YGR061C	ADE6	3379.77	4282.82	3912.8	3529.83	3740.31	6083.21	6060	4568.3	0.903607
YDR408C	ADE8	1888.81	2930.09	4199.26	6368.14	1988.84	2625.94	3823.44	4192.98	0.949702
YOL086C	ADH1	82929	33284.3	37759.5	23162.5	67502.8	117421	57082.3	20390	1.22853
YMR303C	ADH2	27680	708.323	763.872	842.087	1097.2	637.672	626.661	521.914	25.2278
YMR083W	ADH3	4953.86	2303.86	2880.13	3680.77	4673.04	4735.19	5072.99	4259.08	1.06009
YGL256W	ADH4	599.583	992.56	1123.03	1268.47	885.67	994.205	1323.83	894.327	0.676982
YBR145W	ADH5	283.504	364.664	422.316	262.024	388.702	312.374	211.799	89.3463	0.729362
YMR318C	ADH6	34288.7	7292.86	6085.85	5260.43	25766.8	7080.68	3996.77	2618.25	1.33073
YCR105W	ADH7	91.6503	113.187	146.895	212.088	169.75	159.576	271.098	248.984	0.539912
YMR009W	ADI1	1559.47	1853.98	1904.87	2074.88	700.823	529.393	497.215	548.105	2.2252
YDR226W	ADK1	9152.42	5520.86	6530.2	7108.67	12064.4	11280.9	7062.64	5216.43	0.758633
YER170W	ADK2	554.596	369.934	282.708	295.794	586.864	392.715	423.722	459.931	0.945016
YJR105W	ADO1	7658.33	7721.13	8640.19	8563.76	8323.23	9884.35	7894.04	7060.27	0.920115
YCR011C	ADP1	1661.82	1861.75	1625.62	1439.5	2091.16	2023.4	1946.53	1805.72	0.794689
YDR216W	ADR1	4441.24	915.264	594.194	1269.9	3928.68	675.571	755.236	2214.15	1.13047
YCR010C	ADY2	264.563	70.5125	87.0026	80.3182	70.1308	56.5796	86.5658	91.0229	3.77242
YDL239C	ADY3	299.325	375.204	327.838	218.992	355.658	277.97	325.861	360.929	0.841609
YLR227C	ADY4	428.772	576.358	662.681	611.519	415.235	431.514	499.917	514.449	1.0326
YMR064W	AEP1	1120.81	768.009	706.809	668.929	871.895	745.329	770.002	919.682	1.28548
YMR282C	AEP2	1108.54	756.937	679.164	592.705	1045.38	681.892	715.985	787.397	1.06042
YPL005W	AEP3	365.753	324.216	286.853	299.346	362.695	280.749	390.284	549.109	1.00843
YEL052W	AFG1	2101.32	1169.15	1067.17	1130.67	2229.33	1400.71	1346.84	1410.18	0.94258
YLR397C	AFG2	1313.59	1388.84	1350.52	1231.13	1138.66	1547.74	2645.37	2476.83	1.15363
YER017C	AFG3	2802.62	1926.39	1266.89	1224.95	2481.57	1782.8	1496.92	2209.99	1.12937
YOR129C	AFI1	421.233	552.099	493.39	425.027	399.576	508.192	691.048	666.699	1.0542
YDR085C	AFR1	1506.95	421.912	320.34	305.755	606.636	190.827	519.25	1176.31	2.48412
YGL071W	AFT1	859.003	593.424	605.806	812.547	959.416	992.973	1274.29	1040.29	0.89534
YPL202C	AFT2	536.743	956.579	1105.84	1287.97	456.248	592.832	1062.69	899.616	1.17643
YNR044W	AGA1	286.594	573.709	389.238	193.229	396.099	498.594	452.106	374.015	0.723543
YGL032C	AGA2	202.94	388.397	414.384	169.066	473.154	408.227	328.299	417.704	0.428909
YPR021C	AGC1	1023.32	574.512	527.77	418.395	1130.88	627.287	535.134	782.503	0.904887
YDR524C	AGE1	908.005	859.843	958.082	884.576	703.32	781.538	929.118	906.862	1.29103
YIL044C	AGE2	861.48	1250.83	1204.08	1493.37	1101.69	1194.75	1566.43	1598.25	0.781963
YCL025C	AGP1	3475.35	1595.28	790.663	1577	1901.34	1147.12	559.393	1409.7	1.82784
YBR132C	AGP2	1238	349.009	205.926	337.536	758.925	305.618	590.412	794.161	1.63126
YFL055W	AGP3	247.476	181.118	174.236	329.179	229.714	131.037	277.073	377.431	1.07732
YFL030W	AGX1	5103.78	378.2	398.605	501.382	1761.67	336.878	264.107	339.827	2.89713
YDR214W	AHA1	2287.64	2564.02	2690.76	3610.58	4113.61	3691.69	3558.92	6099.88	0.556116
YOR023C	AHC1	1147.74	1149.14	740.407	988.624	1128.83	1137.48	996.399	1210.64	1.01675
YCR082W	AHC2	2389.63	1340.09	1075.88	1023.86	2095.91	1779.39	714.226	863.354	1.14014
YLR109W	AHP1	6557.69	24402.9	29946.6	52855.3	6259.52	36692.5	25876.8	21252.4	1.04763
YNR074C	AIF1	569.237	1117.74	1263.26	1341.44	705.927	807.389	1149.36	1122.27	0.806368
YAL046C	AIM1	1242.87	871.211	886.352	1114.67	1132.53	729.932	689.589	877.968	1.09744
YER087W	AIM10	367.127	261.549	203.467	200.086	378.15	244.291	274.904	321.6	0.97085
YER093C-A	AIM11	444.39	159.239	152.295	226.891	363.806	173.145	153.566	197.579	1.2215
YGL160W	AIM14	778.919	1079.72	1212.49	858.97	667.894	550.715	563.716	828.943	1.16623
YHL021C	AIM17	931.15	692.45	1586.63	3065.13	1051.64	389.878	1599.02	3643.84	0.885425
YHR198C	AIM18	785.914	555.805	782.651	1160.31	700.405	400.909	490.243	858.01	1.12209
YIL087C	AIM19	414.233	304.455	617.419	1140.97	396.108	162.478	296.799	696.508	1.04576
YAL049C	AIM2	1657.49	1502.27	1845.56	1546.93	1201.85	1120.02	888.654	1019.06	1.37912
YIL158W	AIM20	1414.91	1560.23	1287.53	549.459	1283.18	1221.23	565.566	269.13	1.10265
YIR003W	AIM21	1247.42	1164.71	1180.06	1350.05	1251.22	1064.15	1722.13	2219.16	0.996968
YJL046W	AIM22	476.598	355.947	546.839	520.864	499.562	371.836	533.498	675.274	0.954033
YJL131C	AIM23	671.819	481.83	404.944	340.754	751.227	409.376	379.488	505.326	0.894296
YJR080C	AIM24	1380.21	516.944	428.711	351.199	1031.27	451.089	389.892	574.095	1.33837
YJR100C	AIM25	615.717	706.648	826.725	859.725	701.231	502.565	614.249	708.46	0.878052
YKR074W	AIM29	1105.75	1434.44	1643.5	1418.25	1633.85	1767.56	1339.22	1183.88	0.676774
YBR108W	AIM3	1113.15	780.29	582.097	526.256	904.496	726.067	808.4	1044.08	1.23068
YML050W	AIM32	313.424	351.381	370.073	427.123	324.122	231.569	260.125	302.736	0.966992
YML087C	AIM33	703.282	315.249	284.019	296.967	503.581	123.584	143.731	136.688	1.39656
YMR003W	AIM34	535.007	516.696	441.301	252.621	561.585	431.171	252.21	256.334	0.952674
YMR157C	AIM36	976.513	598.842	575.989	543.737	912.873	515.305	492.502	587.586	1.06971
YOL053W	AIM39	887.067	527.611	492.471	574.18	888.466	445.015	347.136	420.682	0.998425
YBR194W	AIM4	274.077	218.536	265.45	346.076	277.516	187.696	242.498	368.727	0.987609
YOR215C	AIM41	2738.78	1653.23	2985.36	3419.45	1688.59	789.137	868.914	1504.68	1.62193
YPL158C	AIM44	1104.58	1463.21	851.964	462.825	1189.56	1634.93	1159.85	815.233	0.928558
YPR004C	AIM45	2918.18	1832.73	1662.56	1620.27	2699.99	1799.7	1689.19	2291.67	1.08081
YHR199C	AIM46	1036.6	1024.61	1204.45	1761.8	1470.76	1405.22	1645.53	1854.45	0.704804
YDL237W	AIM6	1305.53	1368.55	1417.71	1095.5	1551.81	1345.01	1244.29	1092.63	0.841294
YDR063W	AIM7	721.025	709.592	839.332	906.059	897.551	862.73	635.858	642.15	0.803325
YER080W	AIM9	1333.29	1121.07	897.561	646.966	1320.55	1343.57	1122.36	855.856	1.00965
YMR092C	AIP1	2041.32	1799.18	1526.31	1559.57	2621.65	2199.71	2844.99	3993.45	0.77864
YIL079C	AIR1	755.331	846.07	1058.92	853.227	506.131	763.786	866.741	678.747	1.49236
YDL175C	AIR2	527.947	506.965	482.964	476.78	497.863	462.866	772.739	876.066	1.06043
YBR059C	AKL1	1472.24	1372.33	989.712	1024.08	1594.19	1431.45	1765.9	2757.58	0.923504
YDR264C	AKR1	1635.17	1646.66	1750.57	2197.42	2072.52	2293.63	3661.75	4425.54	0.788977
YOR034C	AKR2	604.429	620.228	612.32	665.865	533.133	777.808	811.282	823.759	1.13373
YOR335C	ALA1	4914.24	4616.08	3778.29	2927.72	5720.98	7136.59	6867.42	5421.05	0.858985
YJL122W	ALB1	1827.48	2520.44	2889.43	2362.3	1278.02	1870.41	1394.88	947.461	1.42993
YMR170C	ALD2	360.212	449.828	562.605	722.427	475.858	336.487	519.572	713.402	0.756975
YMR169C	ALD3	256.978	397.04	529.428	791.219	328.221	264.075	371.162	711.303	0.782943
YOR374W	ALD4	33098.9	2083.09	1598.12	1822.42	10526	1812.92	1353.73	3163.34	3.14448
YER073W	ALD5	4257.55	8872.26	7464.35	3544.97	4496.36	6378.16	7406.04	5195.61	0.946889
YPL061W	ALD6	21801	19851.1	10101.3	8299.8	20635.4	21277.7	6236.21	6016.69	1.05648
YOR175C	ALE1	1634.81	1393.36	1195.08	763.879	2021.88	2011.77	1319.49	1181.59	0.808555
YNL148C	ALF1	277.331	244.193	494.059	558.806	375.208	385.906	339.201	159.601	0.739139
YBR110W	ALG1	1257.91	1253.89	1485.65	1199.18	1086.28	949.799	1113.47	1217.69	1.15799
YNL048W	ALG11	1155.39	1624.77	2295.65	2088.41	1188.84	1078.78	1169.68	1297.6	0.971862
YNR030W	ALG12	781.737	872.939	772.93	622.015	1044.65	1009.69	794.046	776.593	0.748326
YGL047W	ALG13	655.573	550.293	580.585	589.822	1001.64	867.725	575.813	883.789	0.654498
YBR070C	ALG14	645.69	772.472	902.897	786.152	668.466	721.224	461.928	680.499	0.965928
YGL065C	ALG2	736.686	795.042	771.84	538.516	722.582	747.874	819.181	1038.83	1.01952
YBL082C	ALG3	837.637	804.462	739.034	857.384	846.559	791.588	696.205	679.237	0.989462
YPL227C	ALG5	1141.99	1462.92	1263.06	698.419	1475.81	1818.1	977.656	752.252	0.773802
YOR002W	ALG6	1157.4	1240.57	1488.31	1446.18	1371.63	1350.79	1715.02	1724.15	0.843813
YBR243C	ALG7	1097.15	1140.72	844.21	488.008	1447.94	1269.33	872.094	804.385	0.757732
YOR067C	ALG8	910.651	1157.18	1083.39	705.617	1073.81	1178.93	1062.03	966.69	0.848058
YNL219C	ALG9	1109.53	1382.85	1083.52	816.525	1329.9	1454.6	973.227	1261.33	0.834295
YGL021W	ALK1	989.041	1579.5	1158.6	1098.14	762.303	968.867	1037.47	976.879	1.29744
YBL009W	ALK2	900.638	803.175	642.499	433.757	809.448	957.12	769.912	714.104	1.11266
YML086C	ALO1	2405.77	2149.3	1861.73	1496.48	2261.72	1998.69	1923.27	2296.26	1.06369
YOL130W	ALR1	2043.48	2534.11	2271.81	2233.43	2298.72	2396.87	2983.9	2368.31	0.888963
YFL050C	ALR2	472.128	605.813	622.379	674.155	397.048	398.11	607.29	537.684	1.1891
YLR089C	ALT1	2542.04	1487.91	2260.53	3261.7	1922.79	1478.49	3094.17	3822.96	1.32206
YDR111C	ALT2	425.501	307.793	218.361	251.88	498.946	652.539	484.906	614.902	0.852799
YKR021W	ALY1	676.358	705.851	589	550.758	585.534	642.57	810.073	1088.85	1.15511
YJL084C	ALY2	846.565	1001.09	844.927	752.425	622.774	657.079	927.049	1106.39	1.35935
YML035C	AMD1	1489.62	1087.9	1168.7	1217.05	1350.34	1323.03	1704.66	1808.28	1.10315
YDR242W	AMD2	411.997	327.472	352.208	378.096	283.753	316.012	427.011	505.211	1.45196
YBR211C	AME1	427.71	594.781	569.836	495.77	519.741	467.029	571.383	533.281	0.822929
YOR378W	AMF1	262.631	205.962	219.837	265.879	220.993	192.937	137.275	150.851	1.18842
YBR158W	AMN1	2866.75	2445.33	1992.42	1135.16	4023.09	4527.4	3525.61	1927.97	0.712575
YGL156W	AMS1	924.335	306.599	284.274	377.567	501.894	200.558	186.293	402.48	1.8417
YEL036C	ANP1	1841.46	1789.1	1615.36	2039.57	1783.12	1714.44	1737.34	1655.72	1.03272
YKL047W	ANR2	690.84	894.239	938.631	749.274	572.14	610.24	1129.11	1509.34	1.20747
YPR128C	ANT1	1072.45	1499.12	1437.33	927.304	974.932	1042.96	785.015	348.089	1.10003
YPR180W	AOS1	640.397	815.77	723.015	828.918	698.849	762.131	927.444	1497.62	0.91636
YCL050C	APA1	2245.52	2050.7	1820.69	1669.59	3131.97	4835.1	5324.98	4879.36	0.716968
YDR530C	APA2	798.833	514.246	739.369	1207.04	660.3	446.303	474.217	481.511	1.2098
YNL172W	APC1	744.491	779.357	540.001	384.851	676.825	649.503	591.73	626.499	1.09998
YDL008W	APC11	418.836	393.594	584.495	621.298	442.018	457.993	493.552	740.8	0.947553
YLR127C	APC2	477.173	576.186	498.664	499.89	540.32	532.371	695.227	657.486	0.883131
YDR118W	APC4	278.847	335.155	320.579	314.614	274.174	343.498	586.608	629.67	1.01704
YOR249C	APC5	390.087	472.467	431.251	376.821	408.803	382.323	530.741	551.555	0.954217
YLR102C	APC9	279.711	490.562	722.849	768.21	408.733	338.442	476.654	602.122	0.684336
YBR151W	APD1	2601.62	2263.65	2189.88	1877.53	3045.72	2635.64	2361	2912.21	0.854189
YKL103C	APE1	1071.81	555.505	713.446	614.51	1651.39	641.805	746.237	1274.84	0.649036
YKL157W	APE2	3173.96	1777.11	1617.77	1577.04	3101.03	2261.69	2360.56	3141.23	1.02352
YBR286W	APE3	6915.61	9169.15	13985	20771.3	8939.01	10959.5	13866	15745.9	0.773643
YHR113W	APE4	1880.46	1344.75	1378.58	1250.69	1943.59	1261.73	1153.06	1268.38	0.96752
YNL077W	APJ1	604.846	559.706	451.618	400.526	808.074	739.686	470.162	740.661	0.748504
YJR005W	APL1	1143.91	830.404	913.896	832.453	767.682	895.419	1164.84	1365.37	1.49009
YKL135C	APL2	878.618	1050.15	1050.87	1044.47	823.535	799.068	1325.2	1739.1	1.06689
YBL037W	APL3	1210.37	713.675	571.586	468.627	1037.71	841.121	1115.09	1121.97	1.16638
YPR029C	APL4	1473.61	1720.81	1662	1453.78	1672.86	1679.87	2451.13	2867.08	0.880895
YPL195W	APL5	1871.88	1828.25	1495.23	1096.48	2277.45	2515.85	3845.79	4473.26	0.821915
YGR261C	APL6	1387.36	1397.13	1235.03	1047.74	1446.37	1703.72	2505.33	2883.52	0.959202
YPL259C	APM1	898.547	954.749	1004.77	926.006	867.918	939.044	1350.08	1416.8	1.03529
YHL019C	APM2	354.911	299.525	214.24	255.358	357.268	337.92	416.091	470.839	0.993402
YBR288C	APM3	921.202	1058.55	994.349	806.79	910.336	1112.45	1488	1569.68	1.01194
YOL062C	APM4	1371.25	1292.69	1482.17	1503.15	1489.5	1331.62	1600.48	1536.35	0.920612
YKL114C	APN1	1066.42	1629.27	1708.54	1263.69	1360.17	1337.65	1417.37	1343.84	0.784035
YBL019W	APN2	389.903	357.062	446.495	442.384	473.791	395.798	504.364	578.003	0.822945
YNL094W	APP1	1164.46	997.237	907.935	1207.89	1168.65	1094.94	1117.01	1392.67	0.996415
YIL040W	APQ12	751.535	1582.97	2069.41	1657.17	1105.9	1058.75	942.512	885.681	0.679567
YJR058C	APS2	655.266	796.995	1095.27	1071.21	827.685	746.557	985.751	1043.42	0.791686
YJL024C	APS3	573.553	975.202	1228.73	1365.21	671.001	688.926	1183.3	1572.9	0.854772
YML022W	APT1	4074.62	4462.21	5244.96	5148.14	4313.21	5597.81	5210.56	3946.89	0.944686
YDR441C	APT2	939.027	477.032	501.54	569.992	760.13	817.93	1008.17	1024.08	1.23535
YNL065W	AQR1	1644.48	4462.02	6800.78	7663.64	534.775	928.258	3078.42	1418.02	3.0751
YPR192W	AQY1	500.624	229.615	202.392	290.021	136.067	156.245	131.102	106.325	3.67924
YBR149W	ARA1	4450.15	3157.03	3989.17	5036.87	3676.92	2004.55	3169.68	6762.81	1.21029
YMR041C	ARA2	580.535	638.065	753.28	936.454	488.256	409.007	448.73	494.25	1.189
YER036C	ARB1	6386.44	8579.37	9180.87	7268.99	6654.39	9064.56	8009.77	4293.21	0.959733
YGL105W	ARC1	7028.74	7253.39	7157.99	7118.23	8755.53	10748.4	10439.7	8789.86	0.802777
YIL062C	ARC15	2518.15	2357.14	2682.07	3012.29	2205.12	2247.32	1914.01	2460.9	1.14196
YLR370C	ARC18	1582.36	1511.11	1711.72	1337.36	1299.4	1184.13	1384.04	1908.42	1.21776
YKL013C	ARC19	2996.41	3117.65	3863.18	4156.22	2604.99	2432.51	2776.92	3550.44	1.15026
YNR035C	ARC35	2954.01	3980.01	4545.72	5243.38	4036.78	3498.59	3869.47	4370.01	0.731774
YBR234C	ARC40	2426.89	2261.69	2052.08	1883.69	2827.27	2473.73	2465.52	2889.86	0.858383
YHR013C	ARD1	1198.4	1452.46	1633.84	1435.75	1347.13	1676.62	1627.08	1272.44	0.889595
YCR048W	ARE1	360.898	482.572	487.71	763.268	519.305	699.566	800.807	813.716	0.694963
YNR019W	ARE2	2343.81	4769.6	6329.49	3442.35	857.497	1316.62	903.61	767.772	2.73332
YDL192W	ARF1	11932.3	13201.5	13206.4	11482.3	15435.2	18014.3	11774.5	10395.4	0.773057
YDL137W	ARF2	7824.85	4847.06	4520.07	2921.36	8352.56	5286.28	3345.84	5149.25	0.93682
YOR094W	ARF3	748.937	945.029	1256.82	1348.61	832.894	892.064	781.528	707.381	0.899198
YOL058W	ARG1	4508.72	8467.59	3258.77	1110.49	557.609	430.113	841.216	583.473	8.08581
YJL071W	ARG2	426.504	543.365	427.358	336.933	471.394	472.835	397.202	524.119	0.90477
YHR018C	ARG4	1984.46	8240.76	7232.82	1882.12	1859.37	1757.14	2554.63	3295.66	1.06727
YER069W	ARG5,6	1774.29	3957.98	2906.18	1731.84	605.206	811.557	1742.07	1473.3	2.9317
YMR062C	ARG7	895.349	5005.08	4707.31	1193.93	983.508	1096.16	979.184	1532.69	0.910363
YOL140W	ARG8	1488.4	2107.7	1785.45	1181.43	909.539	702.944	1011.56	685.608	1.63644
YMR042W	ARG80	476.339	460.462	696.943	1204.67	522.601	590.104	1129.78	1013.9	0.911477
YML099C	ARG81	690.552	1018.09	1140.87	1156.76	699.189	779.431	1040.79	846.668	0.987648
YDR173C	ARG82	298.134	211.312	249.819	340.553	445.753	355.627	345.587	585.566	0.668833
YDR376W	ARH1	947.83	627.544	535.491	561.656	861.787	622.767	791.345	982.594	1.09984
YGL157W	ARI1	273.52	2044.23	2261.64	1852.57	124.813	1357.08	1189.56	794.456	2.19143
YNL020C	ARK1	628.015	642.044	598.999	617.482	620.547	640.942	1140.91	1474.51	1.01204
YBR164C	ARL1	1807.23	3062.52	3123.92	2397.8	2330.73	2655.89	2223.94	2559.52	0.775391
YPL051W	ARL3	614.369	1098.92	1399.42	950.478	603.05	653.365	576.453	646.319	1.01877
YHL040C	ARN1	452.106	301.636	428.8	686.073	484.192	486.38	789.921	711.359	0.933731
YHL047C	ARN2	310.661	416.543	497.75	642.876	525.683	473.619	828.394	711.944	0.590967
YDR127W	ARO1	4180.22	5115.82	4541.74	2266.64	2780.12	2823.31	4546.98	4422.35	1.50361
YDR380W	ARO10	6418.68	7323.69	9969.71	7155.28	1492.3	2624.11	7489.78	4408.04	4.3012
YGL148W	ARO2	4434.3	5155.77	4467.23	3442.66	5257.64	6671	4090.13	3245.3	0.8434
YDR035W	ARO3	3788.46	11560.2	12312.4	4445.28	3288.6	3248.91	3351.56	3100.57	1.152
YBR249C	ARO4	5360.62	5124.79	5476.49	3519.58	4799.2	4963	5350.25	3639.17	1.11698
YPR060C	ARO7	761.768	1554.4	1737.03	1348.06	958.96	1754.99	1272.27	1242.93	0.794368
YGL202W	ARO8	3697.79	6887.58	5095.78	2720.59	5327.31	5728.45	6156.12	5757.1	0.69412
YDR421W	ARO80	569.594	589.78	597.177	701.938	523.545	505.757	754.439	875.526	1.08796
YHR137W	ARO9	2096.89	2728.43	3376.9	3086.2	922.546	1417.88	3226.05	3835.02	2.27293
YHR129C	ARP1	495.286	563.829	721.946	824.221	526.22	620.495	511.586	570.142	0.941215
YDR106W	ARP10	62.773	77.4846	54.8052	51.4729	60.669	66.3748	64.3511	66.5145	1.03468
YDL029W	ARP2	5427.07	4744.72	5449.02	3982.28	5162.81	4394.82	5198.75	6878.52	1.05119
YJR065C	ARP3	3457.88	2901.6	2436	2210.8	3743.33	3298.18	3768.82	4982.66	0.923744
YJL081C	ARP4	1618.68	1284.52	1250.94	996.524	1711.31	1630.52	2131.46	2090.98	0.945868
YNL059C	ARP5	1990.47	1815.26	1459.23	1378.03	2051.87	2085.64	3513.88	4106.99	0.970078
YLR085C	ARP6	655.095	682.614	679.894	720.749	536.785	510.577	771.727	927.112	1.2204
YPR034W	ARP7	1713.02	1537.51	1333.27	1431.04	1876.21	1999.64	2696.37	2316.57	0.913019
YOR141C	ARP8	1617.48	849.103	818.234	800.088	1026.8	1082.15	1695.13	2274.09	1.57526
YMR033W	ARP9	1345.92	1469.68	1333.23	1022.49	1359.69	1428.66	1762.12	1644.2	0.989875
YPR199C	ARR1	536.202	732.368	890.476	892.677	670.696	689.807	824.766	796.683	0.799472
YPR200C	ARR2	83.9072	87.4696	149.663	179.813	82.585	74.4301	90.8341	79.1729	1.01601
YPR201W	ARR3	169.356	150.312	173.03	268.103	167.972	117.776	153.692	190.405	1.00824
YLR392C	ART10	654.95	548.08	419.748	394.478	627.307	387.549	571.508	663.663	1.04407
YGR068C	ART5	509.659	578.968	580.671	690.07	656.005	640.898	802.227	621.838	0.776913
YLR242C	ARV1	203.295	367.293	395.269	303.239	372.166	439.076	375.007	422.99	0.54625
YDR101C	ARX1	3089.18	3661.04	3658.68	2868.89	2459.26	3065.6	3233.46	2427.81	1.25614
YPR085C	ASA1	516.535	766.545	893.454	935.305	532.541	563.204	725.41	806.702	0.969945
YMR116C	ASC1	38195.6	35297.4	31967.7	31285.4	44038.5	67918.7	55270	33348.2	0.867322
YOR058C	ASE1	655.573	882.944	731.145	990.806	623.593	733.258	895.856	942.526	1.05128
YJL115W	ASF1	1576.93	983.639	972.343	921.019	1399.2	1468.04	1502.74	1813.93	1.12703
YDL197C	ASF2	504.092	468.41	496.115	629.744	672.542	686.408	752.784	981.343	0.749533
YIL130W	ASG1	1223.01	1468.04	1344.65	1208.72	1105.27	1234.35	1666.48	1236.85	1.10652
YJL170C	ASG7	122.617	142.937	149.38	117.03	207.378	168.632	131.352	106.002	0.591274
YKL185W	ASH1	1950.23	1548.12	1109.56	934.684	1130.37	1385.72	1058.46	1160.84	1.72529
YMR119W	ASI1	636.257	522.773	492.453	510.351	671.736	675.847	562.65	645.743	0.947183
YNL159C	ASI2	523.453	553.102	602.992	772.067	667.276	606.886	812.992	1040.03	0.784462
YNL008C	ASI3	613.884	961.23	1025.22	964.695	688.258	755.139	826.329	1112.14	0.891939
YKL052C	ASK1	728.781	856.236	831.414	880.792	642.609	678.083	619.013	598.131	1.1341
YGR097W	ASK10	2294.28	1598.9	1365.46	1179.6	884.191	933.478	1494.59	1654.44	2.59478
YDL088C	ASM4	953.803	1091.3	1141.13	964.227	913.604	1063.46	1443.01	1359.46	1.044
YPR145W	ASN1	6532.01	11968.8	11718.9	8350.79	5527.41	8506.77	11306	13792.5	1.18175
YGR124W	ASN2	8158.2	10880.5	8590.68	7090.41	9155.34	11521	10486.6	8817.13	0.891086
YDR321W	ASP1	1832.09	2858.93	2718.61	1592.8	2918.85	4558.72	2484.95	1779.27	0.627676
YBL069W	AST1	331.981	355.027	350.171	379.365	459.52	465.732	579.262	392.172	0.722451
YER101C	AST2	471.172	424.812	450.044	634.943	424.964	353.417	386.904	408.194	1.10873
YDR184C	ATC1	759.019	1052.02	977.439	857.235	604.616	680.373	724.717	459.076	1.25537
YGL017W	ATE1	458.785	568.825	619.734	720.034	498.52	558.67	1043.37	1008.21	0.920294
YOR377W	ATF1	344.657	428.251	423.395	467.52	389.509	636.753	759.17	699.618	0.88485
YGR177C	ATF2	265.408	590.462	475.594	303.865	307.571	557.222	302.757	237.832	0.862915
YGL180W	ATG1	472.002	322.206	218.485	219.515	381.592	294.517	256.157	395.822	1.23693
YLL042C	ATG10	172.083	172.862	150.061	115.187	113.351	86.535	66.9122	56.094	1.51813
YPR049C	ATG11	679.017	611.115	589.837	508.435	520.958	463.017	698.002	1404.37	1.3034
YBR217W	ATG12	285.7	363.433	403.766	403.222	385.002	401.383	384.452	468.256	0.742074
YPR185W	ATG13	955.319	1036.24	735.541	498.973	977.352	895.626	580.275	657.041	0.977456
YBR128C	ATG14	134.056	178.944	176.14	197.98	168.661	146.485	111.894	147.467	0.794825
YCR068W	ATG15	398.727	381.001	385.922	618.43	470.065	337.588	585.397	910.785	0.848239
YLR423C	ATG17	328.182	352.144	289.488	204.23	400.81	290.443	209.22	283.541	0.818798
YFR021W	ATG18	400.682	367.878	352.81	386.33	396.466	483.304	661.772	687.579	1.01063
YOL082W	ATG19	777.938	740.253	670.112	714.523	1007.08	677.809	868.217	821.742	0.77247
YNL242W	ATG2	1051.32	460.068	414.524	353.168	915.716	502.101	549.576	682.767	1.14809
YDL113C	ATG20	705.82	759.525	694.943	706.427	869.776	650.363	811.088	1177.11	0.811496
YPL100W	ATG21	559.019	615.004	585.169	576.1	481.324	460.126	708.444	939.268	1.16142
YCL038C	ATG22	561.99	621.069	578.281	541.357	434.462	339.734	608.857	822.642	1.29353
YLR431C	ATG23	426.536	420.292	470.441	426.912	355.39	339.649	459.505	493.576	1.20019
YLR189C	ATG26	1112.08	1175.98	990.099	907.088	1582.74	1326.04	1244.77	1995.19	0.702628
YJL178C	ATG27	1970.84	2180.85	2734.71	3150.95	2868.82	3075.1	2390.17	2322.83	0.686984
YPL166W	ATG29	71.8306	85.36	61.034	88.8007	82.8521	56.8632	90.9948	131.866	0.866973
YNR007C	ATG3	617.997	553.941	506.966	500.412	517.957	354.607	471.246	918.387	1.19314
YDR022C	ATG31	139.627	83.2629	112.83	177.437	228.059	158.469	138.893	107.189	0.612238
YIL146C	ATG32	532.058	442.455	346.961	394.301	413.366	340.563	361.752	568.371	1.28713
YLR356W	ATG33	587.23	351.345	358.263	447.186	533.005	283.181	243.226	546.635	1.10173
YOL083W	ATG34	331.814	144.155	181.516	183.619	255.445	81.7072	65.507	67.8445	1.29896
YJL185C	ATG36	315.075	199.481	279.52	395.997	288.255	167.881	228.002	316.373	1.09304
YLR211C	ATG38	328.188	325.183	294.175	222.971	402.393	301.63	302.989	415.964	0.815591
YNL223W	ATG4	417.621	309.996	238.293	246.302	324.442	279.528	379.754	508.648	1.2872
YOR152C	ATG40	198.382	286.932	380.7	384.962	270.027	176.875	85.2136	262.317	0.734675
YPL149W	ATG5	625.836	666.019	1000.93	1149.88	552.635	591.804	543.744	613.825	1.13246
YHR171W	ATG7	299.106	234.86	191.923	208.231	275.324	201.284	215.017	307.974	1.08638
YBL078C	ATG8	543.448	364.181	338.975	504.656	337.841	186.885	196.876	700	1.60859
YDL149W	ATG9	348.971	319.377	195.954	207.251	370.207	241.486	217.917	330.884	0.942638
YPR026W	ATH1	555.876	372.696	327.481	411.777	590.617	309.699	429.323	676.768	0.941179
YMR301C	ATM1	1360.59	1233.47	933.058	873.203	1237.15	1281.29	1307.32	1280.29	1.09977
YNR002C	ATO2	1180.98	154.881	250.673	470.343	355.657	173.783	296.959	316.258	3.32055
YDR384C	ATO3	6719.53	2307.39	3425.79	3133.98	1470.62	2648.86	1421.35	630.808	4.5692
YBL099W	ATP1	28928.7	7428.02	5937.66	5367.29	29888.1	9706.6	5936.63	11043.5	0.9679
YLR393W	ATP10	305.618	186.164	135.55	150.28	265.124	149.086	213.576	290.828	1.15273
YNL315C	ATP11	1636.3	769.343	630.473	568.127	1154.9	695.321	521.386	756.57	1.41683
YJL180C	ATP12	1070.32	428.996	396.786	378.114	817.924	441.115	370.452	395.635	1.30858
YLR295C	ATP14	4085.56	1622.67	1814.36	2051.71	2798.25	1115.16	881.826	1426.64	1.46004
YPL271W	ATP15	9415.81	2488.23	2232.85	2206.85	7114.75	3001.7	2332.28	4630.62	1.32342
YDL004W	ATP16	13525.2	5084.09	4139.88	3257.13	12525.9	5148.53	2170.48	3965.44	1.07978
YDR377W	ATP17	9460.45	3555.54	3242.78	2315.13	10233.8	4059.47	1887.64	3198.31	0.924435
YML081C-A	ATP18	4611.76	932.437	827.783	899.644	2936.87	1077.21	763.815	1338	1.5703
YOL077W-A	ATP19	2273.21	457.516	438.822	363.334	1689.84	602.038	385.679	710.11	1.34522
YJR121W	ATP2	40850.6	11216.8	9166.94	7669.93	40143.9	14040.7	7130.2	12966.7	1.0176
YPR020W	ATP20	5675.5	2055.06	1792.93	1406.18	4226.92	1250.63	857.921	1540.78	1.3427
YDR350C	ATP22	1047.07	1040.1	1178	1258.34	700.685	585.41	989.252	1187.11	1.49436
YNR020C	ATP23	670.118	391.117	353.877	376.553	662.79	363.773	334.95	378.285	1.01106
YMR098C	ATP25	814.931	583.02	475.354	412.501	776.945	568.068	613.769	718.198	1.04889
YBR039W	ATP3	12801.8	3865.21	2873.48	2385.8	12916.5	4364.38	1945.44	4015.16	0.99112
YPL078C	ATP4	16974.5	6829.46	5987.95	4646.24	17822.9	7078.39	3759.82	6383.79	0.952395
YDR298C	ATP5	11848.8	6019.96	5866.7	4485.86	13063.9	5016.48	2041.74	3345.66	0.90699
YKL016C	ATP7	11013.3	4548.46	3765.01	3253.88	11290.6	4482.72	2058.51	4506.37	0.97544
YML116W	ATR1	443.166	1196.24	1435.56	1242.44	552.567	618.975	795.437	933.84	0.802013
YAL020C	ATS1	343.676	424.59	645.276	892.876	409.217	529.288	648.575	498.857	0.839838
YNL259C	ATX1	942.98	541.756	400.596	462.108	844.805	798.176	909.74	824.019	1.11621
YOR079C	ATX2	636.261	718.645	850.066	626.379	421.915	436.931	739.59	640.18	1.50803
YFL010W-A	AUA1	72.4915	73.4082	93.4817	70.3857	78.5663	85.8719	96.6327	110.404	0.922679
YKL004W	AUR1	1699.02	2133.53	1920.9	1549.01	1996.01	2554.45	1499	1379.76	0.851209
YOR011W	AUS1	327.236	443.757	588.07	530.241	444.824	530.575	405.098	260.456	0.735653
YLR114C	AVL9	1612.42	1558.38	1354.82	1163.9	2006.3	2153.12	2418.78	2948.59	0.80368
YOL078W	AVO1	654.226	652.551	586.578	543.683	601.844	643.946	794.118	864.15	1.08704
YMR068W	AVO2	278.662	338.272	399.223	623.161	285.586	299.871	365.648	480.299	0.975758
YJR001W	AVT1	1702.36	2413.65	2446.56	2215.86	2177.31	2278.66	2673.73	3426.61	0.781862
YEL064C	AVT2	362.929	355.501	315.733	214.13	345.853	336.977	246.944	250.97	1.04938
YKL146W	AVT3	1490.72	784.723	708.751	745.231	1191.86	818.407	785.973	1016.39	1.25075
YNL101W	AVT4	843.339	920.702	815.101	913.042	882.187	968.971	1130.72	1628.06	0.955964
YBL089W	AVT5	325.568	293.693	312.84	391.292	324.185	323.45	554.716	710.737	1.00427
YER119C	AVT6	659.404	652.106	773.608	1005.77	963.063	690.325	744.139	983.616	0.684694
YIL088C	AVT7	2127.65	1219.75	944.069	884.016	2124.47	1398.81	1035.6	1287.97	1.0015
YPR122W	AXL1	829.29	1057.23	943.146	881.11	948.068	1110.15	1762.98	2197.88	0.874715
YIL140W	AXL2	1431.02	1105.02	1137.25	1060.29	927.469	845.303	820.156	1390.95	1.54293
YIL124W	AYR1	2323.62	1552.98	1499.5	1336.96	2473.67	1566.16	1579.67	2203.92	0.939344
YLL063C	AYT1	183.409	261.215	327.415	399.28	211.312	186.27	260.247	461.962	0.867953
YOR113W	AZF1	800.663	675.727	398.178	305.211	738.45	556.893	609.656	716.711	1.08425
YGR224W	AZR1	249.894	258.802	287.008	249.635	221.508	210.07	177.488	161.538	1.12815
YOR134W	BAG7	350.357	226.633	298.61	542.988	68.5999	53.0227	114.348	221.086	5.10726
YBR068C	BAP2	4667.61	6247.67	5779.39	4759.07	3720.36	4353.92	13613.1	14369.9	1.25461
YDR046C	BAP3	3303.71	2337.06	1799.21	2287.11	3745.84	2963.05	3927.66	6050.86	0.881967
YIL015W	BAR1	576.48	1314.47	982.093	226.355	1845.98	2740.25	1197.17	675.805	0.31229
YKR099W	BAS1	1098.83	1360.55	1233.33	1110.55	688.107	899.226	1032.82	812.388	1.59689
YHR208W	BAT1	5938.52	6748.46	4356.86	3829.96	5849.3	8915.87	16815.3	17533	1.01525
YJR148W	BAT2	6702.62	2678.84	5204.2	7616.75	3542.66	3164.74	7527.52	1955.45	1.89197
YJL020C	BBC1	2080.39	1368.37	965.274	908.043	1721.42	1477.83	1858.83	2615.54	1.20853
YPL255W	BBP1	736.327	698.463	460.262	259.678	936.489	828.62	514.822	438.524	0.786263
YHR040W	BCD1	971.918	1124.3	1084.68	1346.41	997.3	1073.45	1011.64	870.532	0.974549
YMR237W	BCH1	1891.73	1537.92	1298.78	1261.09	1732.43	1725.59	2793.7	3295.43	1.09195
YKR027W	BCH2	569.286	675.844	660.385	566.964	564.712	738.012	1078.39	1009.59	1.0081
YJL095W	BCK1	995.866	854.96	655.782	504.78	1137.87	1057.82	932.191	781.767	0.875201
YER167W	BCK2	1562.08	908.718	746.984	1100.62	1164.99	1198.49	1709.7	1634.28	1.34085
YDR361C	BCP1	1567.98	2509.8	3012.05	2447.04	1476.34	2192.52	1704.71	1463.96	1.06207
YDR375C	BCS1	1248.7	561.845	440.06	487.605	973.262	578.645	520.425	608.912	1.283
YIL033C	BCY1	2610.64	1791.93	1609.8	1658.99	2260.89	1756.89	1936.51	2680.74	1.15469
YLR399C	BDF1	2618.48	2451.99	2362.98	2115.5	3940.01	4528.61	5895.38	6101.85	0.664586
YDL070W	BDF2	2307.23	2857.35	2428.74	1537.05	2596.75	2826.73	2345.13	1488.16	0.888507
YAL060W	BDH1	9227.6	2004.16	4133.5	4294.54	5929.5	1932.74	2081.84	2066.12	1.55622
YAL061W	BDH2	393.184	344.293	400.76	919.062	496.958	330.37	466.638	556.513	0.791182
YNL039W	BDP1	1244.06	1188.04	920.497	822.325	1357.57	1468.61	1888.06	1818.23	0.91639
YOL164W	BDS1	576.25	651.45	1043.03	1741.41	686.481	704.618	970.328	917.414	0.839426
YBR200W	BEM1	1174.25	1310.39	1353.83	1106.15	1270.9	1114.31	1490.15	1878.31	0.923946
YER155C	BEM2	2085.42	2080.17	1816.15	1355.23	2300.01	2723.49	2933.37	3034.41	0.906703
YPL115C	BEM3	857.288	886.396	804.667	602.226	921.071	1157.7	1288.88	1181.14	0.930752
YPL161C	BEM4	526.042	607.566	621.047	506.76	491.643	575.946	803.619	928.32	1.06997
YLR412W	BER1	731.506	945.499	1094.96	1413.65	670.566	852.852	970.649	888.133	1.09088
YIL004C	BET1	971.032	997.606	1027.99	853.337	1008.34	1067.31	790.885	902.393	0.963004
YPR176C	BET2	772.526	750.499	954.442	1036.09	837.558	686.375	1294.25	1920.27	0.922355
YKR068C	BET3	1248.27	1787.72	2222.41	1950.05	1312.94	1471.64	1660.12	1603.46	0.950747
YJL031C	BET4	465.574	675.769	845.966	658.875	491.253	482.849	563.612	614.19	0.947728
YML077W	BET5	523.53	981.018	1110.83	926.692	782.224	926.531	739.303	738.482	0.669284
YJR053W	BFA1	253.981	246.626	209.543	148.742	252.702	272.837	279.564	204.484	1.00506
YOR198C	BFR1	4237.73	3614.42	3030.42	2360.06	5341.38	5790.27	4561.29	4868.53	0.793376
YDR299W	BFR2	2474.36	3008.7	2999.31	2446.23	1891.47	2434.84	2635.89	2134.15	1.30817
YGR282C	BGL2	20142.3	11056.4	13168.1	15329.4	9852.58	8118.23	12740.5	17788.7	2.04437
YHR101C	BIG1	294.406	275.24	305.999	304.216	306.85	276.26	331.038	441.69	0.959446
YCL029C	BIK1	652.544	711.252	661.334	783.836	623.457	679.442	903.488	861.939	1.04665
YOR304C-A	BIL1	383.346	625.387	804.859	972.062	593.836	664.335	720.362	610.961	0.645542
YER016W	BIM1	1303.97	1386.53	1221.25	867.317	1649.27	1898.84	2136.29	1879.03	0.790632
YGR286C	BIO2	1268.35	608.229	564.853	844.702	932.202	1173.41	635.894	490.033	1.36059
YNR058W	BIO3	180.653	366.059	402.05	598.162	190.431	232.8	275.723	334.816	0.948654
YNR057C	BIO4	301.365	349.509	384.948	465.476	353.614	413.365	331.217	392.201	0.852241
YNR056C	BIO5	80.9678	129.065	225.061	404.476	101.31	121.748	346.617	312.784	0.799209
YJR089W	BIR1	932.22	818.431	677.267	730.081	835.839	821.86	1009.3	1243.52	1.11531
YBR270C	BIT2	276.928	276.103	296.229	272.608	299.366	275.214	278.871	271.824	0.92505
YJL058C	BIT61	240.392	249.749	288.552	311.573	195.17	201.229	353.982	425.546	1.23171
YKL061W	BLI1	592.908	636.427	570.204	583.028	591.35	398.146	321.718	551.857	1.00263
YFL007W	BLM10	2654.38	2325.85	1780.6	1300.14	2089.23	2432.5	1593.75	1886.08	1.27051
YLR408C	BLS1	257.792	179.493	303.747	353.084	222.247	147.516	174.288	248.202	1.15993
YER177W	BMH1	23474.9	19091.9	20271.1	21090.1	25631.7	20161.9	21387.8	19726.3	0.915852
YDR099W	BMH2	6082.02	5290.53	4862.91	4250.24	5570.2	5099.39	4470.86	6318.91	1.09189
YPL217C	BMS1	4091.78	3769.37	3081.06	2405.79	3436.29	4220.2	4457.48	3414.75	1.19075
YBR141C	BMT2	437.738	502.298	765.665	696.789	234.341	323.549	438.892	335.314	1.86795
YIL096C	BMT5	870.953	925.83	1017.91	709.703	819.766	1004.89	661.222	539.969	1.06244
YLR063W	BMT6	502.45	508.566	568.284	569.915	444.853	565.313	592.901	428.931	1.12947
YJR025C	BNA1	895.527	1120.38	2521.86	701.607	1506.58	836.178	307.401	288.886	0.594409
YJL060W	BNA3	829.222	743.974	585.902	530.094	1187.61	888.945	803.848	1061.38	0.698226
YBL098W	BNA4	633.216	474.597	523.509	177.261	896.968	605.829	418.814	670.132	0.705952
YLR231C	BNA5	393.293	324.891	297.99	231.145	963.258	698.241	430.64	309.673	0.408294
YFR047C	BNA6	1745.93	1027.5	1319.82	895.319	2338.45	1627.09	1072.65	1178.85	0.746616
YDR428C	BNA7	447.626	486.704	577.806	708.67	539.357	529.818	633.492	804.816	0.829926
YNL271C	BNI1	2325.2	2361.96	1884.29	1423.76	2231.82	2388.51	2518.79	2885.96	1.04184
YNL233W	BNI4	721.73	627.39	574.025	578.336	581.754	620.307	905.371	1239.59	1.24061
YNL166C	BNI5	1401.68	2220.45	2589.98	2690.85	1559.1	1596.58	2211.65	2584.72	0.89903
YIL159W	BNR1	633.576	618.368	537.879	440.146	618.838	666.266	698.588	746.967	1.02382
YGR230W	BNS1	739.195	704.984	588.824	452.203	718.112	396.73	243.21	346.148	1.02936
YBL085W	BOI1	1510.89	1543.01	959.743	800.819	1874.43	1746.05	1649.14	1657.71	0.806052
YER114C	BOI2	1436.51	1467.98	1130.77	1071.83	1645.42	1929.88	1829.7	1868.96	0.87304
YLR267W	BOP2	305.18	214.847	384.741	539.567	206.119	173.851	487.733	231.452	1.4806
YNL042W	BOP3	291.156	535.303	559.523	622.34	168.175	331.697	518.575	504.503	1.73127
YNL275W	BOR1	567.962	486.638	436.043	355.322	486.203	534.701	457.177	411.842	1.16816
YLR078C	BOS1	1123.35	1566.75	1573.28	1133.24	1498.97	1616.85	1346.06	1436.88	0.749416
YCR032W	BPH1	748.273	719.257	663.532	655.038	737.621	719.757	859.216	896.717	1.01444
YDL141W	BPL1	950.57	953.773	825.72	785.899	1088.17	1304.5	1509.14	1405.75	0.873552
YLL015W	BPT1	1651.57	1690.54	1511.36	1105.33	1158.45	1193.11	1471.58	1973.55	1.42568
YDL074C	BRE1	1787.7	2234.86	2289.67	1979.03	1859.58	2402.56	2791.37	2768.18	0.961345
YLR015W	BRE2	619.713	473.941	499.644	457.054	501.607	607.439	696.137	812.791	1.23545
YDL231C	BRE4	1047.77	1445.51	1512.83	1492.49	1087.88	1305.81	1715.32	1736.54	0.963131
YNR051C	BRE5	3388.18	3135.31	2583.64	1891.18	3622	4461.87	3626.41	2858.44	0.935444
YGR246C	BRF1	884.016	1461.76	1868.46	1996.2	922.254	993.723	1319.95	1570.14	0.958539
YHR036W	BRL1	586.481	654.966	663.392	698.422	597.512	597.779	624.917	572.062	0.981537
YBL097W	BRN1	634.747	575.5	411.073	288.046	560.19	662.088	700.634	498.822	1.13309
YPL084W	BRO1	1057.96	1208	920.857	809.093	1083.01	1160.04	1915.13	2408.31	0.976873
YPR057W	BRR1	722.452	854.686	890.566	843.44	1016.28	876.883	1068.95	1170.95	0.710876
YER172C	BRR2	1508.72	1686.99	1400.22	1075.17	1334.61	1559.28	1935.3	1861.19	1.13046
YGL247W	BRR6	509.149	586.103	711.382	711.756	560.221	617.954	618.413	783.955	0.908836
YOL077C	BRX1	2767.59	4033.57	3981.81	3252.03	2544.66	3438.74	2909.88	2421.9	1.08761
YDL037C	BSC1	273.333	1588.11	1054.87	776.184	70.6463	125.994	229.599	94.2884	3.86904
YDR275W	BSC2	582.562	529.566	529.831	639.601	577.586	570.985	520.834	499.269	1.00862
YNR069C	BSC5	135.532	148.419	160.594	162.44	136.443	133.036	163.544	199.255	0.993322
YOL137W	BSC6	628.151	967.691	1299.05	1437.55	595.95	631.379	860.087	1110.66	1.05403
YBR290W	BSD2	1035.64	1394.72	2013.12	2637.04	852.151	858.091	1087.81	1517.85	1.21532
YPR171W	BSP1	728.791	671.966	571.074	514.483	1057.26	966.884	1159.91	1045.03	0.68932
YFL025C	BST1	690.382	632.395	529.76	390.028	579.466	575.449	519.198	649.109	1.19141
YGR142W	BTN2	298.655	844.908	508.264	484.078	731.062	1514.14	420.201	871.872	0.408522
YPL069C	BTS1	361.148	542.663	609.31	490.169	440.141	504.652	470.536	491.444	0.820527
YDR252W	BTT1	131.751	203.363	304.651	212.815	127.618	140.477	204.204	200.919	1.03239
YGR188C	BUB1	405.769	365.302	326.174	295.829	439.144	499.361	372.052	384.059	0.923999
YMR055C	BUB2	195.903	234.805	285.388	444.65	163.81	178.988	261.867	276.902	1.19591
YOR026W	BUB3	658.263	849.399	816.615	707.619	736.66	847.081	671.876	656.079	0.893579
YGL174W	BUD13	284.609	701.751	945.572	884.778	311.912	335.185	403.231	487.35	0.912466
YAR014C	BUD14	1872.23	1990.85	1745.76	1975.69	2018.37	2323.73	2803.05	3890.19	0.927599
YEL029C	BUD16	535.463	855.599	1073.73	867.455	562.87	671.92	629.919	649.22	0.951307
YNR027W	BUD17	1046.43	1690.41	1948.48	1933.05	1196.44	1607.81	2285.9	2265.94	0.874617
YJL188C	BUD19	388.996	278.775	285.029	439.057	359.002	512.455	446.829	337.644	1.08355
YKL092C	BUD2	944.955	788.835	595.374	441.569	837.512	849.208	999.301	805.734	1.12829
YLR074C	BUD20	3139.49	3953.78	5050.25	6200.98	2425.41	3141.23	2815.02	2635.93	1.29441
YOR078W	BUD21	2062.16	2591.37	3092.36	3064.04	1756.96	1958.13	1864.49	1492.53	1.17371
YMR014W	BUD22	2025.64	2675.77	2553.7	2455.16	2059.87	2525.76	2708.73	2408.37	0.983383
YCR047C	BUD23	1328.58	1144.89	1210.22	1367.89	1176.86	1426.33	1540.25	1461.38	1.12891
YDR241W	BUD26	217.472	288.871	401.277	378.691	259.609	188.72	148.249	176.862	0.837689
YFL023W	BUD27	2171.27	1795.86	1347.49	1149.76	1540.37	1864.36	1834.73	2172.67	1.40958
YCL014W	BUD3	1281.75	1458.01	861.339	578.932	1194.81	1145.09	1012.12	1103.95	1.07277
YCR063W	BUD31	93.4938	55.848	57.1709	76.999	73.5585	63.8198	164.523	137.679	1.27101
YGR262C	BUD32	787.914	954.253	1059.11	1239.15	992.614	1048.06	1164.09	1116.5	0.793777
YJR092W	BUD4	1835.12	2116.99	1271.23	1112.91	1855.88	2077.75	1848.82	1636.62	0.988819
YCR038C	BUD5	148.969	137.989	161.927	186.054	127.59	137.523	225.476	252.725	1.16756
YLR319C	BUD6	741.244	735.351	628.076	587.811	845.155	900.669	1239.09	1580.29	0.877051
YOR299W	BUD7	1079.95	1035.85	1053.43	1328.18	1088.02	1235.2	1706.14	1850.4	0.992583
YLR353W	BUD8	776.739	935.123	645.654	572.344	929.751	845.343	571.152	762.348	0.835428
YGR041W	BUD9	684.299	671.986	604.623	645.348	744.339	910.04	781.293	653.74	0.919338
YDL099W	BUG1	2210.7	2070.53	1934.28	2005.02	2452.65	2312.14	2595.09	2599.15	0.901352
YMR275C	BUL1	1196.25	1274.17	894.365	787.308	1038.5	1231.32	1604.81	1814.91	1.1519
YML111W	BUL2	1386.14	1352.72	1137.98	1094.63	1248.2	1282.9	1731.95	1905.96	1.11051
YLR226W	BUR2	605.993	697.78	792.083	760.107	490.523	453.337	766.053	764.104	1.2354
YER159C	BUR6	1292.46	987.484	1475.23	1592.42	1123.22	926.871	1861.74	3484.46	1.15067
YNL305C	BXI1	749.022	623.94	906.425	1442.96	739.225	528.94	671.003	1846.25	1.01325
YKL005C	BYE1	1214.77	1088.38	904.389	792.616	1163.36	927.4	911.775	1096.58	1.04419
YHR114W	BZZ1	809.431	816.771	718.851	591.851	786.28	741.965	1133.19	1420.32	1.02944
YDR531W	CAB1	1168.31	1415.97	1735.02	1218.9	1336.57	1614.19	1342.1	1285.3	0.874108
YIL083C	CAB2	696.75	516.406	637.782	627.498	716.453	635.367	668.086	655.866	0.9725
YKL088W	CAB3	1024.32	910.763	791.179	759.697	1011.06	1021.7	1582.81	1589.06	1.01312
YGR277C	CAB4	740.791	1143.65	1714.24	1674.35	719.567	795.191	863.631	867.546	1.0295
YDR196C	CAB5	1147.36	1465.37	1753	1604.26	1271.15	1196.24	1130.71	1479.64	0.902614
YML102W	CAC2	1189.63	1229.32	1497.31	1545.1	1172.1	1286.93	1759.73	1632.42	1.01495
YDR423C	CAD1	508.886	323.602	407.078	530.832	396.252	399.471	814.272	921.487	1.28425
YNL278W	CAF120	883.264	548.688	455.997	458.872	774.24	710.429	536.698	424.463	1.14081
YGR134W	CAF130	603.371	648.399	612.578	522.8	595.835	694.752	928.12	1089.45	1.01265
YFL028C	CAF16	997.913	2043.54	2638.32	2357.58	877.888	831.565	955.762	973.592	1.13672
YOR276W	CAF20	462.394	561.087	591.417	440.216	577.242	716.94	424.524	293.706	0.80104
YKR036C	CAF4	532.316	722.945	774.314	682.1	552.287	706.629	877.25	894.105	0.963839
YNL288W	CAF40	811.01	1010.9	1016.83	1264.39	802.287	851.337	1142.14	1125.31	1.01087
YER048C	CAJ1	3378.63	2733.99	2389.13	1942	3534.97	3487.43	2537.98	2911.59	0.955774
YFL029C	CAK1	549.645	565.63	593.341	695.647	631.477	522.194	669.455	749.447	0.870411
YPL048W	CAM1	5919.61	4559.74	5004.61	6060.64	7051.45	7330.98	6300.53	7861.07	0.839489
YEL063C	CAN1	1659.99	2506.29	2588.79	1953.01	1732.26	1605.44	1815.11	2067.51	0.958279
YKL007W	CAP1	1775.67	1643.24	1724.84	1984.11	1774.43	1456.41	1657.57	2343.95	1.0007
YIL034C	CAP2	1456.08	1435.7	1793.44	2329.64	1780.2	1791.32	2153.84	2589.59	0.817932
YPL111W	CAR1	11248.7	5050.43	3874.78	5331.87	3605.24	2820.76	664.492	2310.29	3.12009
YLR438W	CAR2	6191.06	678.361	868.25	1115.61	3066.38	1528.12	399.051	940.292	2.01901
YML042W	CAT2	811.823	158.397	262.075	450.705	256.841	153.298	258.932	332.893	3.1608
YOR125C	CAT5	701.262	523.541	433.554	388.529	798.049	602.495	541.308	713.71	0.878721
YMR280C	CAT8	1423.77	299.804	239.303	183.002	931.339	232.74	276.219	368.702	1.52873
YGR036C	CAX4	605.966	598.184	602.673	487.664	417.107	415.082	503.761	378.139	1.45278
YPL178W	CBC2	1641.35	2290.62	2324.04	1728.36	1720.29	1921.36	1532.13	1693.15	0.95411
YJR060W	CBF1	467.69	722.811	876.051	728.138	1791.1	1951.53	2455.16	1617.95	0.261119
YGR140W	CBF2	1007.32	831.497	715.836	505.953	740.677	826.072	908.411	1038.79	1.36
YLR175W	CBF5	8320.42	10042.1	10470.2	8340.42	10117.7	12538.1	12076.5	7618.24	0.822364
YNL161W	CBK1	1613.69	1326.73	1051.64	1102.67	1450.3	1481.45	1920.75	2451.92	1.11266
YJL209W	CBP1	627.241	689.291	712.619	771.81	679.122	639.569	650.887	614.389	0.923607
YHL038C	CBP2	605.167	624.45	564.145	512.127	563.391	550.4	638.722	829.656	1.07415
YPL215W	CBP3	1243.44	778.474	767.56	766.612	1055.17	677.391	774.821	991.889	1.17842
YGR174C	CBP4	2422.04	725.475	735.718	711.315	1632.07	494.122	339.896	663.9	1.48404
YBR120C	CBP6	810.883	463.835	379.498	331.282	689.106	389.795	250.91	275.407	1.17672
YIL043C	CBR1	4772.18	5354.95	6823.22	7392.3	5860.11	7008.14	5081.62	5261.14	0.81435
YDL069C	CBS1	85.4954	98.0201	112.054	76.4182	92.7794	87.7925	65.4888	53.3787	0.921491
YDR197W	CBS2	579.032	541.463	504.962	529.992	618.331	447.958	606.422	759.415	0.936445
YKL208W	CBT1	457.351	405.538	557.983	699.186	373.851	298.28	553.954	766.229	1.22335
YER168C	CCA1	900.686	1420.69	1349.49	1150.7	1047.22	1277.7	1792.94	2325.23	0.860077
YLR220W	CCC1	1890.14	1719.91	1660	1712.98	2324.82	1742.34	2068.57	2296.38	0.813025
YDR270W	CCC2	594.207	427.398	330.411	331.31	651.921	459.27	334.807	461.619	0.911471
YKL011C	CCE1	379.718	545.374	617.964	426.164	505.822	464.469	455.312	462.419	0.750695
YGR217W	CCH1	956.651	739.842	604.398	535.848	738.097	799.487	806.407	854.697	1.2961
YPR025C	CCL1	508.448	717.443	718.844	698.524	601.311	671.89	828.697	1166.93	0.845566
YGR150C	CCM1	1328.16	677.814	550.476	552.711	1132.15	703.558	671.465	616.262	1.17314
YKR066C	CCP1	3299.4	2437.31	2909.33	4588.12	3364.18	2395.65	3753.6	6358.52	0.980744
YAL021C	CCR4	1555.63	1349.04	1118.06	936.512	1367.67	1565.84	2055.58	1706.59	1.13743
YMR038C	CCS1	1579.8	1960.76	2855.96	3821.04	2131.68	3472.69	3081.27	1807.78	0.741103
YIL142W	CCT2	3440.66	3365.02	2977.43	3188.98	3351.27	4128.27	4406.24	4343.25	1.02667
YJL014W	CCT3	3680.12	4171.47	3689	3168.66	3722.39	4681.97	5491.27	5038.94	0.988646
YDL143W	CCT4	4896.68	5178.46	4593.3	4255.04	4659	5987.63	7520.36	7120.62	1.05102
YJR064W	CCT5	3680.13	4868.28	4801.85	3700.46	4096.88	5291.14	4913.14	4091.35	0.898275
YDR188W	CCT6	3983.79	3292.62	3202.36	3398.21	4331.91	4771.5	4968.57	4053.44	0.919639
YJL111W	CCT7	4169	4408.59	3962.31	3234.71	4722.29	5902.26	6209.54	5506.86	0.882836
YJL008C	CCT8	3569.3	3614.9	3404.72	3119.64	3481.86	4301.82	5374.85	5019.86	1.02511
YLR110C	CCW12	56907	61248.1	72858.2	87496.4	61745.2	70440.9	83250.8	75216.6	0.921643
YLR390W-A	CCW14	12030.9	6925.03	7076.38	9763.56	6558.17	5656.43	8310.87	10276.7	1.83449
YBR131W	CCZ1	310.242	360.226	325.357	264.839	309.744	348.851	392.968	418.574	1.00161
YDR182W	CDC1	1075.55	1286.04	1278.34	939.232	1150.69	1216.68	1162.15	1444.17	0.934701
YCR002C	CDC10	1862.56	1898.83	1631.69	1533.35	1421.58	1541.87	2178.09	2722.86	1.3102
YJR076C	CDC11	2233.56	2241.87	1573.99	1202.69	2487.91	2275.09	2595.76	2880.48	0.897763
YHR107C	CDC12	1995.12	1717.59	1308.78	1192.11	2036.44	1912.21	2120.1	2068.36	0.97971
YLR215C	CDC123	610.243	667.069	720.916	724.456	619.164	668.417	712.249	815.532	0.985592
YDL220C	CDC13	352.541	238.844	224.442	248.616	319.476	308.37	409.51	354.989	1.1035
YFR028C	CDC14	1555.86	1690.64	1186.51	1003.33	1824.48	2156.82	2256.09	2325.4	0.852768
YAR019C	CDC15	369.741	398.869	292.974	282.351	317.724	305.768	456.019	677.542	1.16372
YKL022C	CDC16	813.497	728.594	751.043	748.916	721.565	749.968	1252.7	1609.92	1.12741
YAL038W	CDC19	16973.9	21630.2	25457.7	26541.1	15743.9	37678.7	38732	21639.4	1.07812
YGL116W	CDC20	862.527	1145.11	756.43	535.851	719.764	833.536	572.823	619.59	1.19835
YOR074C	CDC21	717.151	508.304	454.901	399.889	748.983	672.922	662.056	819.463	0.957499
YHR166C	CDC23	466.593	489.644	495.618	522.645	399.55	488.439	791.346	976.388	1.1678
YAL041W	CDC24	924.717	1007.2	858.831	1047.54	1068.46	1120.48	1807.08	2214.33	0.865466
YLR310C	CDC25	2533.4	2280.1	1793.96	1493.92	2676.48	2315.25	2620.94	3105.24	0.946543
YFR036W	CDC26	165.433	146.689	164.268	276.447	207.452	205.158	185.209	275.255	0.797455
YBL084C	CDC27	478.619	545.453	467.221	471.964	501.699	596.863	762.051	907.128	0.953998
YBR160W	CDC28	1103.65	1140.78	1024.95	1039.18	896.551	934.895	1257.43	1443.61	1.231
YLR314C	CDC3	4589.29	3768.43	2480.51	2063.15	4707.74	4464.95	5135.66	6463.87	0.974838
YOR257W	CDC31	705.31	674.302	643.327	571.055	814.804	680.312	838.976	854.964	0.865619
YOL139C	CDC33	7136.89	8262.27	9737	8260.3	8313.21	9956.02	6143.75	5132.62	0.8585
YDR054C	CDC34	1945.26	1654.97	1338.23	1548.28	1551.35	1554.21	2236.7	2739.6	1.25391
YDL165W	CDC36	842.469	1215.54	1606.98	1401.52	887.06	1032.1	1280.19	1316.67	0.949732
YDR168W	CDC37	2244.35	2052.79	2159.78	1920.14	2244.99	2170.22	2764.29	3389.28	0.999714
YCR093W	CDC39	2887.97	2813.62	2020.1	1387.46	2677.5	2830.39	2587.89	2257.81	1.07861
YFL009W	CDC4	939.892	1141.61	1045.88	820.365	938.237	1162.53	1528.14	1520.08	1.00176
YDR364C	CDC40	823.661	1046.71	1150.96	1059.66	761.229	806.237	1050.78	1035.09	1.08201
YLR229C	CDC42	580.343	539.794	526.351	434.043	606.6	596.648	444.995	378.479	0.956715
YGL155W	CDC43	646.725	969.613	1021.3	1127.09	788.824	1026.49	1012.37	972.76	0.81986
YLR103C	CDC45	618.813	512.651	470.935	421.733	580.651	621.713	552.334	705.884	1.06572
YDL126C	CDC48	10102	10215.2	9065.96	9637.76	10063.1	10500.4	9115.41	11898.6	1.00386
YMR001C	CDC5	1629.76	2123.5	1236.91	750.478	1480.28	1547.75	1245.8	1250.46	1.10098
YCR094W	CDC50	632.816	930.693	1074.31	745.729	781.058	829.115	673.101	873.196	0.810204
YDL132W	CDC53	1825.8	1581.02	1332.94	1316.85	1661.7	1911.28	1940.92	2593.62	1.09876
YGL190C	CDC55	1366.9	1372.41	1062.79	1003.12	1366.51	1416.06	1677.07	1527.24	1.00028
YJL194W	CDC6	308.043	436.851	267.938	201.407	297.802	347.35	193.229	267.553	1.03439
YPL160W	CDC60	5336.93	5353.24	4489.91	4421.56	6485.9	8967.98	12330.7	10110.6	0.822852
YDL017W	CDC7	411.38	456.894	375.024	347.989	343.469	385.509	373.634	546.764	1.19772
YLR418C	CDC73	1178.93	1097.67	1197.82	1222.66	1189.76	1224.59	2015.75	2415.76	0.990895
YJR057W	CDC8	645.456	728.062	848.075	782.087	679.054	765.401	630.489	681.47	0.950523
YDL164C	CDC9	974.455	891.907	724.993	548.232	992.102	1209.4	1010.36	1147.54	0.982213
YLR245C	CDD1	278.674	300.757	315.482	344.893	420.142	359.88	491.628	528.778	0.663284
YGL003C	CDH1	788.21	683.664	601.585	675.359	650.277	690.186	936.852	994.173	1.21212
YBR029C	CDS1	2157.39	1000.36	842.224	621.528	1682.21	1526.66	888.491	790.89	1.28247
YMR213W	CEF1	833.173	616.272	549.851	559.629	588.142	693.964	919.616	997.412	1.41662
YGL130W	CEG1	1299.25	1532.42	1806.37	1538.99	1176.61	1125.51	1934.97	2487.56	1.10423
YER061C	CEM1	365.084	294.516	434.391	792.496	276.678	326.538	462.317	727.152	1.31953
YMR168C	CEP3	456.96	421.842	497.339	543.412	324.405	349.215	633.241	710.603	1.40861
YPL228W	CET1	707.076	780.059	628.813	489.05	817.762	789.371	1004.25	1157.24	0.864648
YOR112W	CEX1	722.023	663.458	510.61	487.027	646.67	753.268	1397.69	1788.99	1.11652
YIL003W	CFD1	568.458	586.672	662.64	710.619	532.07	644.906	633.758	859.44	1.06839
YDR301W	CFT1	1039.49	1080.83	792.658	602.284	1217.11	1151.32	1219.3	1030.01	0.854064
YLR115W	CFT2	806.79	726.136	699.169	618.672	710.795	822.809	979.414	1093.69	1.13505
YML036W	CGI121	376.572	556.349	656.1	541.084	381.265	418.817	477.169	473.963	0.987692
YGL029W	CGR1	1624.01	1981.58	2074.31	1590.67	1584.94	1943.68	1497.97	988.115	1.02464
YCL064C	CHA1	4158.36	6213.75	8223.41	8701.26	979.545	6575.09	6877.58	3072.78	4.2452
YLR098C	CHA4	346.02	371.075	376.248	464.548	334.794	397.806	605.515	622.564	1.03353
YGL206C	CHC1	2943.15	2623.02	2225.09	1861.48	3274.11	3198.67	3524.93	3682.61	0.898915
YER164W	CHD1	1886.44	1821.68	1415.31	1198.38	1823.92	2052.2	2757.46	3041.64	1.03428
YBR274W	CHK1	443.233	569.751	593.955	536.209	498.262	526.455	685.143	731.297	0.889557
YPL008W	CHL1	598.474	571.535	596.103	533.656	635.445	686.521	780.407	857.633	0.941818
YDR254W	CHL4	480.327	540.599	449.081	348.993	584.431	511.286	579.387	682.496	0.821871
YER026C	CHO1	4280.71	2730.66	3077.65	3022.78	3053.07	2474.98	1411.04	1842.08	1.4021
YGR157W	CHO2	3512.97	2338.38	1891.12	2064.89	4226.82	4429.6	2088.21	2328.36	0.831114
YNL192W	CHS1	2976.37	3655.11	2629.28	2726.81	2184.34	2713.77	4172.96	5119.46	1.3626
YBR038W	CHS2	1689.22	2187.43	1134.58	824.963	1794.69	1626.67	1041.97	958.275	0.941229
YBR023C	CHS3	2951.32	2770.36	2051.08	1720.12	1902.53	1967.59	2422.35	2906.79	1.55126
YLR330W	CHS5	3747.49	2796.66	2286.15	2424.3	4272.04	4011.12	6278.96	8594.36	0.877212
YJL099W	CHS6	818.554	717.927	572.975	735.832	433.942	461.055	857.294	975.762	1.88632
YHR142W	CHS7	2050.12	1586.16	1836.62	1975.84	1250.12	1414.93	1498.79	1628.85	1.63994
YER030W	CHZ1	2975.6	2120.24	2244.84	1769.27	3146.16	2585.66	1463.63	1366.38	0.945788
YDR267C	CIA1	1028.47	1187.05	1321.6	1521.44	975.049	1114.18	1554.18	1482.32	1.05479
YHR122W	CIA2	967.377	1248.32	1324.22	1209.8	892.185	919.891	852.103	1150.72	1.08428
YHR052W	CIC1	3284.56	4389.84	4675.67	3092.16	2695.03	3498.71	3324.98	2304.3	1.21875
YMR198W	CIK1	537.635	680.365	513.498	446.338	541.052	634.222	533.16	515.631	0.993686
YOR349W	CIN1	527.217	474.777	582.429	677.308	290.776	376.097	776.723	668.901	1.81314
YPL241C	CIN2	422.205	745.824	885.034	678.359	435.135	503.194	522.312	515.53	0.970286
YMR138W	CIN4	456.581	425.031	515.505	532.209	295.233	311.265	239.332	243.61	1.54651
YOR028C	CIN5	302.352	832.78	862.784	1018.07	402.378	548.52	315.279	293.472	0.751414
YEL061C	CIN8	1159.69	1125.95	911.711	540.296	1154.28	1266.64	1086.63	866.041	1.00469
YGR207C	CIR1	2015.13	1780.39	1908.44	2449.3	1861.33	1402.58	1489.86	2198.31	1.08263
YOR356W	CIR2	5057.1	2580.02	2124.55	1161.02	3370.21	2181.46	1413.4	774.683	1.50053
YJL158C	CIS3	17669.1	9238.76	7242.12	6334.3	16503	11599	10092.1	9366.87	1.07066
YNR001C	CIT1	17820.4	1846.55	1835.64	2531.73	13231.6	2562.04	3470.84	5064.64	1.3468
YCR005C	CIT2	1171.2	410.718	536.045	2413.55	597.787	1043.9	7339.92	3453.79	1.95922
YPR001W	CIT3	496.61	151.65	152.931	162.176	201.271	125.488	130.782	89.3719	2.46738
YIL035C	CKA1	1789.42	1792.81	1713.29	1530.82	2003.02	2033.99	2458.88	2433.46	0.893358
YOR061W	CKA2	2235.02	2419.21	2170.99	1895.05	2166.93	2314.04	2274.8	2234.99	1.03142
YGL019W	CKB1	1803.57	1984.17	1930.9	2094.07	2203.68	2309.65	2145.38	2103.19	0.818438
YOR039W	CKB2	1552.88	1949.1	2200.79	2158.92	1651.82	1756.18	1580.9	1643.96	0.940103
YLR133W	CKI1	851.256	443.057	323.992	396.53	687.366	610.5	700.51	997.929	1.23843
YBR135W	CKS1	906.945	655.149	567.445	584.95	1032.06	1126.8	890.379	878.166	0.878769
YNL298W	CLA4	882.647	1198.23	1069.51	1007.47	962.013	1130.27	1445.96	1735.64	0.9175
YGR108W	CLB1	1575.64	1857.06	1230.92	623.685	1688.63	1635.44	1352.41	824.972	0.933084
YPR119W	CLB2	1627.85	2222.37	1332.34	579.228	1444.49	1631.76	998.199	831.743	1.12693
YDL155W	CLB3	1219.02	1280.89	1065.04	915.519	1275.08	1345.72	1417.4	1329.22	0.956037
YLR210W	CLB4	354.329	505.97	436.869	373.41	430.434	500.996	483.322	530.886	0.823189
YPR120C	CLB5	853.611	698.308	601.721	502.24	886.85	839.964	695.922	696.071	0.962521
YGR109C	CLB6	255.909	165.277	136.036	130.44	175.007	259.076	169.964	231.765	1.46227
YGR167W	CLC1	3346.55	2294.48	2020.56	2042.69	3795.09	3388.76	2944.15	4014.41	0.881811
YGR110W	CLD1	425.91	453.957	539.439	458.41	311.674	247.114	269.675	393.358	1.36652
YLR117C	CLF1	1172.56	1246.55	1123.49	1142.94	906.13	858.792	1119.16	1345.02	1.29403
YGL215W	CLG1	2398.77	2428.29	2087.8	1668.13	2280.31	2761.41	2672.98	2540.28	1.05194
YMR199W	CLN1	2404.39	1147.34	943.555	911.757	1947.03	1329.32	1022.67	1700.43	1.2349
YPL256C	CLN2	3135.28	2049.9	1496.34	1131.84	2097.2	2051.4	2424.85	3231.02	1.49498
YAL040C	CLN3	2273.11	2054.64	1326.16	1271.44	1441.29	1370.44	1398.59	1988.51	1.57713
YOR250C	CLP1	552.804	854.906	997.01	1037.65	550.375	512.202	878.602	1061.81	1.00441
YMR012W	CLU1	9105.72	4032.92	2964.53	2568.93	7324.26	5533.7	6835.91	6694.72	1.24323
YKL137W	CMC1	1227.77	505.366	514.922	625.695	940.801	516.645	396.298	583.422	1.30502
YBL059C-A	CMC2	1001.31	436.741	457.663	506.533	901.807	382.64	283.319	451.626	1.11034
YBR109C	CMD1	4606.23	6170.13	6036.45	5514.02	4436.46	4636.7	4543.1	5998.79	1.03827
YFR014C	CMK1	1604.58	686.452	588.283	607.821	1666.07	727.026	905.872	1445.18	0.963092
YOL016C	CMK2	589.659	961.313	1305.41	2539.23	936	769.127	1979.22	4125.35	0.629977
YML057W	CMP2	1536.33	1042.18	883.357	805.128	1136.22	910.283	1429.71	1684.1	1.35215
YDL156W	CMR1	482.222	324.023	276.355	277.176	469.847	462.066	585.043	693.244	1.02634
YPR013C	CMR3	132.985	208.241	308.359	382.655	188.72	227.214	309.961	324.241	0.704672
YLR003C	CMS1	1220.22	1614.92	1806.93	1690.71	1044.65	1392.7	1284.95	1165.93	1.16806
YLR433C	CNA1	661.408	659.772	638.458	472.433	730.42	806.138	1138.55	1398.47	0.905518
YKL190W	CNB1	1869.47	2087.93	2331.93	1983.25	2209.64	2001.63	1878.06	2156.98	0.84605
YAL058W	CNE1	385.059	412.847	490.193	535.327	426.576	460.95	510.999	538.486	0.902674
YDR357C	CNL1	1413.89	525.653	472.604	467.514	1026.63	583.152	662.452	1013.97	1.37721
YNL225C	CNM67	780.084	863.973	743.358	568.68	910.674	795.966	778.074	914.561	0.8566
YFR046C	CNN1	414.529	369.495	351.902	453.491	339.986	320.653	396.723	407.875	1.21925
YBR155W	CNS1	1375.63	1421.77	1353.47	1407.41	1359.88	1558.46	1142.98	1022.32	1.01158
YIL157C	COA1	460.933	206.398	228.422	239.21	340.23	174.142	207.673	288.785	1.35477
YPL189C-A	COA2	2005.44	1169.07	1433.01	1363.44	1032.51	509.514	544.847	946.989	1.9423
YJL062W-A	COA3	1953.97	647.799	632.533	638.073	1566.92	691.113	521.155	785.278	1.24701
YLR218C	COA4	349.112	156.564	96.6114	123.657	441.704	256.288	135.763	151.224	0.790374
YLL050C	COF1	8408.35	8429.16	9660.75	6805.8	12432.1	12388	6768.34	7449.71	0.676341
YGL223C	COG1	434.162	754.575	955.823	774.007	508.407	548.553	691.103	722.194	0.853965
YGR120C	COG2	375.893	517.424	746.893	835.547	392.075	433.557	591.926	573.275	0.958728
YER157W	COG3	636.527	699.354	670.636	707.4	728.171	847.504	1127.61	1056.08	0.874144
YPR105C	COG4	970.73	940.164	810.21	761.871	1240.46	1237.79	1353.44	1285.52	0.782555
YNL051W	COG5	444.149	756.009	1105.55	913.688	477.489	474.037	666.042	803.263	0.930175
YNL041C	COG6	812.322	844.16	814.588	746.535	844.495	939.066	1616.64	1804.65	0.961902
YGL005C	COG7	1024.89	778.162	818.27	718.096	797.71	770.132	682.209	1021.82	1.28479
YML071C	COG8	1406.84	1390.24	1089.69	1128.33	1208.45	1375.69	2576.78	2843.28	1.16417
YER130C	COM2	968.11	785.676	863.429	1093.71	814.482	763.304	1601.48	1083.08	1.18862
YDL145C	COP1	5672.06	5135.39	3803.37	2923.48	5743.22	6301.67	6525.4	6714.53	0.987611
YBR003W	COQ1	1075.54	935.233	859.105	855.361	1340.95	863.514	894.468	1305.58	0.802068
YOL008W	COQ10	475.239	1075.06	1329.2	1197.22	495.035	486.477	604.182	734.631	0.960011
YLR290C	COQ11	598.415	753.929	655.052	486.935	669.616	532.45	290.13	384.671	0.89367
YOL096C	COQ3	616.08	416.878	415.828	377.867	531.387	367.113	344.945	583.98	1.15938
YDR204W	COQ4	778.063	864.733	1207.93	1161.06	848.439	647.62	776.958	1352.65	0.917052
YML110C	COQ5	3846.07	2777.56	3101.63	2348.2	4273.32	2771.68	1923.33	1853.85	0.900018
YGR255C	COQ6	896.129	750.268	779.768	815.845	1031.95	749.564	909.942	1144.77	0.868382
YGL119W	COQ8	716.327	914.772	1027.81	879.984	716.312	566.264	866.953	913.251	1.00002
YLR201C	COQ9	397.733	366.621	418.974	519.851	426.957	307.006	360.207	527.95	0.931555
YBL045C	COR1	19196.5	5902.9	4675	4310.61	14376.3	4296.41	2441.83	4672.11	1.33529
YNL336W	COS1	293.99	385.242	675.281	843.99	240.905	189.889	372.159	1154.86	1.22036
YNR075W	COS10	151.326	145.515	154.036	175.006	207.448	233.675	359.833	410.943	0.729462
YBR203W	COS111	963.572	239.832	223.32	401.517	292.586	149.187	468.988	711.81	3.29329
YJR161C	COS5	125.995	149.072	227.671	293.99	160.293	129.114	260.159	576.191	0.78603
YGR295C	COS6	1449.74	2212.84	2958.88	2818.23	1387.4	1653.34	2205.71	4047.04	1.04493
YDL248W	COS7	165.462	173.349	259.665	334.807	176.591	159.003	336.907	813.261	0.936979
YHL048W	COS8	76.4767	95.8952	255.184	577.695	689.584	643.919	768.617	1505.66	0.110903
YKL219W	COS9	433.201	801.415	867.372	709.145	673.062	631.723	858.03	1225.02	0.643628
YOR316C	COT1	793.867	653.794	592.732	695.417	830.909	784.869	895.804	1049.83	0.95542
YPL172C	COX10	1019.41	597.305	393.928	356.516	865.699	581.996	413.921	443.429	1.17756
YPL132W	COX11	1121.63	564.831	399.287	475.023	988.742	611.928	430.693	403.6	1.1344
YLR038C	COX12	8034.43	3860.01	3901.24	2739.62	5526.12	1683.34	814.931	1687.95	1.4539
YGL191W	COX13	11088.8	6298.92	7000.08	5313.99	7231.45	2901.16	1029.03	2341.94	1.53342
YML129C	COX14	1734.49	698.796	656.384	774.519	1178.17	606.019	431.565	892.672	1.47218
YER141W	COX15	3060.78	2228.46	2110.88	1576.5	2781.37	1409.41	1738.12	2106.89	1.10046
YJL003W	COX16	468	308.912	305.411	345.871	559.775	373.636	354.124	524.055	0.836052
YLL009C	COX17	1278.33	189.218	200.626	225.344	717.168	228.892	181.475	267.017	1.78247
YGR062C	COX18	547.37	336.175	408.73	411.84	477.568	343.657	348.397	324.103	1.14616
YLL018C-A	COX19	481.705	470.83	709.583	1159.37	444.571	378.363	829.617	633.437	1.08353
YDR231C	COX20	715.867	249.392	309.85	494.939	766.095	297.567	225.565	435.771	0.934435
YHR116W	COX23	547.764	151.285	135.468	217.165	437.807	186.347	132.081	151.857	1.25115
YDR119W-A	COX26	2137.26	582.594	1730.08	3435.59	1470.79	89.9043	54.5682	70.6095	1.45314
YGL187C	COX4	9576.84	3919.47	3332.22	2454.6	8032.76	2962.36	1095.1	1645.67	1.19222
YNL052W	COX5A	17630.7	8296.37	7277.93	5266.3	10996.9	3844.16	1684.64	2188.17	1.60324
YIL111W	COX5B	332.777	527.632	986.201	1415.92	836.705	541.222	573.696	780.186	0.397723
YHR051W	COX6	10811.7	3586.01	3000.99	2266.12	7816.79	2355.22	1168.38	1731.65	1.38313
YMR256C	COX7	6993.17	3191.91	2932.5	2112.82	4222.53	1654.73	925.297	1890.21	1.65616
YLR395C	COX8	6156.55	3277.44	3017.03	2032.08	4918.26	1690.32	957.022	1401.31	1.25177
YDL067C	COX9	5531.21	2024.19	1858.19	2055.36	5551.39	2157.88	1324.15	1979.33	0.996366
YKL179C	COY1	1112.68	1158.27	1102.21	1146.45	1147.9	1297.32	1883.88	2476.68	0.969319
YOR303W	CPA1	3875.11	5332.2	5790.46	5767.53	1405.59	1326.88	1724.12	1925.41	2.75693
YJR109C	CPA2	1523.36	8506.46	6273.08	1680.11	1052.81	973.663	1400.36	2333.8	1.44695
YGR247W	CPD1	533.954	728.704	903.821	965.11	445.352	450.379	324.493	482.127	1.19895
YDR155C	CPR1	3697.52	4629.03	6524.97	9180.45	6474.21	7275.47	3633.99	3490.66	0.571116
YHR057C	CPR2	3083.2	1390.18	1569.78	2311.27	2337.37	1617.28	933.849	838.027	1.31909
YML078W	CPR3	4538.61	2094.86	2240.52	2635.58	4381.81	2603.58	2261.87	2415.52	1.03578
YCR069W	CPR4	1037.2	763.285	759.688	788.328	1293.55	1060.97	821.242	1139.55	0.801823
YDR304C	CPR5	2586.22	3004.67	3569.98	3648.55	3577.49	3665.76	2399.81	2741.33	0.722914
YLR216C	CPR6	2114.57	4284	2851.1	1877.58	2850.4	3971.75	1986.92	2459.52	0.741849
YJR032W	CPR7	910.74	1037.73	940.311	769.215	972.726	1227.26	1331.39	1292.35	0.936277
YNR028W	CPR8	741.885	1015.02	1006.98	813.015	1031.37	1068.09	767.299	730.422	0.719321
YJL172W	CPS1	1493.81	1106.14	1215.32	1518.59	1516.61	1307.31	1427.04	2010.37	0.984967
YNL130C	CPT1	1182.55	1309.08	1426.17	934.418	1413.73	1641.96	987.83	926.064	0.836471
YOR100C	CRC1	700.145	120.809	111.18	137.141	187.001	57.6918	52.4162	99.3591	3.74406
YDL142C	CRD1	475.289	510.27	532.554	489.028	440.78	408.919	506.464	754.394	1.07829
YDR223W	CRF1	291.14	239.747	277.974	347.557	180.378	176.387	298.666	262.291	1.61406
YHR209W	CRG1	2567.44	1654.42	1042.23	1032.82	429.943	265.112	640.305	909.613	5.97157
YGR189C	CRH1	11024.1	6227.69	5893.73	6562.58	3836.86	4172.01	6591.78	14326.4	2.8732
YGR218W	CRM1	2496.26	3071.94	2481.23	2137.92	2748.66	3132.37	4538.29	6005.62	0.908175
YLR429W	CRN1	3258.37	2191.55	1678.96	1595.13	3153.89	2757.11	4084.92	4127.32	1.03313
YHR146W	CRP1	3239.62	3268.78	2476.76	2412.22	3483.72	4283.62	3829.32	4107.28	0.929931
YLR213C	CRR1	76.8764	83.7622	84.4294	88.4867	198.833	161.785	135.354	127.359	0.386638
YOR031W	CRS5	231.072	191.073	230.699	277.46	188.712	172.774	159.738	171.023	1.22447
YOL063C	CRT10	625.785	706.613	637.326	654.758	788.857	764.362	1007.23	1036.87	0.793281
YNL027W	CRZ1	745.711	810.909	703.012	709.824	642.231	688.087	892.724	1130.92	1.16113
YLR241W	CSC1	1067.6	876.482	776.479	725.587	1142.96	993.431	1082.61	1610.93	0.934062
YGL238W	CSE1	1596.38	2007.07	1749.31	1375.35	1739.9	2303.52	3012.14	3204.46	0.917514
YNR010W	CSE2	202.924	218.741	252.904	319.989	212.893	199.401	337.209	522.55	0.953178
YKL049C	CSE4	578.251	543.058	608.116	529.209	459.142	418.935	417.177	501.566	1.25942
YLR087C	CSF1	880.922	882.438	703.98	551.969	796.685	813.086	753.136	772.19	1.10574
YBR036C	CSG2	2397.78	2409.75	2442.69	2858.8	2727.13	2355.52	2437.14	3324.26	0.879232
YBR161W	CSH1	256.696	394.122	427.701	390.066	415.846	512.044	363.088	421.04	0.617285
YMR025W	CSI1	152.281	215.116	332.875	349.225	149.814	108.94	165.43	232.625	1.01647
YOL007C	CSI2	1736.83	1668.84	1745.48	1364.43	1102.39	1161.75	1357.5	1873.26	1.57551
YNL232W	CSL4	1577.94	2220.07	3153.45	2806.78	1440.08	1795.74	2364.04	2039.28	1.09573
YCR086W	CSM1	333.11	352.287	325.476	362.237	346.772	303.515	287.691	310.327	0.9606
YIL132C	CSM2	143.81	116.522	112.96	150.696	159.569	184.252	163.793	86.1961	0.901241
YMR048W	CSM3	425.447	516.819	545.496	465.851	504.33	471.203	420.395	480.958	0.843589
YDR179C	CSN9	424.027	605.045	561.838	323.115	401.724	423.074	238.727	278.947	1.05552
YLR380W	CSR1	1046.76	800.293	650.343	786.491	1144.12	1455.29	1211.56	1250.52	0.9149
YPR030W	CSR2	1412.44	158.552	174.338	265.154	1354.25	108.905	272.699	398.311	1.04296
YBR042C	CST26	803.78	1089.66	1178.3	850.858	1002.42	1179.66	1055.08	934.967	0.801836
YIL036W	CST6	1028.66	926.821	831.652	858.918	1095.48	1005.13	1131.15	1673.46	0.939009
YLR394W	CST9	608.047	368.935	252.595	240.347	549.361	323.668	394.623	499.478	1.10683
YDR256C	CTA1	2017.28	409.873	568.266	702.699	286.996	311.569	382.03	403.613	7.02895
YMR094W	CTF13	148.775	169.899	133.259	129.43	164.68	155.942	171.46	163.516	0.903419
YMR078C	CTF18	791.167	852.912	883.981	999.81	1012.99	1026.55	1248.1	1391.01	0.781021
YPL018W	CTF19	260.555	172.081	209.033	296.787	305.538	301.378	489.618	415.606	0.852774
YLR381W	CTF3	404.924	494.343	397.088	376.745	448.382	482.753	460.343	407.876	0.90308
YPR135W	CTF4	1003.01	805.015	686.321	552.678	1092.74	1051.63	1268.98	1340.84	0.917885
YHR191C	CTF8	355.231	339.108	406.322	565.823	398.269	429.109	563.648	733.86	0.891936
YDR151C	CTH1	553.249	887.873	899.479	1188.97	879.522	944.129	1075.43	1426.12	0.629034
YPL181W	CTI6	1367.04	959.148	983.553	1107.72	992.433	760.088	1005.47	1177.11	1.37747
YKL139W	CTK1	887.552	843.183	845.855	809.049	722.346	813.536	917.664	908.269	1.22871
YJL006C	CTK2	438.496	686.463	773.275	676.697	421.186	439.673	546.304	657.632	1.0411
YML112W	CTK3	287.552	598.706	989.634	1453.03	254.089	278.992	455.664	501.974	1.1317
YMR180C	CTL1	580.8	668.875	937.832	959.695	356.735	417.291	550.271	562.264	1.6281
YHR109W	CTM1	282.443	162.545	168.346	182.065	235.893	176.886	301.175	340.703	1.19734
YCR015C	CTO1	382.477	306.743	322.436	322.896	429.71	342.833	393.06	365.464	0.890081
YBR291C	CTP1	529.5	724.1	940.96	933.03	448.128	448.127	700.548	527.92	1.18158
YPR124W	CTR1	2045.63	600.702	517.072	473.847	2048.46	978.697	663.036	1028.42	0.998617
YHR175W	CTR2	1191.92	699.053	810.36	898.974	1789.94	1168.29	1024.97	1264.98	0.665903
YLR411W	CTR3	257.373	244.837	195.749	179.051	343.756	214.408	176.493	142.394	0.748708
YCR054C	CTR86	444.026	664.85	886.111	633.648	373.83	441.299	783.518	1146.77	1.18777
YOL145C	CTR9	2552.82	2147.27	1805.49	1381.28	2615.06	2604.79	3803.14	4075.41	0.976197
YLR286C	CTS1	4001.46	4467.32	2942.26	2188.42	6492.69	7337.27	6012.32	2956.13	0.616303
YDR371W	CTS2	593.722	611.571	595.577	673.89	661.522	608.822	715.435	963.561	0.897508
YGR088W	CTT1	393.857	727.153	1661.82	2747.21	307.265	223.995	390.301	645.607	1.28182
YMR264W	CUE1	2642.05	2001.6	2214.92	2305.13	3490.78	3501.63	2501.06	2982.12	0.756866
YKL090W	CUE2	326.323	584.137	671.766	704.214	383.978	490.377	594.292	452.043	0.849848
YGL110C	CUE3	913.257	945.12	841.695	785.804	939.754	895.775	1400.63	2140.65	0.971804
YML101C	CUE4	355.104	239.108	322.311	559.285	460.232	420.441	425.733	524.857	0.771576
YOR042W	CUE5	1350.41	948.772	866.872	1168.56	1375.2	1061.08	1497.49	2157.14	0.981972
YGR003W	CUL3	605.541	734.723	831.842	930.26	453.139	601.376	976.783	1514.95	1.33632
YGL166W	CUP2	98.9502	158.403	255.366	345.135	140.428	142.77	124.131	111.52	0.704634
YPL177C	CUP9	1193.53	859.205	1039.14	1165.61	1636.9	1726.09	1389.58	1863.2	0.729142
YPR158W	CUR1	233.312	597.695	508.285	578.184	517.82	725.884	509.541	779.062	0.450565
YMR240C	CUS1	570.742	558.177	528.447	606.347	755.283	670.808	849.134	964.619	0.755667
YNL286W	CUS2	579.52	730.82	826.038	773.595	800.681	792.494	650.763	695.106	0.723783
YNL155W	CUZ1	1854.56	2825.73	2572.15	2066.91	2057.12	2504.95	1001.12	728.27	0.901531
YDR163W	CWC15	826.776	685.309	661.803	783.914	731.781	702.385	924.935	1274.45	1.12981
YDL209C	CWC2	852.96	968.115	650.552	618.994	849.153	754.026	794.669	846.26	1.00448
YDR482C	CWC21	506.561	651.213	871.15	1330.29	663.091	624.818	648.469	474.202	0.763938
YGR278W	CWC22	415.241	541.403	506.696	487.896	383.467	408.785	691.261	774.58	1.08286
YGL128C	CWC23	185.871	235.234	280.928	342.248	211.913	203.824	236.147	227.319	0.87711
YLR323C	CWC24	412.957	543.256	713.061	888.489	345.726	434.22	330.148	407.834	1.19446
YNL245C	CWC25	510.623	519.112	655.417	612.238	481.48	522.365	689.125	680.931	1.06053
YPL064C	CWC27	628.044	958.939	1493.55	1766.86	794.233	799.201	812.067	798.309	0.790756
YGL027C	CWH41	1341.51	1370.69	1281.41	1062.17	1517.67	1735.64	1515.99	1509.21	0.883928
YCR017C	CWH43	2005.24	1600.32	1644.79	1703.7	2239.25	1948.31	2236.47	2905.8	0.895496
YKL096W	CWP1	12278.2	4272.91	3067.63	1516	1801.9	1080.02	2048.95	959.612	6.814
YKL096W-A	CWP2	30219.2	20454.4	14521.1	15220.3	39061.9	21591.3	25462.8	40807.7	0.773624
YML054C	CYB2	10896.2	863.638	785.517	792.038	1166.85	336.427	377.477	406.373	9.33814
YNL111C	CYB5	3321.09	9977.07	11201.3	4769.4	1293.91	1816.22	860.072	537.388	2.5667
YJR048W	CYC1	23786.5	13175.5	19251.4	16741.5	8871.96	2273.94	709.494	374.52	2.68109
YOR037W	CYC2	540.129	521.787	465.469	480.108	448.386	400.65	414.509	456.162	1.20461
YAL039C	CYC3	5170.17	1773.78	1778.98	2453.94	2146.36	1021.78	1539.73	2082.75	2.4088
YEL039C	CYC7	639.814	1421.3	2393.2	2457.2	211.14	76.2344	61.2734	179.445	3.03028
YBR112C	CYC8	2450.01	2103.46	1777.85	1644.03	2365.18	2475.94	2647.49	2369.59	1.03587
YDL117W	CYK3	1292.96	1498.36	1076.96	751.175	1038.62	1300.99	1294.73	1193.57	1.24488
YDR430C	CYM1	1503.68	741.144	590.124	726.419	988.953	719.586	980.856	1138.65	1.52047
YJL005W	CYR1	1371.01	1527.11	1236.81	1128.21	1700.2	1350.48	1547.18	1611.98	0.806378
YAL012W	CYS3	5403.45	3928.6	3131.6	5004.28	7775.65	8133.46	9442.94	10264.4	0.69492
YGR155W	CYS4	10355.3	9163.94	8472.68	7200.74	11612.1	11449	7855.45	5166.11	0.89177
YOR065W	CYT1	11610.4	5112.98	4192.3	3768.77	7104.37	1796.44	872.646	1650.46	1.63426
YKL087C	CYT2	1750.23	842.598	622.741	754.262	1529.13	804.745	688.47	1018.47	1.14459
YDR016C	DAD1	335.238	300.051	304.733	245.756	434.375	407.995	292.514	229.717	0.771771
YKR083C	DAD2	327.648	387.947	341.782	201.977	415.388	418.862	252.619	210.661	0.788774
YBR233W-A	DAD3	379.209	373.432	339.745	329.125	630.547	641.646	366.38	282.758	0.601396
YDR320C-A	DAD4	425.622	327.634	308.529	265.194	318.985	280.877	236.044	293.341	1.3343
YML070W	DAK1	1624.85	1498.86	1502.38	1602.27	2204.68	1890.05	2021.58	2884.47	0.736998
YFL053W	DAK2	261.133	92.1816	88.2803	104.734	405.444	61.0921	130.764	187.722	0.644068
YIR027C	DAL1	83.3245	82.7127	76.5751	92.1034	267.241	139.461	150.204	165.881	0.311795
YIR029W	DAL2	433.338	307.2	399.941	615.877	418.155	216.155	205.466	214.677	1.03631
YIR032C	DAL3	103.562	87.0416	151.398	285.293	184.229	107.56	62.7498	120.097	0.562138
YIR028W	DAL4	169.094	134.457	110.8	145.652	171.69	156.312	128.115	106.54	0.98488
YJR152W	DAL5	249.864	261.768	304.248	483.091	308.704	276.026	261.938	279.982	0.809396
YIR031C	DAL7	339.338	504.945	723.752	1418.81	410.801	379.031	518.436	648.68	0.826039
YIR023W	DAL81	620.662	632.709	514.075	478.203	651.435	754.839	1040.51	838.208	0.952762
YNL314W	DAL82	270.692	327.263	376.78	515.742	301.494	276.239	350.815	420.664	0.897837
YGR113W	DAM1	628.546	710.552	666.678	771.061	787.412	797.498	978.349	1259.53	0.798243
YJR151C	DAN4	285.908	201.658	237.846	283.02	213.939	130.338	228.179	272.817	1.3364
YPL170W	DAP1	1955.22	1007.52	1141.57	1098.12	921.797	786.479	704.371	749.545	2.12109
YHR028C	DAP2	1327.2	1351.41	1336.57	1328.43	1397.58	1251.09	1191.66	1549.75	0.949637
YJL149W	DAS1	421.152	421.672	486.547	578.872	293.186	263.121	535.667	808.864	1.43647
YDR020C	DAS2	472.964	639.133	911.043	1064.31	364.391	516.099	661.488	696.674	1.29795
YML113W	DAT1	930.139	764.703	883.39	1139	835.489	1107.48	1242.36	933.53	1.11329
YGR092W	DBF2	1301.25	1633.35	1183.49	815.459	1021.27	1029.53	1187.6	1446.01	1.27415
YPR111W	DBF20	463.825	686.159	750.394	618.442	481.033	468.322	578.711	757.03	0.964226
YDR052C	DBF4	1218.2	1227.01	1042.66	835.031	1139.88	1355.85	1502.03	1576.14	1.06871
YPL119C	DBP1	491.058	196.348	106.527	126.688	363.519	161.016	139.372	222.361	1.35085
YDL031W	DBP10	3673.6	4176.2	3215.19	2298.83	3504.07	4340.15	4967.97	4780.81	1.04838
YNL112W	DBP2	10532.7	9088.22	9599.39	7467.71	4399.13	5869.82	6238.86	2658.26	2.39427
YGL078C	DBP3	4960.08	4265.59	4020.38	3432.53	3829.73	4646.61	4055.66	2553.38	1.29515
YOR046C	DBP5	2618.9	2770.38	2391.84	1790.99	2911.47	3356.77	3828.41	4162.63	0.89951
YNR038W	DBP6	1063.28	1505.71	1464.37	1266.46	900.372	1207.94	1492.45	1434.96	1.18094
YKR024C	DBP7	1850.82	1916.49	1744.26	1290.97	1289.79	1473.34	1518.08	1239.45	1.43498
YHR169W	DBP8	1135.49	1489.22	1684.31	1492.53	965.499	1204.59	1670.48	1241.62	1.17607
YLR276C	DBP9	2747.32	3032.47	2980.6	2520.41	2170.45	2788.65	3395.7	3121.06	1.26579
YKL149C	DBR1	631.634	768.526	865.621	913.4	645.232	637.617	620.74	562.459	0.978925
YCL016C	DCC1	381.774	466.219	562.815	701.943	338.443	371.252	542.783	717.029	1.12803
YHR144C	DCD1	485.854	737.45	797.113	734.834	597.904	754.085	536.451	376.39	0.812596
YIR030C	DCG1	100.379	203.765	206.93	137.912	252.271	170.63	173.629	107.377	0.397902
YOR180C	DCI1	416.866	535.53	905.863	956.07	292.607	274.552	262.898	201.794	1.42466
YLR422W	DCK1	1107.49	1087.23	823.344	839.958	1072.31	1051.89	1258.5	1454.37	1.03281
YLR128W	DCN1	271.084	236.38	260.899	266.645	225.349	173.325	298.897	408.991	1.20295
YOL149W	DCP1	975.744	1274.59	1337.65	1046.99	1103.27	1334.96	1313.89	1138.86	0.884408
YNL118C	DCP2	2080.74	2106.97	1828.77	1672.66	2053.78	2308.67	3490.97	4158.96	1.01313
YLR361C	DCR2	491.758	507.283	518.121	552.889	530.189	571.314	814.983	1066.9	0.927513
YLR270W	DCS1	1025.64	1015.7	1163.84	1238.19	915.419	583.844	600.978	1776.81	1.1204
YOR173W	DCS2	426.466	283.35	255.832	756.699	577.229	191.799	162.726	871.489	0.738816
YKL046C	DCW1	3042.53	2611.09	2565.97	2963.77	2985.77	2961.3	2373.55	3211.38	1.01901
YPL194W	DDC1	348.187	351.162	290.33	249.268	483.351	447.217	397.522	341.473	0.720359
YER143W	DDI1	1233.8	936.112	966.302	1062.78	836.396	750.471	1018.97	1527.61	1.47513
YOR163W	DDP1	1399.51	1276.98	1373.17	1401.83	2156.65	1682.78	1589.4	1387.98	0.648929
YOL052C-A	DDR2	580.514	91.0737	221.241	2914.8	1185.27	52.1911	143.587	2354.28	0.489775
YOR204W	DED1	2912.2	3175.24	2925.1	2508.42	4987.35	5642.59	6598.89	4267.52	0.583918
YHR019C	DED81	9371.82	8626.83	7203.49	6527.67	10030.7	11670.5	11889	9739.33	0.934314
YKL054C	DEF1	6231	3595.81	2364.69	2193.16	5053.74	5069.39	6128.88	7472.85	1.23295
YFL001W	DEG1	724.612	912.608	1005.83	881.85	727.471	830.31	1148.46	998.95	0.99607
YAL013W	DEP1	1223.89	1312.11	1024.25	1346.6	1383.97	1253.11	1721.47	1959.27	0.884332
YBR201W	DER1	462.154	371.976	423.38	395.7	443.504	372.263	298.828	346.508	1.04205
YDR051C	DET1	1102.71	1461.42	1974.57	1644.95	1109.93	1107.24	1264.6	1396.19	0.993501
YIL049W	DFG10	298.596	362.217	385.784	336.266	259.093	285.021	240.505	211.997	1.15247
YOR030W	DFG16	527.222	641.39	510.059	498.956	520.628	563.019	563.289	595.773	1.01267
YMR238W	DFG5	3563.06	2402.02	2536.47	2329.71	1500.49	1306.25	1865.4	1971.45	2.3746
YDR411C	DFM1	597.062	698.056	940.683	864.819	669.323	518.514	814.608	1381.22	0.892039
YOR236W	DFR1	779.176	345.25	476.181	534.176	886.168	835.418	445.527	267.426	0.879264
YOR245C	DGA1	591.468	851.504	900.366	1003.53	713.134	700.855	752.732	1149.2	0.829393
YOR311C	DGK1	1032.8	1431.45	1460.84	1241.13	1437.52	1409.34	1215.51	1460.08	0.718456
YKL121W	DGR2	521.204	495.724	446.72	446.48	495.769	374.387	499.704	611.148	1.0513
YDL160C	DHH1	1602.86	1756.89	1334.48	1035.41	1874.9	1734.77	1660.12	1253.98	0.854903
YKL078W	DHR2	828.517	1009.45	1068.61	675.724	535.831	784.062	680.978	548.16	1.54623
YMR316W	DIA1	324.3	459.269	841.213	1555.92	230.051	242.902	580.455	964.64	1.40969
YOR080W	DIA2	757.844	810.412	805.804	863.463	579.057	670.481	1022.46	835.178	1.30876
YHR011W	DIA4	501.649	228.194	199.574	178.798	391.604	279.377	184.284	227.156	1.28101
YPR082C	DIB1	1263.74	791.907	856.422	726.849	1010.68	822.619	552.211	750.616	1.25038
YLR348C	DIC1	1081.05	143.65	168.866	297.301	652.156	608.837	1672.55	494.153	1.65766
YKL002W	DID4	1809.34	1408.65	1360.21	1299.13	1885.83	1491.69	1627.12	2207.61	0.959441
YGR227W	DIE2	575.689	640.629	528.862	371.445	589.029	523.479	549.861	604.072	0.977353
YLR437C	DIF1	605.815	700.219	752.221	817.405	776.837	944.84	792.481	763.159	0.779848
YPL049C	DIG1	1514.05	1993.01	1817.76	2611.28	1976.06	2177.67	2642.94	2870.83	0.766197
YDR480W	DIG2	318.408	396.688	315.681	354.208	452.01	417.548	449.636	424.501	0.704427
YPL266W	DIM1	1438.09	2098.84	1906.11	1524.62	1178.79	1766.17	1601.21	1469.12	1.21997
YDR263C	DIN7	206.33	239.003	185.843	129.051	192.407	195.547	204.416	179.462	1.07236
YLR129W	DIP2	2922.19	3186.18	3121.98	2586.57	2256.38	2662.8	3889.8	3380.94	1.29508
YPL265W	DIP5	3493.4	667.206	737.923	1613.69	742.413	1360.99	3577.68	2055.91	4.70547
YOL021C	DIS3	1977.08	2342.51	2139.53	2078.85	1799.03	2023.93	3075.23	3047.85	1.09897
YDR403W	DIT1	155.692	183.573	195.303	258.37	137.601	104.584	100.937	73.2913	1.13147
YIR004W	DJP1	2479.21	2099.73	2301.41	2013.18	1923.57	1694.48	1915.01	2115.74	1.28886
YDL174C	DLD1	7298.13	2436.92	2469.48	2616.09	3687.53	1243.95	1282.97	1445.18	1.97914
YDL178W	DLD2	2034.94	1846.89	2570.34	2517.16	1860.29	1345.32	1719.14	2176.32	1.09388
YEL071W	DLD3	1500.43	1331.56	1968.87	2757.94	2198.59	3982.32	10862.6	5377.94	0.682452
YMR126C	DLT1	464.023	683.097	663.233	479.508	641.236	629.127	426.284	342.056	0.723638
YHR115C	DMA1	967.807	1256.48	1246.06	1483.48	1134.48	1339.21	1931.63	2110.7	0.853086
YNL116W	DMA2	698.699	821.021	627.758	617.477	801.951	885.358	992.006	1077.56	0.871249
YER179W	DMC1	177.033	113.114	123.635	138.514	169.058	103.807	114.952	112.85	1.04717
YMR211W	DML1	549.403	668.023	849.753	747.592	459.351	515.651	651.669	574.646	1.19604
YHR164C	DNA2	991.626	939.594	721.421	698.648	896.604	882.967	1374.86	1718.85	1.10598
YER166W	DNF1	2276.46	1549.86	1188.82	1011.19	2123.5	1895.7	1815.68	1761.75	1.07203
YDR093W	DNF2	1710.35	1592.01	1571.45	1513.05	1831.22	2056.93	2473.7	2189.04	0.933996
YMR162C	DNF3	1235.1	1090.8	964.513	893.898	1157.27	1096.5	1185.82	1429	1.06725
YOR005C	DNL4	432.963	463.404	488.557	712.454	436.461	370.266	591.676	688.343	0.991985
YLL001W	DNM1	1973.46	905.641	806.429	763.162	1571.32	804.315	1353.96	2199.61	1.25592
YKL213C	DOA1	1675.78	1495.67	1255.43	1270.88	1765.99	1658.54	2091.43	2305.46	0.948921
YDR069C	DOA4	403.231	403.175	342.078	340.133	596.979	486.111	526.597	631.497	0.675452
YGL240W	DOC1	94.7884	161.649	197.962	245.699	120.908	126.255	171.157	127.226	0.783972
YHR044C	DOG1	247.213	237.907	265.761	332.775	337.525	234.628	235.134	173.269	0.732429
YHR043C	DOG2	2513.79	984.857	1106.12	975.334	2443.94	819.24	548.901	875.649	1.02858
YNL001W	DOM34	945.371	1040.45	1243.54	1180.35	861.669	993.257	1590.05	1348.74	1.09714
YDR273W	DON1	163.052	215.722	194.129	143.387	229.158	196.312	198.209	324.212	0.711529
YDR141C	DOP1	1191.08	1090.37	1001.61	894.452	1119.58	1216.54	2484.67	2820.34	1.06386
YDR068W	DOS2	1074.35	993.907	951.392	897.885	1131.21	1072.68	1189.84	1467.57	0.949738
YDR440W	DOT1	681.062	602.001	450.894	346.796	738.51	762.042	648.396	547.337	0.922211
YIL010W	DOT5	806.919	949.758	1109.3	877.714	864.524	675.101	660.794	682.677	0.933368
YER088C	DOT6	2949.21	1447.9	1188.23	2014.5	3348.68	2852.1	3450.49	2995.43	0.880708
YJL090C	DPB11	520.109	626.531	553.44	384.274	478.62	461.69	469.057	521.808	1.08668
YPR175W	DPB2	624.227	626.511	622.296	551.311	619.679	794.527	731.69	795.895	1.00734
YBR278W	DPB3	205.714	185.923	200.913	189.18	172.935	185.846	177.632	183.903	1.18954
YDR121W	DPB4	775.728	1196.77	1772.62	2141.64	647.342	870.179	794.388	807.835	1.19833
YIL103W	DPH1	1053.33	1272.25	1356	1059.75	925.09	1083.78	1138.76	977.238	1.13862
YKL191W	DPH2	2635.62	2248.06	2039.02	2065.27	2704.63	3204.01	2306.3	1869.26	0.974484
YLR172C	DPH5	2030.08	1936.54	2496.2	2563.65	1856.36	2278.61	2267.29	2117.44	1.09358
YLR143W	DPH6	735.422	691.378	862.346	1002.64	552.677	717.095	1408.58	1464.58	1.33065
YDR294C	DPL1	2173.08	2235.16	2070.94	2289.73	1968.56	1858.41	2476.09	3977.19	1.10389
YPR183W	DPM1	3603.3	1846.54	2239.96	3517.27	3928.9	3204.31	3984.46	3192.14	0.917128
YDR284C	DPP1	1047.05	1331.97	1662.95	1601.36	1061.15	1006.05	798.639	859.175	0.986713
YLL018C	DPS1	7585.72	7104.58	6371.4	6555.27	8025.57	8924.39	10465.5	8339.45	0.945194
YKR071C	DRE2	1987.62	2856.13	2742.29	2392.42	1596.19	2219.61	3678.55	3620.09	1.24522
YGR093W	DRN1	791.041	899.621	1081.8	958.258	705.334	771.4	963.871	1009.36	1.12151
YLL008W	DRS1	4312.28	4553.89	4181.7	3502.26	3698.5	4790.09	5387.51	4339.34	1.16595
YAL026C	DRS2	1207.84	1176.66	926.789	638.509	1253.34	1265.44	1264.33	1467.9	0.9637
YOL073C	DSC2	478.707	589.322	616.191	764.594	611.46	581.441	592.14	931.753	0.782892
YOR223W	DSC3	477.877	416.834	473.179	572.756	473.278	414.956	665.577	892.851	1.00972
YGL196W	DSD1	1443.76	1327.02	1288.33	966.641	998.889	770.885	770.802	389.369	1.44537
YER124C	DSE1	1527.62	1534.36	1631.47	1457.17	1951.95	2727.28	4171.31	1712.82	0.782615
YHR143W	DSE2	2032.61	1767.34	1153.65	829.587	3469.13	3813.58	3019.1	1008.84	0.585913
YOR264W	DSE3	746.517	807.487	718.497	341.854	560.588	727.047	576.983	443.33	1.33167
YNR067C	DSE4	1755.72	1857.36	1132.4	739.98	1679.32	3104.35	2041.39	1572.39	1.0455
YBR007C	DSF2	574.997	646.458	488.065	432.916	574.315	578.225	836.093	818.385	1.00119
YMR276W	DSK2	5025.4	3135.26	2442.08	3445.98	4776.66	5155.93	4033.48	4428.92	1.05207
YNL258C	DSL1	1182.56	927.884	810.563	672.168	1045.58	1089.98	1560.62	1750.03	1.13101
YIR010W	DSN1	893.48	812.411	565.07	461.055	961.009	1011.83	967.909	844.603	0.929732
YMR287C	DSS1	728.064	721.883	530.589	456.336	854.308	616.529	525.138	598.495	0.852226
YPR017C	DSS4	330.108	544.908	757.101	624.071	413.638	481.887	360.67	307.426	0.79806
YGL043W	DST1	1084.56	1523.74	1705.67	1763.84	1171.27	1414.66	1498.51	1682.86	0.925971
YDL219W	DTD1	768.37	1104.46	1109.58	736.446	821.242	1139.34	893.087	769.157	0.93562
YOL087C	DUF1	1713.42	1112.61	868.011	950.593	1639.05	996.667	1200.48	1805.02	1.04537
YFR044C	DUG1	5392.85	4821.8	4498.22	4246.31	5103.63	4340.49	4898.82	4864.87	1.05667
YBR281C	DUG2	967.409	880.532	722.537	664.104	1154.71	1130.47	1606.2	1787.52	0.837793
YNL191W	DUG3	494.339	475.962	443.297	720.675	489.403	635.652	666.841	934.211	1.01008
YDL101C	DUN1	696.566	646.845	504.968	403.385	567.76	636.58	559.929	659.609	1.22687
YGL061C	DUO1	461.98	577.864	513.802	359.616	451.71	466.655	368.941	481.121	1.02274
YBR208C	DUR1,2	1274.11	838.085	705.006	831.245	2439.81	2338.56	896.887	1111.87	0.522217
YHL016C	DUR3	218.327	257.673	267.336	467.731	291.662	259.865	333.099	589.599	0.748561
YML080W	DUS1	881.482	902.755	900.318	715.935	673.354	739.807	772.367	689.514	1.30909
YLR401C	DUS3	2035.65	1635.51	1679.28	1925.94	1430.83	1672.61	1970.94	1401.63	1.42271
YLR405W	DUS4	1125.54	1182.79	1591.62	1456.61	1115.17	1448.18	1401.48	985.061	1.00929
YBR252W	DUT1	1653.49	2230.2	2988.57	2518.01	2315.02	2770.75	2150.4	1988.01	0.714244
YDR370C	DXO1	652.119	1141.69	1094.22	796.989	777.089	894.223	912.043	942.361	0.839181
YKR054C	DYN1	1692.51	1779.61	1360.11	993.93	1299.39	1332.81	1585.8	1183.79	1.30254
YDR424C	DYN2	983.523	552.812	538.121	437.437	717.771	744.713	627.875	764.269	1.37025
YMR299C	DYN3	716.904	839.471	760.103	598.66	596.664	671.892	557.636	496.753	1.20152
YHR068W	DYS1	2852.01	2472.01	2475.01	2029.33	4214.66	5105.17	4190.5	3526.04	0.676689
YDR359C	EAF1	975.352	575.453	533.061	523.226	964.384	987.398	2809.87	2759.42	1.01137
YPR023C	EAF3	3069.39	1941.08	1952.62	2154.01	2830.52	2291.06	2465.45	2421.25	1.08439
YEL018W	EAF5	81.7832	73.776	81.4697	83.2528	76.987	77.485	80.6248	62.9483	1.0623
YJR082C	EAF6	768.854	721.227	1004.11	1164.4	655.473	733.955	565.087	535.282	1.17298
YNL136W	EAF7	1098.34	1196.16	1204.96	1168.7	1222.52	1115.48	1304.9	1468.85	0.898424
YKL204W	EAP1	1650.73	1434.1	1113.07	970.916	1381.39	1304.17	1674.03	2062.05	1.19497
YMR171C	EAR1	1347.85	1635.32	1476.37	1398.51	1546.61	1438.3	1696.45	1711.28	0.871483
YKL172W	EBP2	5329.14	6313.05	6069.93	5620	5084.16	6681.41	6788.12	5240.4	1.04818
YDR206W	EBS1	1352.06	1729.37	1876.41	1711.93	1584.15	1783.41	2002.02	1899.14	0.853493
YLR284C	ECI1	1322.98	310.857	250.891	246.608	320.489	218.537	169.504	120.038	4.12799
YGR146C	ECL1	420.889	328.808	383.051	449.031	486.726	393.869	601.867	517.744	0.864737
YAL059W	ECM1	291.65	415.599	430.139	317.977	249.253	408.398	230.777	147.661	1.1701
YEL030W	ECM10	180.206	203.855	289.607	571.209	236.775	243.516	376.037	419.014	0.761084
YHR132C	ECM14	1888.26	1972.32	2112.25	2085.7	1614.76	1509.33	1815.6	2024.23	1.16938
YBL001C	ECM15	3004.03	2073.8	2763.98	2883.19	2787.54	1972.19	2193.94	3116.54	1.07766
YMR128W	ECM16	3407.19	3457.22	2678.41	1924.33	2776.58	3788.78	4009.18	3792.83	1.22712
YDR125C	ECM18	197.463	174.258	174.503	216.187	172.459	123.937	202.069	229.201	1.14498
YLR390W	ECM19	485.075	192.764	197.68	196.584	297.955	190.921	186.311	187.708	1.62802
YBR065C	ECM2	319.94	516.1	562.361	599.629	325.882	449.648	475.495	476.692	0.981768
YBL101C	ECM21	922.715	792.287	540.152	560.485	801.233	651.302	653.945	660.297	1.15162
YLR228C	ECM22	651.375	457.488	287.203	318.188	607.255	713.237	843.279	889.36	1.07266
YJL201W	ECM25	639.921	640.277	506.608	363.692	580.603	690.533	935.573	980.987	1.10217
YJR106W	ECM27	340.055	340.325	299.477	365.586	343.361	301.661	435.388	531.525	0.990373
YHL030W	ECM29	1266.58	1459.12	1109.83	895.354	1146.23	1491.36	1055.52	1136.22	1.10499
YOR092W	ECM3	628.131	513.965	391.3	473.245	889.1	603.645	632.531	618.838	0.70648
YLR436C	ECM30	1297.58	1228.78	1119.12	952.053	1613.23	1336.09	1398.12	1454.1	0.804335
YBR176W	ECM31	417.959	371.839	398.561	421.189	399.664	425.578	370.398	494.812	1.04577
YER176W	ECM32	1653.23	1844.81	1543.8	1762.37	1725.34	2168.19	3571	4006.01	0.958201
YBR078W	ECM33	20774.2	17012.5	13475.9	8969.37	16865.7	16657.7	12409.5	11543.9	1.23174
YHL043W	ECM34	85.9488	162.815	247.423	398.088	98.462	121.043	153.104	169.325	0.872913
YLR299W	ECM38	1495.37	1163.16	1044.32	1089.01	702.032	483.594	580.934	1024.75	2.13007
YKR076W	ECM4	887.867	258.458	183.398	233.1	554.486	161.587	76.7828	92.8497	1.60124
YMR176W	ECM5	1015.12	847.194	745.387	675.298	908.813	859.512	1004.1	1034.98	1.11697
YKR004C	ECM9	282.909	416.903	514.316	358.344	288.821	297.73	257.117	174.884	0.97953
YFR027W	ECO1	320.129	316.838	372.601	334.698	271.645	317.177	305.373	468.253	1.17849
YGR007W	ECT1	1025.38	1069.2	1231.4	1325.06	1195.4	1394.1	1267.07	1276.4	0.857769
YGL222C	EDC1	564.187	706.728	659.298	674.214	774.804	623.451	805.839	754.933	0.728167
YER035W	EDC2	805.426	1044.13	1877.92	2326.47	745.118	597.274	843.209	1378.13	1.08094
YEL015W	EDC3	1785.74	1776.5	1926.26	2179.36	1607.78	1910.94	2842.4	2821	1.11069
YBL047C	EDE1	3131.58	2793.03	2020.32	2007.17	2995.12	2342.7	2967.68	3954.85	1.04556
YBR033W	EDS1	1121.14	282.894	213.506	109.186	607.754	178.968	178.751	215.126	1.84472
YPL095C	EEB1	852.632	763.533	1006.44	930.653	593.866	618.16	668.141	631.708	1.43573
YAL003W	EFB1	22736.7	37582.2	41418.1	33540.5	37645.1	57175	38530.9	21162.2	0.603975
YGR271C-A	EFG1	1299.46	2274.45	2662.84	1777.12	1203.12	1606.02	1578.16	1077.11	1.08007
YHL039W	EFM1	1324.56	1452.16	1411.98	1269.34	1058.18	1468	1539.8	1388.53	1.25174
YBR271W	EFM2	750.368	1073.53	1248.28	1125.39	665.469	964.945	887.087	844.96	1.12758
YJR129C	EFM3	425.028	196.715	181.975	173.84	371.644	264.015	255.108	96.5041	1.14364
YIL064W	EFM4	2166.14	1227.14	1151.03	1448.42	1760.77	1919.96	1188.01	1211.44	1.23023
YGR001C	EFM5	1238.41	2369.28	2912.38	1951.37	1730.31	2135.45	2362.72	2392.77	0.715713
YNL024C	EFM6	391.829	415.349	424.443	425.791	317.34	336.958	638.901	369.712	1.23473
YMR212C	EFR3	1161.35	1566.05	1344.77	1024.85	995.22	1243.67	1639.62	1721.76	1.16693
YOR133W	EFT1	5356.57	6003.96	5615.28	5161.58	7241.31	9734.51	8918.58	7802.69	0.739724
YDR385W	EFT2	9595.79	7749.98	8222.58	10189.3	12170.1	16241.5	16340.8	12718.8	0.788474
YPL037C	EGD1	10682.7	8973.45	11697.1	14348.6	12042.7	14925.1	13590.8	11176.6	0.887064
YHR193C	EGD2	9956.01	10362.2	13464.3	15815	12568.1	16173.6	14222.4	12436.2	0.792167
YIR007W	EGH1	248.794	279.674	292.402	386.84	307.07	258.036	417.656	567.655	0.810218
YCR075W-A	EGO2	335.346	273.093	265.012	216.127	321.019	272.473	230.262	270.622	1.04463
YNL327W	EGT2	3859.96	3729.27	2081.93	858.074	3256.08	4893.07	3889.47	2662.6	1.18546
YDR036C	EHD3	1483.37	736.577	562.751	515.176	1158.83	789.587	567.203	393.651	1.28005
YBR177C	EHT1	2008.01	1723.43	1607.66	1312.01	1232.09	1318.36	1060.5	953.295	1.62975
YMR031C	EIS1	2659.67	3046.88	1861.48	1199.84	2086	1739.98	1530.38	2269.62	1.27501
YDR147W	EKI1	393.228	633.674	617.316	537.694	507.053	686.034	797.802	831.634	0.775517
YNL230C	ELA1	292.333	324.874	393.169	582.195	347.887	347.486	405.135	450.716	0.840311
YPL046C	ELC1	281.849	247.911	292.714	371.056	235.926	229.735	263.451	307.395	1.19465
YKL160W	ELF1	4579.33	3407.37	3593.61	3006.39	4548.01	3889.79	2400.91	2321.59	1.00689
YOR144C	ELG1	525.882	456.97	409.57	312.76	526.316	545.059	503.849	505.09	0.999176
YKL048C	ELM1	639.746	614.284	519.237	492.987	598.207	543.558	547.406	531.428	1.06944
YJL196C	ELO1	3554.67	4137.35	4161.85	2528.06	3246.82	3652.68	2691.67	2600.66	1.09482
YCR034W	ELO2	2764.22	2491.65	2230.47	1597.26	2990.06	3541.73	2587.58	2028.91	0.924471
YLR372W	ELO3	3432.32	4791.82	5494.5	3841.89	4840.28	5904.2	4462.17	3599.67	0.709116
YGR200C	ELP2	2526.38	2475.58	2387.3	2192.22	2130.97	2880.87	4193.75	3554.47	1.18556
YPL086C	ELP3	1534.53	2076.72	2112.9	1727.04	1623.1	2052.09	1775.44	1412.5	0.945431
YPL101W	ELP4	936.587	867.708	876.02	697.222	662.042	857.091	816.69	938.514	1.4147
YMR312W	ELP6	538.507	556.558	588.638	556.192	476.679	625.961	683.773	849.587	1.12971
YCL045C	EMC1	1597.4	2003.95	1606.64	1229.27	1717.29	1898.59	1712.37	1929.61	0.930184
YJR088C	EMC2	981.702	1077.68	1166.35	919.104	930.089	1098.26	1333.72	1681.29	1.05549
YKL207W	EMC3	2244.24	3200.1	3740.93	3761.6	3097.93	3188.82	2295.37	2621.32	0.724434
YGL231C	EMC4	1901.87	2183.3	2619.38	2909.25	1512.66	1532	1619.21	1843.46	1.25731
YIL027C	EMC5	1232.78	2081.26	2244.88	1982.88	1610.74	1786.9	1174.34	1555.93	0.765351
YLL014W	EMC6	1364.02	1404.46	1447.03	1187.68	1566.84	1802.48	1610.18	1591.16	0.870553
YLR186W	EMG1	2640.67	3179.75	3202.41	2757.32	2728.6	3567.98	2877.26	2353.31	0.967774
YDR512C	EMI1	929.781	645.846	840.999	1136.74	672.663	484.692	658.574	958.84	1.38224
YDR516C	EMI2	2235.04	440.393	430.617	470.638	2883.75	638.904	695.423	1814.89	0.775047
YGL200C	EMP24	5354.69	5248.75	6373.54	6154.68	7032.43	7059.91	4343.93	4758.45	0.761428
YLR080W	EMP46	230.643	264.647	208.665	231.046	303.37	194.879	171.798	193.214	0.760269
YFL048C	EMP47	1826.08	1863.95	1756.71	1431.53	1725.88	1765.17	1823.7	2209.76	1.05806
YER140W	EMP65	507.056	545.481	604.987	498.37	421.251	509.256	771.476	693.966	1.20369
YLR083C	EMP70	2107.48	2911.03	2674.73	1982.31	2491.48	3075.77	2500.53	1934.38	0.845873
YDR040C	ENA1	423.581	374.469	370.413	767.081	556.632	442.609	705.632	1692.38	0.760971
YDR038C	ENA5	224.349	250.517	234.684	201.253	230.243	272.781	270.279	257.225	0.9744
YOL158C	ENB1	484.583	949.212	1392.84	1475.66	795.647	1428.63	2077.5	1095.22	0.609043
YNL084C	END3	2342.03	2737.68	2526.1	1629.64	2608.84	2501.79	2493.71	2670.3	0.897731
YGR254W	ENO1	18833.3	3496.02	4228.95	9587.38	11823.1	4663.46	5651.54	13558.2	1.59292
YHR174W	ENO2	67379.7	81791.9	104614	91315.6	89989.5	199801	180359	49643.7	0.74875
YBR247C	ENP1	1714.36	1869.35	1850.51	1603.08	1348.62	1761.47	1894.26	1447.25	1.2712
YGR145W	ENP2	2372.46	3316.28	3262.23	2351.23	1970.32	2850.95	2197.79	1982.59	1.2041
YDL161W	ENT1	1453.15	1477.31	1177.53	1470.53	1275.88	1259.12	1597.36	1928.93	1.13893
YLR206W	ENT2	1715.24	1838.56	1797.71	1950.81	1726.59	1464.45	1969.55	2715.64	0.993423
YJR125C	ENT3	1867.66	1385.65	1088.4	1068.93	2042.33	1587.76	1946.79	2522.86	0.914474
YDR153C	ENT5	1454.63	1440.87	1708.99	2124.49	1149.88	1143.06	1884.02	2202.08	1.26503
YLR065C	ENV10	1563.97	2506.88	2956.14	1985.85	2267.71	2797.39	1748.02	1280.63	0.68967
YGR071C	ENV11	541.385	683.135	695.075	576.942	505.697	621.336	953.928	794.251	1.07057
YPL236C	ENV7	303.658	277.653	367.737	461.21	238.628	214.397	355.618	417.685	1.27252
YOR246C	ENV9	2235.22	3140.75	3863.75	4119.36	2940.67	3116.76	3746.64	3732.04	0.760104
YNL080C	EOS1	867.691	912.295	702.442	628.951	1135.99	1322.65	882.302	773.913	0.763821
YFL024C	EPL1	1306.69	1052.95	1067.87	1026.25	1210.93	1091.28	2959.85	3452.88	1.07908
YMR124W	EPO1	1749.05	984.113	841.141	857.576	814.024	820.158	1625.64	1838.6	2.14865
YIL005W	EPS1	1309.66	1137.73	863.261	631.08	1036.41	1000.68	1045.8	1216.8	1.26364
YHR123W	EPT1	498.015	695.749	897.298	749.848	579.777	777.33	780.885	693.497	0.858978
YMR049C	ERB1	3100.87	3455.64	3015.48	2361.89	2601.63	3574.1	3272.99	2710.87	1.1919
YHR032W	ERC1	1187.16	1665.5	2183.93	3186.37	1159.01	1470.84	2108.69	1825.89	1.02429
YDR414C	ERD1	417.145	523.279	541.626	546.36	514.164	564.497	441.791	346.228	0.811307
YBL040C	ERD2	1643.06	2028.71	2206.58	1779.06	1996.83	2237.39	1666.49	1920.69	0.822838
YLR246W	ERF2	570.106	558.566	651.61	719.029	455.031	312.296	474.253	612.301	1.25289
YGR175C	ERG1	7455.39	6957.28	8237.82	8992.21	5345.19	5689.72	6941.52	7020.82	1.39478
YPL028W	ERG10	7235.96	8981.76	10093.8	7881.32	5924.74	7181.58	5492.65	5353.66	1.22131
YHR007C	ERG11	9338.9	11895.1	13496.4	11286.4	6356.22	7551.15	4869.74	5185.75	1.46925
YMR208W	ERG12	2092.55	2859.65	2671.78	1654.18	1504.07	1515.76	1899.71	2279.5	1.39126
YML126C	ERG13	8384.95	12689.4	11519.5	7916.44	6160.25	7241.72	5897.98	6651.5	1.36114
YMR202W	ERG2	6298.79	12507.5	13526.7	10871.6	4133.44	5813.12	2557.65	2370.82	1.52386
YJL167W	ERG20	8162.63	8908.74	9279.43	7528.33	6244.64	5268.02	3988.79	4056.52	1.30714
YNL280C	ERG24	1710.8	2364.43	3552.65	3000.01	1426.89	1621.43	1315.48	1560.14	1.19897
YGR060W	ERG25	5547.87	8532.49	9329.11	9018.31	3309.17	5263.75	2173.08	2830.01	1.67652
YGL001C	ERG26	2171.19	2586.06	3105.49	2012.34	1671.6	1583.17	1673.76	1719.85	1.29887
YLR100W	ERG27	3535.16	7607.92	9184.56	4404.4	2675.77	2728.44	2080.35	1230.29	1.32118
YER044C	ERG28	2365.79	2607.14	3641.76	3151.64	612.247	646.746	207.317	221.729	3.86411
YMR134W	ERG29	640.439	1447.32	1729.68	1555.03	582.279	560.564	502.906	459.375	1.09988
YLR056W	ERG3	6262.7	8312.9	9154.66	7744.63	7849.14	7551.45	2888.22	2882.22	0.797884
YGL012W	ERG4	4397.89	4174.88	5605.54	5060.13	4744.89	4102.93	2940.76	2597.94	0.926868
YMR015C	ERG5	3391.64	5099.9	6809.95	7829.96	2146.85	2107.58	1540.46	1046.18	1.57982
YML008C	ERG6	14021.9	11297	9098.13	6525.96	8088.48	8216.44	3937.64	2581.9	1.73356
YHR072W	ERG7	2063.59	2927.99	2875.05	2251.52	1756.31	1902.26	2213.31	1871.06	1.17496
YMR220W	ERG8	2256.84	3326.11	3312.12	2795.13	2293.67	2629.13	4301.4	5140.69	0.983941
YHR190W	ERG9	4013.07	7171.86	6927.35	5993.04	2717.4	3092.26	2323.75	2818.98	1.47681
YPL096C-A	ERI1	164.612	150.406	153.725	157.649	154.094	165.775	182.042	207.922	1.06826
YFR041C	ERJ5	801.535	1024.55	1006.11	647.991	985.429	898.257	773.062	970.63	0.813387
YML130C	ERO1	1501.89	2213.39	2039.52	1894.81	1685.18	1763.64	1529.7	1602.53	0.891238
YAR002C-A	ERP1	2609.58	3402.75	5117.4	4318.87	3411.27	3623.04	2325.54	2200.29	0.764987
YAL007C	ERP2	2329.37	2561.05	2325.5	1654.37	2951.09	3443.76	1743.13	1628.09	0.789327
YDL018C	ERP3	582.427	461.91	557.314	552.582	685.476	645.751	412.644	703.122	0.849667
YOR016C	ERP4	881.728	1004.6	1142.49	1116.98	883.269	961.883	646.799	770.214	0.998255
YHR110W	ERP5	1779.94	1274.92	1337.64	1402.42	1951.78	1726.08	1078.04	1356.25	0.911956
YGL002W	ERP6	698.336	804.834	993.463	1020.11	993.548	957.891	801.149	804.949	0.702871
YCR075C	ERS1	324.767	545.944	564.992	472.487	556.983	511.395	436.315	444.963	0.583082
YBR239C	ERT1	400.928	428.165	440.984	470.747	292.759	345.66	468.008	406.083	1.36948
YGR029W	ERV1	1099.37	1306.28	1397.26	1139.86	1180.89	996.018	972.519	1159.05	0.930966
YGL054C	ERV14	2506.31	5843.68	7915.57	6861.4	4321.39	5013.38	3845.55	3900.36	0.579977
YBR210W	ERV15	535.74	716.693	723.115	609.386	665.427	691.982	640.681	688.17	0.805107
YPR037C	ERV2	443.161	307.865	288.095	281.213	409.228	323.216	217.721	221.334	1.08292
YML012W	ERV25	7238.64	5896.75	6585.92	7099.77	9118.61	9369.96	5897.67	7451.37	0.793831
YGR284C	ERV29	2282.54	2312.53	2158.09	1821.92	2843.87	2518.85	1823.91	2957.58	0.80262
YML067C	ERV41	1381.16	1803.21	2713.22	2123.72	1723.96	1851.93	1809.52	1793.8	0.801153
YAL042W	ERV46	2241.63	2172.28	2226.51	2268.07	2503.04	2727.15	2426.34	2379.75	0.89556
YOR244W	ESA1	819.35	881.832	896.315	800.454	713.807	730.225	799.066	936.206	1.14786
YNL125C	ESBP6	1650.56	1481.92	1684.5	2257.08	1122.92	762.53	913.623	1352.01	1.46988
YMR219W	ESC1	1823.88	1572.24	1137.4	958.967	1663.54	1390.36	1917.01	2194.81	1.09639
YDR363W	ESC2	511.783	457.288	477.054	529.22	449.534	442.222	570.793	538.771	1.13847
YOL017W	ESC8	651.891	534.694	496.558	431.309	597.618	532.685	703.446	824.239	1.09082
YDR365C	ESF1	3836.84	4207.84	3451.97	2789.76	4757.72	5208.27	5157.59	5048.04	0.806445
YNR054C	ESF2	1207.21	1519.46	1358.06	1460.92	1188.59	1473.74	1571.2	1474.69	1.01567
YIL151C	ESL1	1325.89	1195.48	1000.17	901.871	1383.28	1348.89	1679.07	1982.04	0.958516
YKR096W	ESL2	1036.03	985.945	888.378	1037.62	911.123	825.61	1237.17	1362.3	1.13709
YGR098C	ESP1	838.678	874.439	656.8	377.782	813.493	899.223	882.142	879.502	1.03096
YJR017C	ESS1	713.525	562.498	849.213	1080.08	761.715	696.109	725.287	676.892	0.936734
YLR233C	EST1	378.97	306.717	315.167	297.142	340.994	313.519	226.454	263.072	1.11137
YLR318W	EST2	247.261	372.389	447.772	436.983	303.239	364.99	379.435	276.175	0.815399
YIL009C-A	EST3	208.246	381.102	557.786	802.016	326.436	443.004	745.263	576.16	0.637938
YHL010C	ETP1	530.848	384.643	347.547	280.296	439.049	376.869	398.643	466.465	1.20909
YBR026C	ETR1	2034.88	1014.82	1188.45	1117.06	1543.02	926.21	988.753	1420.44	1.31876
YOR051C	ETT1	1905.64	3187.32	3558.74	2736.92	1563.42	3364.29	3896.04	2611.39	1.21889
YDR518W	EUG1	413.43	446.868	437.777	390.6	590.723	672.338	479.09	474.729	0.699872
YLR300W	EXG1	17261.7	14562.9	14289.4	10876.2	8646.02	8674.14	8375.7	8389.22	1.99649
YDR261C	EXG2	1333.81	1295.46	1138.27	680.197	1241.26	1457.01	1083.79	664.9	1.07456
YOR033C	EXO1	790.737	789.137	757.652	773.997	725.336	828.855	1025.41	1008.78	1.09017
YBR163W	EXO5	778.508	1065.23	1020.83	864.166	912.218	968.633	827.452	697.535	0.853423
YJL085W	EXO70	553.933	723.876	709.82	616.889	528.243	606.579	1020.11	1296.59	1.04863
YBR102C	EXO84	907.323	968.92	862.776	797.828	840.543	890.902	1327.14	1511.26	1.07945
YOR317W	FAA1	4275.4	4545.22	4257.62	2880.95	2610.03	2772.37	2597.31	4328.6	1.63806
YER015W	FAA2	3192.49	329.844	260.287	256.546	588.296	225.686	242.622	376.833	5.42668
YIL009W	FAA3	1279.64	819.248	1016.6	977.585	1680.97	2188.23	1014.01	723.201	0.761249
YMR246W	FAA4	8041.61	3157.6	4323.5	4538.97	4436.13	7145.93	10997.8	11224.7	1.81275
YFR019W	FAB1	1541.43	1138.47	962.125	741.885	1285.3	1213.76	1431.18	1303.31	1.19928
YDL045C	FAD1	752.508	694.477	553.311	460.736	664.847	524.625	408.338	502.184	1.13185
YIL019W	FAF1	945.671	1218.31	1382.16	1226.39	715.439	1197.27	833.584	575.045	1.32181
YDR021W	FAL1	550.815	750.052	921.852	796.191	439.203	538.458	586.091	502.429	1.25412
YNL023C	FAP1	1079.85	934.943	909.471	944.67	859.252	1101.59	1365.73	1451.67	1.25674
YDL166C	FAP7	973.719	1096.41	1145.55	941.599	987.68	1118.31	877.502	802.914	0.985865
YJL157C	FAR1	3652.14	2100.47	1513.26	880.901	7799.92	3237.2	1355.25	748.278	0.468227
YLR238W	FAR10	500.977	570.421	434.786	403.456	562.633	506.088	663.624	737.393	0.890415
YNL127W	FAR11	789.605	743.829	661.492	602.257	563.46	634.374	1133.8	1340.6	1.40135
YMR052W	FAR3	157.562	175.164	187.307	259.596	155.536	110.666	227.629	359.473	1.01303
YFR008W	FAR7	219.313	324.436	351.971	443.077	234.332	213.039	343.862	501.291	0.935908
YMR029C	FAR8	946.842	961.723	954.571	850.927	925.279	1008.25	1158.26	1718.76	1.0233
YKL182W	FAS1	23905.5	9005.64	9293.57	6223.4	12913.7	14194.4	9963.23	7657.86	1.85117
YPL231W	FAS2	28637.6	9358	8911.73	8392.23	12625.3	15422	12120.9	11604.3	2.26827
YBR041W	FAT1	1161.69	1213.81	906.977	617.396	1202.48	1181.48	886.59	1104.77	0.966076
YKL187C	FAT3	2773.62	286.17	219.816	212.279	314.541	202.492	216.066	194.008	8.81799
YER183C	FAU1	681.334	1174.66	1349.18	1127.38	749.898	876.036	706.703	654.728	0.908569
YKL060C	FBA1	81160.2	59209.4	82816.8	83115.4	68676.5	114736	90668.2	55164.3	1.18178
YLR377C	FBP1	1612.69	129.583	131.913	241.232	178.873	91.4326	132.206	153.677	9.01585
YJL155C	FBP26	1558	900.901	686.195	719.268	637.645	446.367	718.919	1245.11	2.44337
YDR339C	FCF1	1726.09	2712.94	2919.96	2338.92	1576.68	1899.95	1432.54	1148.64	1.09477
YLR051C	FCF2	1863.78	2269.39	2334.6	2073.07	1735.06	1908.6	1785.87	1531.71	1.07419
YMR277W	FCP1	1685.61	1584.75	1414.63	1400.97	1921.98	2238.43	3237.04	2584.63	0.877014
YPR062W	FCY1	5398.94	4690.78	5591.54	4929.68	5834.47	7034.8	5216.27	5397.28	0.925353
YER056C	FCY2	4607.78	5643.7	9747.37	7960.51	3347.68	4688.84	5540.89	2542.83	1.37641
YER060W	FCY21	329.081	286.661	269.292	256.709	395.632	566.434	490.098	342.341	0.831786
YER060W-A	FCY22	195.623	156.716	163.543	123.245	273.567	245.86	294.326	228.326	0.715083
YDR539W	FDC1	563.285	488.816	340.189	258.947	875.093	764.041	1068.4	715.91	0.643686
YCR028C	FEN2	874.43	1016.41	1143.78	1051.38	818.877	882.78	1232.53	1296.6	1.06784
YBR101C	FES1	1839.18	2937.22	2288.6	2223.77	2463.28	2827.62	2604.71	3659.03	0.746638
YMR058W	FET3	2682.92	1075.1	2973.31	4430.28	5521.78	5490.98	5175.51	2302.8	0.485879
YMR319C	FET4	515.929	484.594	626.282	672.309	633.294	919.715	1580.27	1211.39	0.814674
YFL041W	FET5	1322.84	1048.45	1053.07	1072.03	1345.56	1001.71	1067.24	1459.75	0.983111
YOR390W	FEX1	122.418	226.553	304.36	239.154	136.309	226.593	249.293	186.173	0.898096
YPL279C	FEX2	103.387	203.48	236.035	157.19	123.67	172.881	177.204	133.94	0.835987
YPR104C	FHL1	1238.8	1271.41	1016.81	842.688	1245.75	1373.11	1445.65	1243.27	0.994419
YGR131W	FHN1	58.5291	108.932	148.181	113.347	86.2984	70.6315	84.9652	67.2577	0.678217
YCR089W	FIG2	455.574	729.64	645.703	651.556	630.585	574.845	685.477	698.219	0.722462
YNL325C	FIG4	398.903	402.15	361.969	295.345	376.398	319.015	612.895	775.236	1.05979
YDR130C	FIN1	472.144	575.46	673.347	699.163	552.712	474.944	543.6	550.822	0.85423
YJR093C	FIP1	700.646	691.437	656.471	805.185	605.883	632.324	1061.3	1223	1.1564
YER032W	FIR1	683.762	759.421	545.71	363.315	700.533	796.117	719.095	691.232	0.97606
YIL065C	FIS1	1621.23	756.579	710.631	1046.54	1311.17	839.576	555.43	960.203	1.23647
YDR534C	FIT1	59.4673	65.9003	70.5093	127.373	136.699	84.4876	61.2916	92.477	0.435024
YOR382W	FIT2	172.334	94.0397	88.7506	139.211	225.225	130.631	118.937	104.205	0.765166
YOR383C	FIT3	383.659	281.127	274.749	359.046	551.013	243.081	386.653	460.019	0.69628
YIL131C	FKH1	812.204	839.263	571.204	392.474	1007.8	1115.81	814.218	711.951	0.805922
YNL068C	FKH2	1416.62	1270.95	954.55	934.778	1365.38	1600.18	1427.66	1129.34	1.03753
YLR342W	FKS1	14379.6	13016.3	10766.1	7014.48	8696.78	9954.2	13289.4	12614.5	1.65344
YMR306W	FKS3	257.611	305.704	346.887	232.436	213.23	254.823	277.66	337.844	1.20814
YPL221W	FLC1	4482.11	3596.82	3035.64	3427.16	3561.22	2512.99	3117.12	4487.96	1.25859
YAL053W	FLC2	3607.87	2688.24	2354.86	2264.35	1288.71	1195.08	2267.95	2393.23	2.7996
YGL139W	FLC3	1252.13	1269.68	1055.8	824.13	1137.62	1247.99	955.331	1033.77	1.10065
YAR050W	FLO1	623.813	299.778	318.61	319.695	307.365	206.923	257.508	283.468	2.02955
YKR102W	FLO10	278.997	245.128	195.257	195.109	167.805	129.307	186.239	214.167	1.66262
YIR019C	FLO11	172.562	245.913	197.148	298.928	179.495	178.537	166.443	187.853	0.961379
YHR211W	FLO5	413.922	491.83	508.449	590.508	405.828	385.932	437.38	488.443	1.01994
YER109C	FLO8	843.904	792.424	688.089	592.553	773.78	868.613	917.146	720.985	1.09063
YAL063C	FLO9	629.004	489.5	484.321	629.534	426.094	263.102	367.16	349.719	1.47621
YBR008C	FLR1	474.523	791.435	1026.04	1220.49	526.332	680.445	895.357	680.968	0.901567
YIL134W	FLX1	485.655	349.267	378.089	351.492	442.796	474.403	357.308	283.568	1.09679
YIL098C	FMC1	974.758	549.048	512.154	670.404	867.51	428.728	385.375	509.037	1.12363
YDR236C	FMN1	915.875	964.085	1097.28	978.085	1014.86	943.756	823.148	923.361	0.902467
YHR176W	FMO1	307.866	166.433	171.359	243.035	282.321	195.579	216.725	204.959	1.09048
YER182W	FMP10	1210.33	701.479	722.297	818.467	1018.32	434.18	425.998	666.518	1.18855
YLR077W	FMP25	1103.27	729.904	615.983	534.19	1228.26	970.979	1054.67	1115.27	0.898245
YLR454W	FMP27	1745.91	1464.33	1353.75	1023.59	1377.56	1093.19	1106.28	1243.41	1.26739
YPL103C	FMP30	482.92	399.67	483.39	513.339	485.326	397.048	564.729	614.283	0.995041
YFL046W	FMP32	885.592	1017.38	1053.98	856.881	968.151	871.135	915.744	1241.95	0.914726
YJL161W	FMP33	438.169	156.868	192.124	319.482	200.49	73.3657	90.9948	256.007	2.18549
YPL222W	FMP40	621.804	385.207	381.374	637.458	435.11	333.654	404.209	602.809	1.42907
YNL168C	FMP41	1115.76	672.601	862.152	1092.96	1160.75	1040.7	1240.04	1487.88	0.961245
YDL222C	FMP45	189.019	116.253	120.269	551.834	172.609	133.536	181.116	316.466	1.09507
YKR049C	FMP46	1263.1	589.574	528.068	674.398	866.983	446.177	371.412	602.938	1.45689
YGR052W	FMP48	54.7296	107.381	115.438	155.389	72.1386	99.6924	59.4063	91.7978	0.758673
YER004W	FMP52	3289.56	2600.66	2370.72	3012.61	3074.07	2907.82	1667.01	2009.25	1.0701
YMR020W	FMS1	449.9	508.015	553.044	809.472	567.966	492.939	780.71	958.606	0.792125
YDR110W	FOB1	867.907	881.225	928.124	661.608	849.704	1031.23	1010.01	898.067	1.02142
YNL256W	FOL1	1104.2	1158.31	1120.42	878.88	938.588	1275.74	1374.75	1067.01	1.17645
YGR267C	FOL2	1794.83	2873.01	2639.33	2045.85	2018.74	2465.87	2224.05	2393.19	0.889082
YMR113W	FOL3	498.03	785.911	792.425	738.862	526.95	533.633	957.789	1019.39	0.945118
YKR009C	FOX2	2937.26	234.754	387.383	826.536	483.567	327.288	669.384	673.198	6.07416
YNR047W	FPK1	650.002	774.384	583.343	580.586	822.479	705.833	1009.6	1171.86	0.790297
YNL135C	FPR1	12925.6	8193.1	10159.9	10572.8	13062.9	11467.6	9060.41	9544.56	0.989491
YDR519W	FPR2	1813.64	1434.54	1600.26	1364.31	2077.89	1955.82	1266.78	1741.52	0.872829
YML074C	FPR3	5915.3	8681.39	7227.52	6967.98	9111.57	12568.3	9436.12	6865.07	0.649208
YLR449W	FPR4	3835.85	5404.51	4937.94	4451.31	3042.92	5357.21	4508.05	3720.75	1.26058
YLL043W	FPS1	2240.07	1889.26	1531.48	1766.4	2408.8	2306.62	2252.46	2651.53	0.929953
YLL029W	FRA1	2644.28	2251.09	2366.47	2845.59	2512.89	2523.39	3646.67	4757.84	1.05228
YGL220W	FRA2	1316.78	1376.9	1935.58	2422.97	1469.03	1613.43	1786.7	1822.18	0.896359
YEL047C	FRD1	1043	787.036	1196.95	1328.67	1556.25	1791.77	3751.44	4864.09	0.6702
YLR214W	FRE1	1185.84	1058.47	1129.81	1354.33	2036.91	1670.23	1324.1	1500.76	0.582176
YKL220C	FRE2	174.72	199.101	214.118	214.108	147.615	133.089	226.436	173.396	1.18362
YOR381W	FRE3	156.927	233.361	275.009	386.966	243.181	215.196	403.676	189.12	0.645312
YNR060W	FRE4	275.522	262.128	298.788	292.137	151.684	153.478	264.606	300.305	1.81642
YOR384W	FRE5	492.133	561.644	466.011	587.932	575.48	454.888	790.435	835.254	0.855169
YLL051C	FRE6	725.756	541.205	613.245	829.442	745.798	789.19	1206.46	1065.99	0.973128
YOL152W	FRE7	963.993	295.703	249.985	226.626	586.34	202.601	189.37	199.665	1.64409
YLR047C	FRE8	275.706	271.025	270.752	388.982	380.893	360.709	415.378	395.108	0.723841
YPL141C	FRK1	923.223	1504.72	687.798	429.162	845.577	1035.59	574.227	599.075	1.09183
YDR373W	FRQ1	1226.11	1463.74	1568.18	1217.13	1352.59	1504.62	1145.74	1220.93	0.90649
YLR060W	FRS1	4814.61	5817.48	6364.05	5926.56	5599.51	7360.54	8735.35	7408.06	0.859827
YFL022C	FRS2	3379.29	2461.64	2154.64	2257.75	4227.26	4930.14	5621.78	3970.79	0.799405
YOR324C	FRT1	596.553	387.619	325.54	293.809	500.609	432.141	413.939	403.539	1.19165
YAL028W	FRT2	80.3344	139	186.195	241.625	120.068	111.312	167.012	228.28	0.669076
YOR271C	FSF1	3444.68	2821.44	2244.54	2264.69	3796.95	4291.55	5247.16	4239.79	0.907223
YHR049W	FSH1	1446.65	3140.6	4039.03	4412.25	1718.93	2302.05	1386.35	825.691	0.841598
YMR222C	FSH2	729.707	737.783	972.901	1106.62	799.766	831.386	963.107	929.517	0.9124
YOR280C	FSH3	771.086	903.924	821.002	862.438	785.979	696.772	874.16	999.99	0.981052
YBR207W	FTH1	1479.5	1280.51	1087.54	1280.29	1577.83	1172.75	1311.38	1919.99	0.937679
YER145C	FTR1	6096.24	1968.83	3584.5	4795.59	6562.83	6168.12	4092.61	2572.71	0.928904
YCR076C	FUB1	553.222	494.293	726.363	1041.96	767.327	587.81	953.378	1498.18	0.720973
YBL042C	FUI1	3096.02	447.839	1153.97	1692.54	1753.08	1740.41	2094.78	2450.09	1.76604
YPL262W	FUM1	9808.81	2933.47	2572.16	2711.14	8282.51	3033.24	3044.95	3067.25	1.18428
YAL035W	FUN12	14368.8	12036.8	9090.31	7740.75	16235.3	19363.4	25536.6	23150.4	0.885037
YAL008W	FUN14	1673.92	1029.55	929.106	734.234	1835.42	926.14	648.379	990.931	0.912007
YAL034C	FUN19	342.056	328.644	257.911	292.358	403.905	337.575	357.252	507.964	0.84687
YAL022C	FUN26	955.095	1043.17	1098.58	1178.84	880.324	976.294	1371.76	1534.2	1.08494
YAL019W	FUN30	1712.89	1855.13	1473.34	1427.09	1487.72	1991.58	2207.53	1938.7	1.15135
YHR128W	FUR1	2286.99	3215.35	3084.82	3477.56	2839.23	4813.61	3064.92	1542.91	0.805497
YBR021W	FUR4	1100.54	261.066	430.498	890.585	2068.32	861.83	611.49	866.917	0.532093
YBL016W	FUS3	794.834	1240.29	1686.36	1880.69	694.152	720.874	950.424	895.485	1.14504
YIL097W	FYV10	209.671	340.181	413.004	424.507	213.175	144.739	255.873	481.602	0.983559
YHR059W	FYV4	767.53	537.694	414.507	429.732	699.935	418.318	319.512	443.672	1.09657
YNL133C	FYV6	344.991	430.612	539.872	724.217	436.061	385.797	403.961	479.589	0.791154
YLR068W	FYV7	1424.02	1725.21	1556.17	1155.29	1299.3	1456.45	929.759	743.474	1.09599
YGR196C	FYV8	832.664	768.613	609.599	631.093	872.797	770.094	834.885	1147.62	0.954018
YGL254W	FZF1	378.646	295.364	398.411	655.784	333.293	301.852	477.648	642.185	1.13607
YBR179C	FZO1	1251.87	841.018	682.523	617.85	838.436	755.935	1044.25	1295.92	1.49311
YLR088W	GAA1	796.97	1088.86	1250.78	900.886	892.036	981.067	976.035	1045.36	0.893427
YLR459W	GAB1	606.185	613.007	616.266	494.454	709.813	711.11	756.164	915.537	0.854007
YOR178C	GAC1	1200.73	316.404	551.246	623.114	722.929	390.331	702.947	577.69	1.66093
YMR250W	GAD1	850.354	1078.83	1081.42	1259.51	1491.49	415.447	656.383	1350.04	0.570136
YBR020W	GAL1	108800	488.273	476.677	709.2	128367	7854.36	610.05	556.828	0.847567
YBR019C	GAL10	68429	494	470.657	628.2	81204.6	8243.58	403.694	378.796	0.842674
YOL051W	GAL11	1939.66	1510.59	1198.86	1323.97	1580.42	1416.81	1603.74	1735.29	1.22731
YLR081W	GAL2	56679.5	362.873	276.157	372.34	75418.1	3465.13	313.269	245.758	0.751536
YDR009W	GAL3	248.878	171.307	228.148	204.307	3317.76	359.949	190.953	297.391	0.0750139
YPL248C	GAL4	592.212	298.654	488.826	737.841	464.217	345.887	483.678	530.948	1.27572
YBR018C	GAL7	40380.2	856.965	377.671	390.054	54978.5	5363.8	195.951	173.052	0.734473
YML051W	GAL80	2384.46	1141.25	1091.67	1015.95	4786.52	2410.75	1128.41	969.455	0.498161
YER027C	GAL83	926.29	882.193	829.467	739.357	1033.46	1041.31	1160.66	1149.96	0.896303
YKR039W	GAP1	611.189	423.031	386.646	799.938	561.034	402.374	240.131	617.879	1.0894
YHR089C	GAR1	6286.76	7125.33	7298.34	6173.49	6991.11	10024.4	9413.39	5243.29	0.899251
YMR307W	GAS1	15874.4	10864.9	10800.4	7879.44	15038.7	13698	11576.3	10347.3	1.05557
YLR343W	GAS2	147.392	326.192	230.611	196.892	606.463	452.146	292.281	472.062	0.243035
YMR215W	GAS3	1286.73	1864.88	1390.48	814.163	2158.78	2420.79	1400.04	1005.79	0.596043
YOL132W	GAS4	76.089	93.4192	110.026	181.848	98.4696	57.4384	85.0894	71.3692	0.772715
YOL030W	GAS5	5023.21	3341.78	2771.01	2878.2	2724.5	2322.54	2521.44	3453.72	1.84372
YFL021W	GAT1	220.854	188.623	160.212	274.321	293.296	329.271	188.729	302.389	0.753008
YMR136W	GAT2	979.915	905.782	479.138	434.188	427.405	631.282	410.808	730.432	2.29271
YCL011C	GBP2	3560.8	3851.2	3567.62	3522.95	3726.69	4610.14	5305.79	4923.83	0.955487
YOR260W	GCD1	1675.86	2165.86	1776.66	1503.25	1772	2649.18	3434.98	3168.73	0.945746
YNL062C	GCD10	1198.13	1344.38	1765.19	1267.97	975.647	1402.3	1796.24	1434.66	1.22804
YER025W	GCD11	6230.06	5816.73	5334.43	4277.51	6349.03	7473.23	8483.18	7732.23	0.981263
YJL125C	GCD14	1321.53	1489.28	1440.56	1246.92	1240.54	1398.82	1587.24	1454.76	1.06529
YGR083C	GCD2	2791.67	2460.79	1960.71	1852.03	2940.07	3982.49	5106.47	5595.34	0.949527
YDR211W	GCD6	2614.39	2811.24	2958.59	2615.25	2568.43	3211.09	3867.77	4022.81	1.01789
YLR291C	GCD7	1504.55	1698.51	1762.8	1477.35	1903.5	2320.74	2623.43	2501.18	0.790412
YER163C	GCG1	918.735	680.48	723.365	868.779	917.605	779.05	649.143	683.544	1.00123
YGL195W	GCN1	4116.42	4997.05	3876.39	2909.68	4440.89	5439.16	6088.54	4785.48	0.926937
YDR283C	GCN2	1443.82	1545.42	1250.97	901.711	1428.26	1384.47	1580.21	1748.53	1.0109
YFR009W	GCN20	2439.24	3852.49	3987.56	2953	2494.27	3442.01	4357.34	3450.5	0.977937
YKR026C	GCN3	1052.36	1244.64	1575.17	1490.12	973.383	1413.74	1872.32	1610.28	1.08113
YEL009C	GCN4	13600.4	11006.4	15536.7	16905.5	11346.8	10682.5	10809.5	10806.1	1.19862
YGR252W	GCN5	975.061	1150.72	1379.36	1072.84	1087.64	1026.69	1186.48	1107.63	0.89649
YPL075W	GCR1	960.66	991.004	1112.53	982.613	1168.14	1601.57	1470.97	985.448	0.822388
YNL199C	GCR2	888.911	970.979	1036.66	972.398	1035.67	1222.07	1348.62	1491.23	0.858296
YDL226C	GCS1	2064.87	2595.68	2685.27	2400.78	2765.51	3038.71	3892.76	4261.26	0.746649
YDR019C	GCV1	1476.3	2863.94	7063.73	12543.7	966.524	1000.2	5492.3	6553.31	1.52743
YMR189W	GCV2	1658.77	2606.2	3993.82	4849.7	732.361	1044.37	5821.64	5975.5	2.26496
YAL044C	GCV3	2805.56	4693.06	11383.5	20543.3	1803.3	1975.68	4257.76	5164.12	1.5558
YOR120W	GCY1	7501.96	445.503	445.7	696.081	9755.13	282.094	321.877	554.075	0.769028
YEL042W	GDA1	3366.7	2724.41	2142.21	1605.85	3755.1	3977.68	2663.08	2724.16	0.896567
YPR184W	GDB1	1562.02	509.241	376.136	388.973	1839.69	366.475	517.897	1463.52	0.849068
YPL110C	GDE1	1697.48	856.221	585.384	514.493	985.057	698.513	1720.37	1779.71	1.72323
YOR375C	GDH1	6780.5	3026.96	2483.44	4658.19	14795.8	10885.6	5130.13	9284.42	0.458271
YDL215C	GDH2	8736.25	1873.23	1890.59	1917.65	1970.22	1153.11	1905.35	2907.66	4.43414
YAL062W	GDH3	965.748	291.341	284.688	337.707	792.726	442.811	426.442	318.662	1.21826
YER136W	GDI1	2809.29	2215.98	1858.96	1810.72	3108.5	3000.05	3269.59	4467.42	0.903745
YOR355W	GDS1	2438.66	1217.4	1590.95	1876.76	1936.49	2587.99	3710.5	3319.15	1.25932
YBR187W	GDT1	1922.64	2242.41	2648.27	2354.58	2533.19	3998.71	2310.63	1592.24	0.758981
YJR031C	GEA1	966.451	1008.96	892.236	618.055	925.801	1166.44	1466.26	1480.66	1.04391
YEL022W	GEA2	1735.88	1874.42	1415.93	1011.99	1802.71	2084.43	2493.07	2397.45	0.962926
YJR040W	GEF1	794.191	902.121	933.811	780.802	988.245	972.514	1267.94	1363.26	0.803638
YAL048C	GEM1	387.229	350.409	324.176	304.956	433.776	306.559	614.904	802.202	0.892692
YOR205C	GEP3	888.331	742.587	738.104	815.986	732.173	617.009	795.149	830.062	1.21328
YHR100C	GEP4	706.74	495.699	693.424	603.868	693.111	636.059	350.105	344.992	1.01966
YLR091W	GEP5	388.717	301.961	297.511	344.179	468.086	473.089	580.54	549.421	0.830439
YGL057C	GEP7	407.051	431.49	496.455	472.524	484.469	330.645	430.32	442.49	0.8402
YGL020C	GET1	1156.03	1551.91	1781.2	1514.13	1650.02	1847.04	1332.35	1307.97	0.700612
YER083C	GET2	1833.92	1897.62	2269.61	2905.14	2104.86	1939.29	1913.74	2341.65	0.871278
YDL100C	GET3	4192.99	4811.06	4642.3	4230.25	4663.43	5958.81	3645.88	3833.79	0.899122
YOR164C	GET4	1197.82	2507.31	3086.97	2214.42	1580.45	2025.24	1830.95	1753.31	0.757902
YKR106W	GEX2	67.0212	120.476	180.622	308.769	205.22	165.997	191.095	76.6266	0.326582
YKL104C	GFA1	6456.67	4482.86	3153.04	2453.56	3065.3	3075.35	5684.16	7568.5	2.10638
YMR255W	GFD1	1162.91	1933.24	2322.56	2191.7	1326.07	1188.09	1147.83	1249.15	0.876958
YCL036W	GFD2	2505.93	1744.56	1727.36	1665.34	1385.31	1469.81	1202.13	454.724	1.80894
YDR358W	GGA1	609.572	699.468	706.597	743.04	619.834	393.967	598.647	1257.24	0.983443
YHR108W	GGA2	2095.3	2020.51	1498	1417.24	2441.89	2840.67	2932.36	2758.35	0.858067
YDL198C	GGC1	2338.62	2256.87	2056.99	899.504	1778.97	1115.85	829.301	631.859	1.31459
YHR061C	GIC1	561.07	560.849	437.427	536.413	499.132	472.363	515.124	497.377	1.12409
YDR309C	GIC2	1521.83	2206.82	1858.15	2276.21	2016.46	1837.33	2127.98	5239.71	0.754705
YCL039W	GID7	859.806	676.059	539.15	591.642	868.586	720.875	1018.56	1609.11	0.989893
YMR135C	GID8	907.141	764.63	696.982	891.558	791.833	575.82	1124.18	1884.37	1.14562
YNL153C	GIM3	1663.34	2705.35	3648.78	4068.68	2046.86	2547.66	2835.09	2619.52	0.812629
YEL003W	GIM4	1026.94	1569.5	1928.24	1179.12	1260.71	1796.08	1136.28	984.187	0.814574
YML094W	GIM5	133.844	197.072	223.691	200.448	105.836	144.693	145.456	144.574	1.26464
YDR507C	GIN4	2947.48	2462.63	2173.43	1604.3	2389.39	2341.21	3056.93	4002.24	1.23357
YBR045C	GIP1	162.653	209.493	147.784	84.755	160.528	150.451	89.66	84.7126	1.01324
YER054C	GIP2	520.476	177.203	133.389	214.175	454.934	91.6242	81.2119	130.602	1.14407
YPL137C	GIP3	1121.48	1934.84	1616.36	1275.92	1110.61	1209.99	1172.5	1164.85	1.00979
YAL031C	GIP4	494.911	506.444	448.584	450.769	530.866	469.063	658.961	695.461	0.932271
YDR152W	GIR2	1356.31	1744.9	1873.77	1868.98	1358.1	1756.37	1906.65	1802.14	0.998686
YDR096W	GIS1	831.258	707.312	547.288	525.577	825.818	456.023	542.354	721.144	1.00659
YNL255C	GIS2	9827.6	12921.4	18847.6	18589.9	9889.87	11657.2	11624.4	11004.1	0.993704
YLR094C	GIS3	1172.73	977.483	785.313	1074.18	1095.75	893.374	981.618	1231.33	1.07026
YML006C	GIS4	854.076	934.795	755.311	704.872	866.974	804.654	954.818	777.309	0.985124
YCR098C	GIT1	126.437	111.247	166.384	276.76	323.158	111.752	202.46	197.234	0.391254
YEL011W	GLC3	1616.56	542.579	436.695	797.584	2339.16	402.078	436.705	1321.01	0.691085
YER133W	GLC7	7855.85	8936.79	9254.42	6213.86	8387.01	7908.02	6756.51	7263.69	0.936669
YMR311C	GLC8	2165.87	1748.87	1991.31	2380.12	2139.9	1748.98	2060.71	3380.05	1.01214
YDL207W	GLE1	1154.97	1231.12	1110.74	1062.88	1406.36	1356.93	1671.92	1739.75	0.821249
YER107C	GLE2	885.459	813.478	788.574	685.936	886.929	934.908	1165.23	1183.81	0.998342
YKR058W	GLG1	571.658	435.841	362.362	473.241	643.032	287.596	223.574	356.533	0.889005
YJL137C	GLG2	606.569	267.998	198.995	149.252	490.363	259.06	177.595	227.613	1.23698
YCL040W	GLK1	16129.4	2542.72	3008.59	3571.83	10429.5	1612.86	3323.26	11642.9	1.54651
YPR035W	GLN1	11090.7	6259.49	10059.9	13417	6596.12	10401.7	12792.4	12345	1.68139
YER040W	GLN3	551.015	651.212	530.068	500.894	486.548	536.242	700.189	877.576	1.1325
YOR168W	GLN4	4495.72	4087.86	3958.54	3822.85	5082.23	5861.43	7168.91	5543.29	0.884595
YML004C	GLO1	2406.48	2302.01	2905.88	2908.75	2222.46	2042.3	3031.11	4407.58	1.0828
YDR272W	GLO2	2015.44	1583.02	1783.38	1789.34	2593.36	2109.72	2396.07	4281.39	0.777155
YER122C	GLO3	2662.9	2762.79	2494.13	2256.65	3282.25	3351.42	4240.87	4175.27	0.811302
YOR040W	GLO4	553.763	328.269	272.35	334.84	472.904	282.515	267.683	335.395	1.17098
YPL091W	GLR1	2862.56	2987.98	2926.56	2613.2	3894.2	3993.63	3800.56	4481.37	0.735083
YDL171C	GLT1	2562.38	2861.58	2818.21	2816.85	2312.1	3231.04	4348.74	4217.4	1.10825
YEL046C	GLY1	6181.82	7561.16	8047.87	7267.66	5976.16	7069.5	8077.64	5119.79	1.03441
YDR506C	GMC1	327.399	245.048	295.164	386.397	352.832	261.401	296.479	365.164	0.927916
YKR030W	GMH1	867.329	1273.2	1563.35	1291.5	1119.92	1096.21	998.039	1083.01	0.774458
YFL017C	GNA1	772.9	658.014	711.113	713.716	1160.03	1096.74	660.67	561.923	0.666274
YHR183W	GND1	8050.21	2746.17	3259.14	3253.18	6632.53	5656.45	3482.57	3490.47	1.21375
YGR256W	GND2	165.314	116.415	144.204	250.62	224.738	103.517	169.877	103.722	0.735584
YDR508C	GNP1	5193.58	3795.12	3994.51	4265.88	4366.19	4636.05	6754.06	7602.13	1.1895
YOR320C	GNT1	1098.14	1048.18	1022.74	930.411	1381.25	1425.19	1026.73	1115.5	0.795033
YJL184W	GON7	729.033	496.082	566.881	611.004	748.96	768.325	641.62	769.964	0.973395
YNL274C	GOR1	2162.52	959.126	1221.1	1496.82	1601.06	413.448	339.646	1008.97	1.35068
YHL031C	GOS1	90.8403	53.9828	69.6714	92.2357	71.9299	65.1894	71.679	74.4641	1.2629
YMR292W	GOT1	1223.86	1187.76	1076.61	668.928	1457.69	1751.21	922.487	901.708	0.839588
YHR005C	GPA1	1310.44	2301.12	2343.63	1735.32	1857.8	2109.87	2829.87	3308.35	0.705372
YER020W	GPA2	1249.92	1187.71	1180.14	1708.85	1533.96	1206.77	1448.67	1990.21	0.814829
YOR371C	GPB1	736.278	672.894	512.19	508.677	727.298	644.733	935.198	1034.44	1.01235
YAL056W	GPB2	1456.08	1394.23	1263.17	1238.02	1611.5	1338.12	1736	2096.95	0.903557
YDL022W	GPD1	1196.67	1264.9	1849.94	2479.46	2546.88	2059.83	2368.96	3926.21	0.469859
YOL059W	GPD2	1974.89	2388.58	2998.83	3104.91	2059.38	2597.71	1652.34	1219.92	0.958976
YGL121C	GPG1	827.202	86.8014	77.6218	263.399	596.061	69.3222	58.873	346.166	1.38778
YPR160W	GPH1	2007.72	186.951	111.009	161.301	2218.95	98.6072	94.4095	353.509	0.904807
YGR216C	GPI1	704.408	705.821	906.857	865.973	636.278	684.492	896.854	949.786	1.10708
YGL142C	GPI10	549.323	671.097	672.226	516.32	574.195	609.313	657.292	776.203	0.956685
YDR302W	GPI11	679.568	975.9	1165.7	872.818	762.206	756.952	446.063	456.214	0.891581
YMR281W	GPI12	416.865	397.631	397.958	341.747	380.194	372.472	282.766	335.65	1.09645
YLL031C	GPI13	1115.78	1087.47	866.043	590.473	1198.42	1173.37	917.714	956.141	0.931038
YJR013W	GPI14	500.837	458.186	543.561	513.752	542.071	430.455	584.812	659.128	0.923931
YNL038W	GPI15	671.047	1153.63	1288.95	1002.57	751.141	1062.41	846.983	731.177	0.893371
YHR188C	GPI16	1697.38	1591.36	1457.6	1406.94	2029.06	2007.52	1502.85	1553.48	0.836539
YDR434W	GPI17	1250.73	1361.99	1171.14	1032.73	1258.37	1205.94	1020.33	1307.69	0.993928
YBR004C	GPI18	704.086	1137.03	1440.39	1436.21	435.983	463.03	789.566	865.017	1.61494
YDR437W	GPI19	107.828	156.141	152.678	176.646	103.782	113.768	156.679	179.086	1.03899
YPL076W	GPI2	211.604	203.199	210.632	305.584	186.198	193.685	219.109	244.165	1.13644
YDR331W	GPI8	738.373	820.901	775.345	566.058	884.306	1005.04	938.988	894.802	0.834975
YKL152C	GPM1	8420.7	10399.3	19275.5	18950.5	8867.4	16382.5	14479.9	6256.96	0.949625
YDL021W	GPM2	290.462	78.1128	130.735	235.435	406.87	72.5075	104.707	247.923	0.713894
YOL056W	GPM3	463.237	639.518	684.169	612.745	703.303	707.905	825.069	848.57	0.658659
YOR262W	GPN2	646.264	1000.26	1120.94	1029.38	665.932	837.235	767.654	1024.05	0.970464
YLR243W	GPN3	1156.69	1816.3	1795.04	1476.6	934.046	1267.02	1539.51	1398.71	1.23837
YIL053W	GPP1	5036.36	8197.71	16355	15855.1	8106.91	19194.6	15547.3	4746.86	0.621243
YER062C	GPP2	2886.16	2117.02	4676.09	5862.92	2316.57	1749.68	1172.8	1215.58	1.24588
YDL035C	GPR1	1035.78	815.746	841.882	766.563	966.991	914.464	974.059	1093.14	1.07114
YKR067W	GPT2	1828.49	625.37	473.518	416.298	1131.94	627.848	460.929	951.485	1.61537
YKL026C	GPX1	379.961	282.115	207.282	364.818	260.838	96.4456	123.704	246.817	1.45669
YBR244W	GPX2	413.82	2846.97	3009.22	1947.12	1376.33	2473.19	1940.73	1425.79	0.30067
YLL035W	GRC3	574.075	740.066	633.848	548.143	505.93	760.586	734.98	692.668	1.13469
YPL223C	GRE1	103.304	75.2351	84.7375	168.637	103.385	70.9083	77.9926	101.443	0.999213
YOL151W	GRE2	420.733	976.595	1375.45	1633.55	554.769	967.243	718.421	896.579	0.758394
YHR104W	GRE3	1020.15	797.293	951.637	1096.56	1345.83	1021.94	1004.03	2645.92	0.758004
YDR517W	GRH1	2362.63	1173.17	1417.59	1595.55	3334.01	2325.74	2266.92	2582.97	0.708647
YJR090C	GRR1	942.371	1170.6	892.782	767.368	956.544	1121.1	1262.16	1315.78	0.985183
YBR121C	GRS1	8504.21	5964.31	4513.95	3658.29	9700.67	10275.9	9395.3	8077.87	0.876663
YPR081C	GRS2	497.282	383.74	284.132	357.134	535.868	353.788	507.316	584.34	0.927994
YCL035C	GRX1	1887.19	1805.34	2612.61	3026.24	2132.38	1551.82	1273.07	2597.04	0.885013
YDR513W	GRX2	1691.04	2067.07	2635.63	2579.57	1730.19	1123.53	842.041	1059.35	0.977373
YDR098C	GRX3	2232.88	2939.22	3592.09	3195.06	3544.25	4157.08	3939.4	4182.59	0.629999
YER174C	GRX4	1529.58	991.539	807.354	1226.43	1629.14	1328.65	1118.53	1197.1	0.938889
YPL059W	GRX5	1702.55	1418.25	1521.11	1305.2	1468.41	1115.18	1124.48	1440.63	1.15945
YDL010W	GRX6	79.7747	85.5601	82.7201	98.5992	97.3917	86.3634	89.7677	89.4546	0.819111
YBR014C	GRX7	1145.03	1729.36	2955.69	2678.47	1500.86	1329.75	918.306	1104.37	0.762916
YLR364W	GRX8	257.421	195.387	251.135	289.948	328.822	242.528	227.842	223.413	0.782858
YGR032W	GSC2	2666.21	1359.82	1237.98	1660.21	4342.77	1437.83	1944.97	3550.87	0.613943
YML048W	GSF2	5941	3507.84	2962.58	2456.5	5637.93	4288.26	2782.56	2729.18	1.05376
YJL101C	GSH1	1758	1295.84	1351.6	1770.45	1965.47	1686.33	2153.06	1998.63	0.894447
YOL049W	GSH2	2134.33	2307.47	2387.2	1876.46	2703.74	2644.94	3023.91	4140.31	0.789401
YJL103C	GSM1	793.553	302.449	232.105	226.176	786.928	222.439	119.844	265.765	1.00842
YLR293C	GSP1	8099.34	10030.3	9590.27	8383.83	10865.1	14627.1	10245.7	8082	0.745445
YOR185C	GSP2	1138.54	863.74	871.061	941.388	1488.84	556.468	439.551	936.036	0.764716
YFR015C	GSY1	570.853	279.994	204.122	298.397	2122.56	237.366	664.528	1056.14	0.268945
YLR258W	GSY2	1433.85	877.028	715.929	966.372	3533.48	669.698	1015.52	3239.09	0.405789
YDR221W	GTB1	734.89	878.793	1125.64	1214.77	740.19	816.857	1116.99	1125.68	0.992841
YGR102C	GTF1	780.17	1060.45	910.372	880.981	1002.47	937.355	608.058	1050.53	0.77825
YGR154C	GTO1	302.686	409.575	498.47	498.81	272.375	297.847	320.046	270.232	1.11128
YMR251W	GTO3	83.3467	55.0399	75.471	91.2073	293.707	64.4223	112.622	90.841	0.283775
YML121W	GTR1	1184.74	1100.9	1333.13	1574.21	1393.5	1376.53	1723.34	1473.33	0.850188
YGR163W	GTR2	733.889	774.873	793.933	744.37	847.707	757.912	1302.36	1639.72	0.865734
YGL181W	GTS1	1116.19	980.259	748.423	1029.02	1245.96	1153.74	1521.18	2152.82	0.895841
YIR038C	GTT1	1709.65	745.349	921.035	1218.06	1664.42	579.96	522.381	766.025	1.02717
YLL060C	GTT2	353.259	342.408	397.079	478.336	249.925	212.542	194.367	192.781	1.41346
YEL017W	GTT3	631.546	563.405	495.424	412.034	816.738	795.731	699.017	594.705	0.773254
YMR217W	GUA1	6929.76	7468.57	7743.46	6194.2	7216.97	11299.6	7122.38	6076.19	0.960204
YDL238C	GUD1	268.737	198.791	161.605	217.158	275.499	198.149	293.455	406.206	0.975454
YLR289W	GUF1	601.296	353.256	279.623	388.898	442.9	297.561	295.127	374.54	1.35763
YDR454C	GUK1	4830.94	5760.26	6712.94	6805.36	6090.8	8075.24	4877.87	3729.37	0.793154
YGL084C	GUP1	1048.33	882.342	765.979	635.746	1145.86	1022.43	1011.23	1343.67	0.914888
YPL189W	GUP2	110.226	168.152	199.485	157.878	85.1103	100.863	73.4749	65.1526	1.29509
YGL245W	GUS1	6608.24	8351.12	8835.18	7929.31	7761.29	9567.67	10017	9425.39	0.851436
YHL032C	GUT1	3887.14	704.195	646.242	740.916	2480.86	1142.43	991.918	1011.3	1.56686
YIL155C	GUT2	16996	1711.01	1532.96	1406.02	5600.51	1099	1189.08	2993.64	3.03473
YIL041W	GVP36	5241.65	4635.48	4224.26	4501.36	5133.4	4525.73	4043.11	4900.56	1.02109
YJL091C	GWT1	603.233	647.018	697.486	604.547	655.228	736.435	762.764	974.73	0.920646
YMR192W	GYL1	917.503	709.857	612.417	609.652	486.825	514.025	1212.86	1533.4	1.88467
YOR070C	GYP1	569.551	561.67	551.183	650.234	521.468	460.069	716.18	822.925	1.09221
YPL249C	GYP5	854.763	554.36	472.134	513.938	798.008	722.485	991.757	1159.25	1.07112
YJL044C	GYP6	966.261	1332.58	1452.93	1105.63	1299.41	1420.41	1908.85	2021.45	0.743613
YDL234C	GYP7	1337.7	997.791	752.284	1056.62	871.24	603.415	1010.75	2846.85	1.5354
YFL027C	GYP8	514.67	1085.57	1437.69	1235.38	635.478	746.648	805.699	800.325	0.809894
YJL110C	GZF3	751.092	921.742	985.045	1288.55	732.084	774.961	968.993	1074.59	1.02596
YPR008W	HAA1	2134.92	1999.09	1743.21	1685.16	1742.68	1176.68	1999.95	2032.78	1.22508
YFL031W	HAC1	3378.78	5079.96	6284.26	5022.23	6792.01	7619.07	8079.23	4380.01	0.497463
YPR005C	HAL1	724.51	309.31	292.728	321.387	342.321	181.326	150.293	247.447	2.11646
YJL165C	HAL5	1020.18	1297.81	1089.3	1333.68	1091.58	1163.47	1779.44	2540.48	0.934589
YOL089C	HAL9	632.38	578.194	570.355	510.265	597.64	537.877	894.805	1060.36	1.05813
YJR069C	HAM1	1188.78	1262.72	1393.66	1280.69	1719.54	1759.88	1641.9	1549.19	0.691334
YLR256W	HAP1	1272.34	1048.82	1036.31	1106.54	2638.07	2739.24	6249.05	5881.39	0.482301
YGL237C	HAP2	458.747	488.703	426.247	509.064	495.231	391.743	439.036	500.176	0.926328
YBL021C	HAP3	670.626	345.269	497.379	837.216	701.189	471.253	488.624	622.725	0.956413
YKL109W	HAP4	5304.37	2561.69	1394.1	1379.8	4398.13	1000.76	491.113	1108.59	1.20605
YOR358W	HAP5	771.366	545.185	520.234	709.701	852.063	515.749	481.046	518.341	0.905291
YMR290C	HAS1	2194.92	2275.19	2180.96	1577.42	1968.19	2650.66	2138.15	1538.09	1.1152
YPL001W	HAT1	642.606	949.551	1298.82	1239.93	647.391	651.793	1110.5	1267.73	0.992609
YEL056W	HAT2	880.466	739.762	813.871	874.135	1020.65	1089.28	1349.24	1331.9	0.862648
YKR084C	HBS1	1434.93	1352.38	1257.44	1178.28	1500.15	1433.94	2443.31	2806.58	0.956524
YDL223C	HBT1	1036.36	635.21	591.879	901.204	659.1	498.625	898.274	895.385	1.57238
YJL033W	HCA4	2799.55	3152.71	2992.93	2348.67	2154.51	2620.35	2667.89	2334.3	1.29939
YNL281W	HCH1	2106.85	3345.73	3379.26	3129.43	3650.81	5159.52	3303.94	4807.83	0.57709
YCR065W	HCM1	1737.75	1571.85	1169.75	822.634	1826.74	1853.23	2102.72	1741.87	0.951282
YLR192C	HCR1	3800.64	4058.43	4080.88	3648.36	6089.61	7226.95	9108.59	8352.46	0.624119
YKL017C	HCS1	410.03	574.016	653.983	534.125	457.697	401.447	621.716	775.618	0.895855
YNL021W	HDA1	960.207	880.253	764.482	691.22	792.524	918.735	1269.88	1240.49	1.21158
YDR295C	HDA2	817.222	754.564	698.714	665.593	657.038	737.397	928.404	1169.7	1.2438
YPR179C	HDA3	439.623	567.355	500.35	474.958	502.459	540.518	880.433	952.147	0.874943
YNL014W	HEF3	218.164	237.773	215.983	331.842	199.967	160.417	234.422	400.487	1.091
YDR458C	HEH2	1221.93	1373.44	1409.85	1326.13	1383.26	1078.61	1898.84	1954.17	0.883371
YBL032W	HEK2	2401.07	2181.47	1794.82	1079.88	3416.8	3216.5	2621.94	1838.63	0.702725
YKR017C	HEL1	435.672	498.655	487.517	587.33	454.281	366.574	532.288	758.267	0.959036
YDR266C	HEL2	1162.96	1264.23	1151.43	1060.29	1285.84	1689.34	2003.88	1938.63	0.904435
YDR232W	HEM1	3854.42	2071.97	1973.57	2070.59	3747.42	2765.79	3143.54	2037.38	1.02855
YDR047W	HEM12	2597.55	2406.19	2932.78	3359.79	3256.16	2736.47	3625.52	3207.26	0.797735
YDR044W	HEM13	924.336	589.001	659.157	848.996	984.26	1223.97	733.29	613.462	0.939118
YER014W	HEM14	343.149	348.616	302.879	335.204	397.659	395.622	479.179	523.442	0.862924
YOR176W	HEM15	1620.22	1064.08	1203.05	1146.37	1689.23	1468.48	1669.38	1810.4	0.959149
YGL040C	HEM2	3521.64	2153.98	2415.61	2053.16	3566.18	2228.41	2422.5	2477.28	0.987509
YDL119C	HEM25	199.5	215.515	149.142	128.682	185.218	145.789	173.737	170.486	1.07711
YDL205C	HEM3	3550.98	2185.85	2331.24	2127.1	4048.96	2356.12	2465.08	1684.15	0.877011
YOR278W	HEM4	431.417	364.389	468.389	589.271	477.93	432.042	546.964	596.123	0.902678
YOR227W	HER1	1210.42	1061.12	863.304	744.728	1371.27	937.424	1176.84	1879.09	0.882705
YMR293C	HER2	468.942	525.657	522.852	499.723	414.841	296.326	316.95	415.938	1.13041
YMR207C	HFA1	1003.26	1149.79	887.384	648.998	979.668	1004.09	765.267	764.019	1.02408
YMR110C	HFD1	1679.83	1220.81	1400.69	1246.79	1086.5	702.017	1017.71	1870.75	1.54609
YPL254W	HFI1	753.602	811.403	851.766	635.298	718.48	842.903	880.685	763.798	1.04888
YGL251C	HFM1	440.68	617.516	736.362	729.506	454.648	426.434	726.887	674.944	0.969278
YGR187C	HGH1	1310.6	1291.6	1160.19	783.781	1186.12	1738.05	1453.84	1057.93	1.10495
YBR009C	HHF1	9898.95	16864.6	16239.3	11623.2	20556.6	23278	18640.7	13063.1	0.481547
YNL030W	HHF2	19988.1	19146.4	18893.7	11026.4	20539.1	24186.4	13190.7	10883.6	0.973172
YPL127C	HHO1	3261.11	2072.17	2023.26	1514.07	3017.33	2352.23	1821.56	1323.92	1.08079
YBR010W	HHT1	14514.3	26845	27851.9	19224.4	20350.6	25411.1	14694.8	12886.9	0.713211
YNL031C	HHT2	20978.6	26209.8	26437	16153.3	24642.6	27104	19210.2	16205.4	0.851314
YLL022C	HIF1	1124.73	874.067	721.167	723.706	1048.46	1084.04	891.249	1020.09	1.07274
YDR317W	HIM1	198.296	198.055	229.545	212.848	290.303	233.971	242.462	247.504	0.683065
YGR191W	HIP1	1724.65	1760.9	2137.27	1751.84	1187.77	1577.28	2086.34	1637.6	1.45201
YBL008W	HIR1	648.306	591.949	450.35	348.505	678.916	658.69	754.509	811.154	0.954913
YOR038C	HIR2	859.599	707.457	529.288	467.683	812.551	809.935	1130.44	1050.58	1.0579
YJR140C	HIR3	765.416	768.783	525.479	475.47	731.612	731.156	986.155	974.2	1.0462
YER055C	HIS1	2640.68	10474.5	10232.6	4086.52	3958.59	7484.65	7687.89	3481.52	0.667076
YFR025C	HIS2	749.774	967.595	1328.92	1514.59	869.164	797.027	1336.99	1555.41	0.862639
YCL030C	HIS4	775.886	2151.05	3081.3	1075.97	1234.98	3096.3	2720.76	1959.29	0.62826
YIL116W	HIS5	720.15	2598.93	3629.73	2229.39	924.092	1158.9	1617.8	1823.91	0.779305
YIL020C	HIS6	676.123	890.418	1041.1	1108.78	839.946	1309.47	952.612	860.756	0.80496
YBR248C	HIS7	1976.93	2307.38	2354.83	1777.73	1894.89	2242.45	3076.99	3684.08	1.04329
YJR055W	HIT1	428.048	671.475	1001.99	786.423	460.569	502.946	474.911	506.607	0.929389
YDR420W	HKR1	1703.03	1517.89	1173.16	1129.02	1206.13	1126.5	1677.71	1369.8	1.41199
YMR161W	HLJ1	1104.51	1393.86	1373.77	1455.59	1402.94	1614.57	1570.03	1775.98	0.78728
YDR528W	HLR1	509.716	603.742	478.57	311.534	707.857	817.556	398.34	432.458	0.720084
YER057C	HMF1	2248.06	1276.02	1523.1	2450.78	2510.81	1992.21	1623.37	964.601	0.895352
YML075C	HMG1	3349.58	5865.82	6287.17	4979.96	1503	2153.3	1859.65	1695.37	2.2286
YLR450W	HMG2	779.235	812.04	788.881	653.916	766.167	838.69	821.723	972.241	1.01706
YOL095C	HMI1	325.275	506.439	493.964	369.788	396.05	393.406	345.017	324.099	0.821298
YDR174W	HMO1	3574.77	4075.7	4342.04	6841.84	4205.66	4358.6	4667.79	3836.99	0.849991
YCR097W	HMRA1	966.668	891.185	1035.48	731.48	1064.42	805.097	859.134	1062.43	0.908165
YOR032C	HMS1	198.532	173.894	170.343	415.49	135.935	113.728	100.687	95.6784	1.46049
YJR147W	HMS2	848.497	484.307	969.207	1671.92	842.826	1091.25	1461.33	701.434	1.00673
YBR034C	HMT1	5871.22	4686.35	5903.43	4526.11	2931.07	2978.71	3883.26	2278.12	2.00309
YLR205C	HMX1	1818.41	1619.35	1751.68	2207.63	215.765	191.899	207.05	218.935	8.42775
YGL077C	HNM1	2428.37	1877.26	1614.8	1491.45	2178.92	2375.67	1800.05	2100.74	1.11448
YDL125C	HNT1	3754.09	3549.73	4993.39	5474.71	4039.22	4417.85	2913.35	3988.24	0.929408
YDR305C	HNT2	686.737	670.255	703.131	711.726	671.652	564.104	626.521	889.551	1.02246
YOR258W	HNT3	254.549	281.845	335.954	376.119	205.89	188.917	250.626	282.329	1.23633
YJR075W	HOC1	1165.61	1809.72	2089.35	1758.91	2065.73	2177.97	1868.02	2001.83	0.564259
YMR032W	HOF1	840.363	1282.75	687.167	329.284	643.382	873.458	636.231	450.715	1.30616
YLR113W	HOG1	3354.54	2617.55	2814.12	2213.61	2936.85	3337.71	3891.49	3811.58	1.14222
YNR055C	HOL1	1239.44	1407.15	1553.46	1842.8	1176.95	1224.99	1316.07	1163.26	1.0531
YDR158W	HOM2	5245.37	12619.2	13397.5	6192.38	6708.4	7399.74	5855.72	3606.95	0.78191
YER052C	HOM3	1691.92	4046.69	3532.34	2005.71	1803.46	1937.87	2214.65	1845.52	0.938154
YJR139C	HOM6	5962.85	6061.37	6599.22	5253.26	7670.09	8514.93	7980.45	8003.11	0.777416
YIL072W	HOP1	204.046	163.558	142.382	108.92	183.076	113.948	100.794	88.2486	1.11454
YMR251W-A	HOR7	10817.2	13736.4	17950.7	17945	14818.6	5507.83	9971.66	23205	0.729976
YPR068C	HOS1	248.592	346.955	331.969	409.08	343.019	264.537	301.832	262.445	0.724717
YGL194C	HOS2	630.249	785.438	829.879	893.647	681.991	765.537	1171.22	1412.56	0.924132
YPL116W	HOS3	1163.62	1108.64	806.064	688.095	1059.96	968.183	1017.21	1221.99	1.0978
YIL112W	HOS4	1642.51	1473.03	1284.2	1174.05	1747.36	1675.8	2282.12	2860.93	0.939996
YMR172W	HOT1	420.177	464.693	433.186	500.089	542.043	514.109	854.077	1029.97	0.775174
YKL084W	HOT13	241.345	92.5702	86.5465	65.699	176.975	264.731	224.552	197.239	1.36373
YEL066W	HPA3	925.504	302.429	427.16	630.962	737.216	470.947	453.834	780.63	1.2554
YBR215W	HPC2	677.547	707.678	679.937	619.31	599.212	740.485	1014.03	1087.54	1.13073
YOL155C	HPF1	3598.71	2447.28	1627.51	2351.92	2062.26	1793.24	1560.38	2490.1	1.74503
YIL110W	HPM1	792.2	1352.36	1500.33	1129.08	823.057	1290.38	1331.71	1208.35	0.962509
YDR138W	HPR1	995.004	1133.36	907.247	758.891	952.264	1022.2	1671.1	1836.16	1.04488
YDR399W	HPT1	3535.15	2336.81	3098.21	1936.52	2246.47	4060.2	2387.29	1382.52	1.57365
YNL004W	HRB1	2439.93	2552.59	2721.93	2778.82	2144	2023.33	3141.61	3063.83	1.13803
YOL013C	HRD1	503.183	485.392	498.852	439.479	499.008	499.645	494.458	728.528	1.00837
YLR207W	HRD3	603.741	658.427	549.226	508.232	722	675.528	841.821	1022.54	0.836206
YLR301W	HRI1	1528.57	3569.68	4247.56	3006.7	2805.73	3777.46	2341.83	2222.61	0.544802
YOR267C	HRK1	1350.62	1324.08	966.181	915.035	1175.73	978.097	1441.37	1523.84	1.14875
YOL123W	HRP1	4411.4	5219.42	3972.39	2741.12	3981.88	4548.29	4102.06	5653.97	1.10787
YDR291W	HRQ1	750.358	883.279	868.938	783.071	739.993	817.988	1159.02	1205.61	1.01401
YPL204W	HRR25	2816.3	2983.87	2720.03	2487.2	2727.05	2465.37	3365.26	3560.62	1.03273
YOL133W	HRT1	185.569	226.506	249.7	236.311	187.184	229.657	297.991	330.684	0.991373
YLR097C	HRT3	592.873	879.585	938.057	802.461	816.641	670.769	713.23	924.054	0.72599
YMR186W	HSC82	17299.3	25100.5	19600.9	12179.9	34166.5	49934.5	28582.1	33318.7	0.506323
YHL002W	HSE1	546.919	479.654	459.329	613.581	514.812	463.371	715.131	992.546	1.06237
YGL073W	HSF1	754.681	662.818	589.996	682.495	713.241	813.09	1072.93	1137.96	1.0581
YMR288W	HSH155	638.986	565.056	479.085	455.916	583.746	536.88	820.709	857.207	1.09463
YOR319W	HSH49	475.786	431.761	615.257	690.571	327.67	375.388	366.45	444.229	1.45203
YKL138C-A	HSK3	664.267	897.174	1037.41	938.072	850.388	815.391	848.175	1028.62	0.781134
YKL101W	HSL1	3798.87	3191.12	2544.56	1722.12	3488.32	3250.83	3401.31	3405.28	1.08903
YBR133C	HSL7	1092.73	1088.21	775.085	668.801	1279.27	1401.45	1738.63	1641.13	0.854183
YBR272C	HSM3	823.662	777.881	801.614	674.356	696.261	634.861	1100.13	1519.53	1.18298
YOR020C	HSP10	9066.84	5435.97	4887.63	3648.59	8308.94	5914.45	3363.94	5201.5	1.09121
YLL026W	HSP104	4354.61	4529.12	3165.35	2513.78	7472.89	5687.63	6004.23	15300	0.582721
YFL014W	HSP12	4865.67	3661.29	11135.9	52172.3	1292.03	463.266	1151.55	16931	3.76592
YJL159W	HSP150	26130.1	16226.4	13614.5	17044.7	17909.1	20123.6	37589.9	62101.2	1.45904
YBR072W	HSP26	97.3595	70.5064	109.99	393.962	232.209	97.9215	132.579	1096.58	0.419275
YCR021C	HSP30	303.717	385.289	352.572	435.874	256.781	173.906	185.795	530.874	1.18279
YDR533C	HSP31	579.849	975.103	1405.99	1695.67	583.302	451.86	486.312	573.101	0.99408
YDR171W	HSP42	781.189	1475.4	1048.39	1647.78	1243.47	779.185	510.642	3005.15	0.628233
YLR259C	HSP60	22212.4	7363.71	4429.33	4260.76	19310.8	12329	7375.86	11929.4	1.15026
YDR258C	HSP78	1708.56	1440.99	675.341	720.276	2846.98	1652.76	1082.56	3940.33	0.600131
YPL240C	HSP82	2367.06	3619.17	1739.42	1429.96	6835.45	8883.87	2836.19	6514.99	0.346292
YOL068C	HST1	1290.63	1390.85	1478.98	1242.82	1188.46	1388.43	1878.19	1863.07	1.08597
YPL015C	HST2	990.833	1387.77	1241.74	1577.63	1528.25	1820.47	1273.03	1583.03	0.648345
YOR025W	HST3	812.214	1102.6	773.313	584.18	752.091	1051.82	961.167	781.428	1.07994
YDR191W	HST4	279.412	473.264	438.962	391.289	336.702	348.092	406.878	492.202	0.829849
YGR223C	HSV2	722.503	824.331	692.04	744.701	748.971	633.583	599.344	754.594	0.964662
YDR225W	HTA1	13861.9	16726.1	15175	9646.92	12310.6	15307.8	15104.6	9283.84	1.12601
YBL003C	HTA2	18005	21955.6	19059	8161.65	19402.2	24266.2	12215.9	8101.31	0.927989
YDR224C	HTB1	12410.8	12409.2	11713.8	9804.62	10756.5	11839.9	9883.07	6132.56	1.1538
YBL002W	HTB2	7395.38	9968.54	10109.4	6237.58	11356.6	12850.4	8901.11	5763.26	0.651196
YHR067W	HTD2	350.987	321.342	329.951	405.653	437.343	438.29	452.768	483.403	0.802544
YCR020W-B	HTL1	861.514	2555.76	2865.18	2451.14	622.852	805.66	805.665	700.043	1.38318
YPR033C	HTS1	4032.55	3664.64	3730.51	3223.14	4667.55	5542.07	5034.8	5272.53	0.863956
YOL012C	HTZ1	1521.73	1366	1093.26	648.444	2300.92	2185.61	1071.46	794.205	0.661359
YGR268C	HUA1	363.412	239.269	323.165	532.78	372.944	316.483	384.61	384.387	0.974441
YOR284W	HUA2	313.059	468.216	724.533	566.223	321.088	349.987	223.218	265.787	0.974994
YNR032C-A	HUB1	455.588	337.136	338.803	349.853	368.235	461.987	400.708	453.189	1.23722
YJR036C	HUL4	148.652	124.915	117.549	88.2495	183.434	118.735	152.854	159.878	0.810388
YGL141W	HUL5	694.893	721.549	593.876	589.626	625.329	609.556	850.748	1246.3	1.11124
YPL244C	HUT1	1018.32	1048.31	1063.35	1000.09	1158.23	1266.92	892.478	727.162	0.879199
YFR053C	HXK1	13262.9	499.794	339.823	659.778	17119	474.439	460.592	8794.88	0.774744
YGL253W	HXK2	25516.3	8400.74	9591.54	6324.47	23330.1	16918.1	13222.7	11958.9	1.09371
YHR094C	HXT1	141.233	1368.16	2389.55	2155.27	160.06	4601.35	4363.39	913.893	0.882377
YOL156W	HXT11	70.3785	91.4861	109.469	235.078	75.6888	85.3265	164.379	106.933	0.92984
YNR072W	HXT17	108.661	131.194	125.966	120.54	80.7676	89.8741	81.1762	116.811	1.34536
YMR011W	HXT2	8373.11	10116.3	3740.53	3445.56	610.396	4654.19	960.008	4594.33	13.7175
YDR345C	HXT3	500.366	11731.5	8099.87	5405.41	299.022	6175.46	3912.48	4800.62	1.67334
YHR092C	HXT4	1014.97	699.914	198.407	126.731	170.193	238.866	143.161	584.743	5.96365
YHR096C	HXT5	247.677	183.801	199.893	521.379	144.594	122.249	198.761	346.199	1.71292
YJL214W	HXT8	138.959	184.629	227.383	266.445	158.291	156.21	218.202	202.683	0.877872
YKL189W	HYM1	452.254	474.148	526.272	492.384	397.408	349.582	496.557	767.584	1.13801
YIR037W	HYR1	2643.03	1697.13	1772.08	1867.71	2766.14	1891.05	1477.82	1752.8	0.955495
YOR126C	IAH1	536.198	539.986	591.974	548.565	479.083	470.708	439.711	741.244	1.11922
YJR122W	IBA57	601.738	242.167	271.385	369.7	521.943	301.123	285.38	325.172	1.15288
YNL164C	IBD2	711.316	906.154	1151.4	1293.04	524.775	634.54	870.318	1033.77	1.35547
YIL090W	ICE2	1147.99	1260.88	1141.89	935.362	1000.44	1226.95	1355.4	1268.81	1.14749
YER065C	ICL1	2048.46	983.034	991.437	1281.18	1134.85	893.918	1078.09	1398.72	1.80505
YPR006C	ICL2	1498.19	377.158	406.764	434.516	770.506	464.296	317.717	261.191	1.94442
YER078C	ICP55	703.447	757.754	690.18	581.148	666.04	697.529	801.945	678.66	1.05616
YBR157C	ICS2	448.8	234.461	228.815	329.862	543.519	432.989	226.578	229.617	0.82573
YJL077C	ICS3	105.575	102.414	143.741	196.252	110.236	108.602	178.52	178.419	0.957718
YLR099C	ICT1	588.816	732.898	478.435	626.1	928.343	718.519	612.325	563.359	0.634265
YMR195W	ICY1	135.337	272.476	439.901	587.606	211.815	301.08	407.358	144.257	0.638938
YPL250C	ICY2	272.82	655.347	739.032	500.629	570.947	510.564	348.701	216.3	0.477838
YNL037C	IDH1	5602.33	1690.06	2181.16	3018.27	5739.83	2294.74	2333.69	1532.19	0.976044
YOR136W	IDH2	4448.9	2226.63	2716.06	2836.44	5220.97	2269.8	1777.24	1897.36	0.852121
YPL117C	IDI1	6601.2	7857.97	7781.39	5270.04	4012.72	4300.56	4207.79	3888.54	1.64507
YDL066W	IDP1	3966.86	2038.81	1906.99	1605.11	4355.28	2516.55	2480.03	2473.9	0.910818
YLR174W	IDP2	6340.43	358.229	342.484	314.148	588.357	161.361	157.105	223.748	10.7765
YNL009W	IDP3	901.746	174.53	188.464	256.041	294.581	165.153	208.101	219.176	3.06112
YJL146W	IDS2	630.766	514.989	498.255	575.49	564.525	564.162	781.189	912.159	1.11734
YFL013C	IES1	515.539	488.192	407.083	420.709	493.517	379.526	838.53	962.27	1.04462
YNL215W	IES2	1103.94	1415.12	1493.74	1975.56	1392.81	1380.78	2017.9	2518.01	0.7926
YLR052W	IES3	834.624	925.047	953.626	835.386	808.786	955.065	827.539	710.632	1.03195
YOR189W	IES4	638.391	605.27	789.328	1118.95	721.542	599.273	752.982	823.323	0.88476
YER092W	IES5	781.397	659.371	1054.21	1696.64	638.085	615.433	1047.36	1570.25	1.2246
YEL044W	IES6	1562.92	1533.04	1694.09	2111.79	1709.81	1966.46	2297.87	2647.47	0.914087
YBR159W	IFA38	2754.86	3130.69	3037.09	2191.27	3503.44	3728.47	2513.33	2458.22	0.786329
YLR223C	IFH1	3905.7	4037.1	3994.87	3369.89	3299.61	3331.97	4064.65	3779.17	1.18369
YOL023W	IFM1	698.419	435.597	286.814	273.195	645.67	375.788	345.96	389.556	1.0817
YFR017C	IGD1	536.014	106.436	78.2225	199.321	717.055	97.0355	138.874	909.449	0.747522
YNL157W	IGO1	1480.75	2161.71	2612.76	3388.25	1580.81	1451.46	1656.45	2814.78	0.936708
YHR132W-A	IGO2	1263.37	634.354	719.223	644.867	1208.19	865.505	602.475	841.033	1.04567
YHR187W	IKI1	598.53	1062.91	1338.32	1161.34	656.719	604.508	866.58	1197.65	0.911396
YLR384C	IKI3	3152.24	3255.54	2823.03	2395.04	3156.01	3745.97	4300.61	4328.85	0.998806
YJL057C	IKS1	414.199	491.018	476.413	534.549	581.771	432.018	536.701	722.787	0.711962
YJR118C	ILM1	861.506	945.153	1151.5	752.25	1062.62	1123.91	545.809	484.531	0.81074
YBL076C	ILS1	5579.64	6358.79	5662.7	3981.45	6338.97	8704.39	8713.76	6842.2	0.880212
YER086W	ILV1	3058.69	4345.14	3663.94	2735.73	3262.72	3922.36	3244.61	3511.64	0.937464
YMR108W	ILV2	7746.39	9674.71	8285.38	6433.42	6566.61	7723.73	11337.8	10253	1.17966
YJR016C	ILV3	7010.12	10481.4	10099.5	6825.04	7371.46	10120.8	17424.1	11905.7	0.950981
YLR355C	ILV5	21301.1	21786.7	19751	20829	21085.5	27772.9	33311.1	34975.8	1.01022
YCL009C	ILV6	5459.4	6670.43	5957.28	4179.97	5266.86	5501.21	4144.34	4133.03	1.03656
YGR287C	IMA1	137.215	246.632	206.115	159.592	161.5	205.401	170.552	166.981	0.849633
YOL157C	IMA2	188.822	143.841	158.215	192.024	179.577	183.429	234.031	151.475	1.05148
YJL216C	IMA5	157.684	154.344	175.516	200.571	135.624	140.182	136.882	122.228	1.16265
YHR216W	IMD2	950.664	404.635	417.84	793.756	178.283	525.945	1203.84	923.54	5.33233
YLR432W	IMD3	8999.7	4895.87	4748.05	4510.1	5439.74	6781.62	6795.82	4262.72	1.65443
YML056C	IMD4	4926.96	8089	9298.67	8901.34	5730.88	10876.4	6514.42	3603.19	0.859721
YJR094C	IME1	96.3623	119.382	123.683	123.022	130.298	146.722	223.181	242.548	0.739556
YJL106W	IME2	172.688	174.687	191.699	202.456	107.165	105.612	179.908	200.221	1.61142
YGL192W	IME4	690.598	745.894	911.289	1358.02	657.499	627.454	864.961	918.623	1.05034
YCR046C	IMG1	2025.14	756.244	750.078	1069.96	2005.21	1048.12	1080.65	1121.38	1.00994
YCR071C	IMG2	1354.46	659.891	514.339	543.05	1242.53	714.472	626.645	701.152	1.09009
YLR309C	IMH1	2410.27	2690.1	2797.52	2750.84	2424.05	2532.53	4128.71	4902.42	0.994314
YJR138W	IML1	782.565	966.781	828.145	732.449	945.899	911.768	1278.17	1497.27	0.827324
YJL082W	IML2	1577.87	722.308	497.484	544.32	860.209	623.993	870.544	1054.62	1.83429
YBR107C	IML3	454.562	483.441	543.254	585.268	483.785	432.079	494.653	377.22	0.939594
YGR031W	IMO32	664.033	358.38	403.846	479.48	514.679	425.573	562.597	772.904	1.29019
YMR150C	IMP1	495.828	295.848	301.127	303.825	610.26	418.694	304.983	258.619	0.812487
YMR035W	IMP2	1133.84	1192.21	1232.69	731.956	1255.04	1134.81	778.506	416.632	0.903426
YIL154C	IMP2'	1314.03	993.659	1027.08	1836.28	1245.94	1084.05	1807.56	2702.72	1.05465
YHR148W	IMP3	1021.41	1647.28	1933.64	1769.02	878.913	1086.85	1167.83	928.061	1.16212
YNL075W	IMP4	1773	3627.93	6061.02	4978.32	1549.74	2118.87	2095.09	1700.84	1.14407
YLR413W	INA1	1490.12	2166.42	4132.45	3276.9	1375.31	4504.18	5470.84	4032.95	1.08348
YPL099C	INA17	602.284	423.197	550.631	475.174	556.719	378.128	435.818	495.984	1.08185
YIR024C	INA22	457.067	681.123	824.697	771.257	431.423	301.871	344.181	487.803	1.05944
YDL181W	INH1	5949.36	1722.04	1548.47	1402.11	5995.63	1848.01	327.586	931.603	0.992283
YHR046C	INM1	451.605	531.892	738.625	650.986	452.662	672.607	969.917	824.04	0.997663
YDR287W	INM2	754.924	480.532	626.663	683.054	672.614	450.434	619.068	720.59	1.12237
YNL152W	INN1	459.086	579.746	491.646	488.875	579.417	532.26	658.232	582.761	0.792325
YJL153C	INO1	781.252	235.743	290.408	220.139	152.65	119.884	130.747	193.561	5.11792
YDR123C	INO2	394.677	257.549	246.755	314.962	301.6	436.496	286.553	377.605	1.30861
YOL108C	INO4	572.918	514.383	568.743	728.617	581.987	576.597	613.359	650.66	0.984417
YGL150C	INO80	1928.96	1608.06	1379.18	1223.44	2166.29	2104.32	2290.95	2029.61	0.890443
YMR204C	INP1	315.084	280.243	256.771	218.239	261.204	246.631	240.612	293.136	1.20627
YMR163C	INP2	369.001	382.491	283.619	241.551	359.016	384.867	396.437	422.475	1.02781
YIL002C	INP51	982.554	880.605	713.374	731.411	1063.36	991.144	1476.4	1696.43	0.924007
YNL106C	INP52	557.654	398	324.675	256.675	504.936	436.812	532.927	636.183	1.1044
YOR109W	INP53	1605.74	1527.06	1185.08	1075.27	1803.91	1858.43	2649.59	2963.51	0.890146
YOL065C	INP54	494.99	561.925	565.521	419.263	527.864	456.693	431.652	499.907	0.937723
YLR095C	IOC2	1271.97	1402.05	1055.96	1075.67	1562.49	1639.86	2513.9	2843.48	0.814067
YFR013W	IOC3	1034.31	933.877	792.029	817.064	1226.53	1149.68	1756.64	2024.14	0.843286
YMR044W	IOC4	1217.23	1220.06	997.431	917.724	1275.01	1238.94	1529.92	1409.55	0.954677
YHR085W	IPI1	1004.67	1212.61	1439.46	1329.13	636.44	870.595	1071.23	709.812	1.57857
YNL182C	IPI3	1434.79	1798	1980.28	1626.81	1000.02	1425.04	1539.96	1203.12	1.43477
YDR315C	IPK1	370.968	362.672	316.888	261.301	363.222	300.596	315.921	350.294	1.02133
YPL209C	IPL1	208.811	301.252	244.224	164.694	189.676	227.111	172.154	176.425	1.10088
YBR011C	IPP1	7956.7	6870.78	7860.92	8110.04	11769.9	12023.3	11968.7	12481.5	0.676023
YDR072C	IPT1	3565.86	2698.15	2398.3	2353.56	2165.97	1583.67	1776.34	2135.96	1.64631
YPL242C	IQG1	1749.38	2124.52	1315.66	1524.58	1337.36	1428.96	1523.23	1511.96	1.30809
YBR140C	IRA1	1862.58	1596.85	1264.84	1010.98	1456.64	1342.79	1479.47	1662.02	1.27868
YOL081W	IRA2	1844.69	1708.73	1446.05	1185.03	1405.55	1416.5	1507.75	1688.28	1.31243
YOL015W	IRC10	73.1161	121.069	122.507	96.1444	79.1404	86.8871	76.4806	74.8831	0.923878
YPL017C	IRC15	307.41	205.616	332.209	764.015	412.57	391.921	669.829	868.533	0.745109
YLL033W	IRC19	161.725	246.926	306.962	369.487	140.713	165.52	204.347	212.32	1.14933
YLR247C	IRC20	1414.25	1728.97	1524.7	1455.12	1214.87	1362.86	2082.68	2793.34	1.16411
YMR073C	IRC21	399.798	497.178	630.485	698.624	476.76	428.807	466.428	646.555	0.838572
YEL001C	IRC22	2695.14	2605.6	2428.96	1857.97	3125.41	3424.39	2064.01	1743.61	0.862331
YOR044W	IRC23	210.069	376.025	423.17	496.367	232.412	322.37	316.242	400.817	0.903861
YIR036C	IRC24	849.991	565.907	875.211	1134.25	685.265	478.28	588.457	742.858	1.24038
YLR021W	IRC25	326.309	461.766	683.156	740.149	325.874	379.533	467.067	460.191	1.00134
YDR332W	IRC3	486.095	587.788	594.568	654.936	552.378	479.737	632.334	696.418	0.880005
YDR540C	IRC4	69.421	149.269	205.056	160.517	101.92	139.834	146.505	75.4067	0.681134
YFR038W	IRC5	1197.5	1326.22	1122.47	899.096	1357.4	1573.64	1538.85	1584.42	0.882195
YFR043C	IRC6	256.696	379.036	646.947	739.382	253.471	254.103	369.581	463.805	1.01273
YFR055W	IRC7	535.259	1406.24	2550.73	3015.87	732.994	940.074	2346.1	1833.54	0.730236
YJL051W	IRC8	631.576	752.043	646.74	747.154	566.714	670.754	662.948	699.871	1.11445
YHR079C	IRE1	1056.69	956.594	833.363	730.494	1031.99	903.108	1067.54	1137.54	1.02393
YIL026C	IRR1	1155.67	826.818	689.052	611.679	1093.43	1108.91	1401.82	1782.32	1.05692
YKR019C	IRS4	315.689	323.339	326.481	409.619	293.955	344.983	389.252	456.475	1.07394
YLL027W	ISA1	1090.12	1596.52	1690.24	2206.12	1047.38	1080.06	1172.61	1708.44	1.0408
YPR067W	ISA2	569.453	436.509	464.769	376.506	571.287	388.067	310.69	311.336	0.99679
YER019W	ISC1	1414.96	1179.82	1395.78	1639.86	1570.62	1593.75	1732.79	1575.96	0.900894
YER180C	ISC10	317.437	324.242	373.721	393.52	355.267	408.302	525.245	449.017	0.893517
YER048W-A	ISD11	1740.32	2246.77	2812.35	3037.2	1778.02	2051.52	2010.63	2720.37	0.978792
YMR081C	ISF1	612.663	238.158	304.363	507.268	576.775	148.286	267.221	355.009	1.06222
YPL040C	ISM1	795.469	273.828	274.312	249.277	640.138	389.884	493.833	608.388	1.24265
YOR155C	ISN1	1009.22	736.452	763.687	702.959	978.719	747.029	1300.37	1532.48	1.03117
YPR106W	ISR1	328.377	416.833	509.637	522.856	311.29	410.485	585.237	651.072	1.05489
YNL265C	IST1	335.425	497.582	581.199	572.427	327.058	295.049	326.679	446.609	1.02558
YBR086C	IST2	2647.59	3232.3	2168.24	1678.94	2954.21	3069.57	2299.79	2451.49	0.896209
YIR005W	IST3	225.19	453.079	690.176	541.291	328.794	274.124	302.687	401.33	0.684897
YPL135W	ISU1	1499.3	1831.75	2047.3	2322.88	1076.07	809.736	777.172	1201.11	1.39331
YOR226C	ISU2	335.521	692.304	1134.29	2472.08	462.565	559.674	2099.67	2537.71	0.725348
YBR245C	ISW1	1767.11	1884.41	1391.42	1089.09	1810.7	2103.36	3022.78	2942.7	0.975923
YOR304W	ISW2	1567.53	1406.04	1229.49	964.634	1534.34	1668.66	2283.21	2220.45	1.02163
YJR050W	ISY1	520.905	694.597	824.813	804.21	543.548	501.614	581.735	567.778	0.958342
YGL133W	ITC1	1296.79	1263.57	1179.21	1120.42	1321.03	1349.83	2210.59	2391.15	0.98165
YDR497C	ITR1	12052.5	3183.3	2505.53	2768.58	6087.55	5638.23	3320.77	4747.08	1.97985
YOL103W	ITR2	1980.37	2451.96	2155.62	1608.79	2265.99	2404.08	2039.71	1681.19	0.873955
YML068W	ITT1	389.477	357.397	367.84	393.754	370.893	360.754	401.453	444.258	1.0501
YDR229W	IVY1	933.983	894.592	786.699	888.54	970.418	797.331	1085.4	1315.35	0.962454
YDL115C	IWR1	518.839	567.771	597.416	653.796	589.607	500.594	561.423	934.359	0.879975
YKL032C	IXR1	1845.2	1902.13	1528.87	1636.8	1692.49	1619.33	2022.66	2056.38	1.09023
YDR492W	IZH1	1795.52	1278.41	1157.11	1123.69	799.474	755.357	573.248	480.456	2.24588
YOL002C	IZH2	2881.61	1597.67	1581.32	1268.61	1413.36	1470.69	1575.77	1065.78	2.03884
YLR023C	IZH3	3371.11	1380.42	1840.43	2018.53	2963.14	890.834	960.594	1300.99	1.13768
YOL101C	IZH4	793.504	209.562	192.409	129.693	374.118	287.663	257.402	195.908	2.121
YGL018C	JAC1	206.136	143.644	187.595	379.509	224.639	166.551	257.881	296.658	0.917632
YJL073W	JEM1	795.663	687.076	542.713	440.494	740.369	776.778	597.118	680.574	1.07468
YKL217W	JEN1	12181.2	206.083	198.051	492.819	2207.04	137.208	260.212	277.866	5.51926
YER051W	JHD1	358.413	440.314	517.891	481.391	401.296	390.104	451.859	483.286	0.893139
YJR119C	JHD2	378.009	278.942	390.092	590.464	323.215	202.014	448.941	589.203	1.16953
YPR061C	JID1	372.116	376.229	376.963	402.265	257.607	146.413	156.787	222.417	1.44451
YDR475C	JIP4	873.059	559.063	526.702	697.139	973.793	774.99	1046.72	1144.41	0.896555
YPR169W	JIP5	1725.1	2782	3599.82	3211.09	1780.95	2318.08	2832.97	2592.41	0.968639
YNL227C	JJJ1	274.184	290.237	239.494	179.056	236.883	290.954	345.39	256.854	1.15747
YJL162C	JJJ2	342.34	517.369	495.033	511.98	327.52	383.142	394.978	417.765	1.04525
YJR097W	JJJ3	336.102	408.167	452.966	374.47	210.108	326.838	232.021	248.386	1.59966
YLL057C	JLP1	145.071	217.036	282.968	400.849	189.414	189.03	274.94	176.985	0.765896
YMR132C	JLP2	235	396.815	534.845	650.646	275.841	291.882	350.48	263.437	0.851942
YMR294W	JNM1	586.408	595.788	568.864	512.831	620.52	548.625	527.699	607.076	0.945027
YJR091C	JSN1	915.235	1065.37	822.915	999.94	1133.12	932.055	887.76	1376.07	0.80771
YKR038C	KAE1	1540.05	2283.35	3048.06	3500.02	1911.19	2088.14	3304.26	3685.05	0.805804
YBR017C	KAP104	1484.63	2432.76	2387.16	1925.7	1671.58	2409.38	4665.19	4976.56	0.888161
YGL241W	KAP114	656.603	756.729	691.094	554.394	665.614	738.475	1232.78	1298.42	0.986461
YPL125W	KAP120	1182.21	1197.72	1195.46	944.915	1012.66	1209.18	1703.07	2334.75	1.16743
YGL016W	KAP122	742.644	888.556	811.538	627.32	742.823	1053.67	1679.12	1918.81	0.999758
YER110C	KAP123	3854.22	3624.23	3176.49	3061.87	4533.53	5945.47	4648.46	4287.76	0.850159
YLR347C	KAP95	1312.18	1429.17	1111.37	1061.93	1589.32	1937.63	2328.28	1978.15	0.825623
YNL188W	KAR1	738.7	695.55	653.948	448.673	549.633	690.188	554.114	392.581	1.34399
YJL034W	KAR2	6222.64	8866.76	6990.22	4859.62	9631.56	12824.4	5345.78	5441.14	0.646067
YPR141C	KAR3	686.531	631.545	503.69	339.464	667.415	784.552	766.854	897.644	1.02864
YCL055W	KAR4	582.242	1177.8	1349.36	772.172	649.141	726.373	847.655	899.38	0.896942
YMR065W	KAR5	178.192	391.485	491.817	473.984	307.718	336.678	285.701	268.394	0.579075
YPL269W	KAR9	323.553	392.253	350.652	292.345	485.796	445.579	447.626	300.334	0.666026
YCL024W	KCC4	525.112	384.703	344.405	313.227	453.128	477.446	738.307	1020.49	1.15886
YJR054W	KCH1	1016.1	1266.02	1298.65	760.395	753.612	727.872	706.966	484.766	1.34831
YDR017C	KCS1	1891.92	1657.22	1368.41	1168.3	1585.37	1621.01	2138.58	1772.64	1.19337
YKL161C	KDX1	1668.46	870.744	939.478	1015.04	250.416	203.671	891.465	740.764	6.66274
YFR042W	KEG1	353.499	490.833	583.022	394.686	444.048	471.131	307.063	398.184	0.796081
YDR367W	KEI1	718.764	1120.07	1183.97	904.084	686.399	854.65	703.752	609.021	1.04715
YHR158C	KEL1	1256.16	1138.52	767.935	645.669	1150.6	1148.07	1344.42	1200.29	1.09175
YGR238C	KEL2	378.718	356.709	256.259	304.232	599.695	464.594	285.415	386.171	0.631517
YPL263C	KEL3	1520.89	2789.66	3008.61	2329.82	2322.57	3522.95	3417.48	2682.77	0.654831
YPL145C	KES1	2775.59	2751.85	2737.53	3099.5	3182.37	3622.37	4317.81	5011.31	0.872178
YGL203C	KEX1	1418.11	1646.05	1611.59	1534.26	1689.58	1693.76	2001.14	2280.98	0.839326
YNL238W	KEX2	1432.36	1836.13	1459.17	1191.48	1412.45	1737.84	1883.77	1615.59	1.0141
YIL125W	KGD1	9883.78	2157.13	1564.04	1331.22	5356.79	1916.64	1649.86	2577.13	1.84509
YDR148C	KGD2	9094.31	1735.92	1534.08	1345.78	7268.12	1991.51	1438.25	2663.82	1.25126
YJL094C	KHA1	557.593	955.521	819.822	832.184	824.548	874.081	1008.41	1359.57	0.676241
YHR102W	KIC1	1061.99	923.258	731.249	703.438	847.345	932.807	1244.91	1382.38	1.25331
YDR122W	KIN1	1573.74	1395.48	914.085	976.719	1556.87	1207.65	1283.5	1770.59	1.01083
YLR096W	KIN2	1272.64	1666.24	1600.25	1433.87	1264.65	1611.44	1935.95	1693.85	1.00631
YDL108W	KIN28	539.887	809.7	787.69	728.113	613.899	632.731	748.675	791.246	0.879438
YAR018C	KIN3	636.401	849.947	607.709	458.443	525.904	558.605	346.689	333.41	1.21011
YOR233W	KIN4	1160.15	1113.68	889.703	737.74	1149.76	1291.75	1339.41	1072.64	1.00904
YCR091W	KIN82	314.011	228.253	200.784	272.875	314.181	154.424	227.29	381.071	0.999459
YBL063W	KIP1	513.292	495.067	378.428	195.482	530.561	651.959	554.307	340.412	0.967451
YPL155C	KIP2	821.382	915.938	705.896	617.004	773.772	804.01	906.098	1022.02	1.06153
YGL216W	KIP3	576.561	625.026	506.168	423.546	650.903	680.252	765.856	791.855	0.885785
YKL168C	KKQ8	448.825	426.256	399.567	418.68	425.148	393.165	473.416	602.525	1.05569
YDL049C	KNH1	1504.5	221.202	259.73	357.132	529.358	127.155	111.697	126.903	2.84212
YLL019C	KNS1	1932.6	1177.39	906.523	1315.11	1724.96	749.631	897.08	1634.1	1.12037
YHR186C	KOG1	1052.71	964.553	825.236	813.904	1077.05	1060.1	1444.54	1618.19	0.9774
YNL322C	KRE1	2330.12	2231.52	2464.43	3655.24	2571.09	2340.56	2391.57	3312.94	0.906278
YDR483W	KRE2	3149.36	4569.25	5324.73	4536.29	4559.68	4847.62	4256.94	3063.94	0.690697
YDR532C	KRE28	548.511	701.78	631.642	470.035	573.628	450.024	538.424	558.085	0.956214
YER038C	KRE29	182.793	244.382	298.041	373.387	153.926	194.712	290.645	266.698	1.18754
YNL132W	KRE33	2574.37	2825.08	2285.24	1519.28	2426.63	3545.03	2939.63	2146.65	1.06088
YOR336W	KRE5	822.221	822.171	761.92	623.705	834.296	766.591	917.641	815.555	0.985526
YPR159W	KRE6	3947.53	4427.32	4849.98	5547.91	3869.65	3540.16	5210.41	6454.49	1.02013
YJL174W	KRE9	2497.51	2571.54	2566.76	2684.84	2569.31	2385.77	2258.6	2916.44	0.972056
YNL308C	KRI1	4989.21	6229.56	6097.14	5176.88	5161.77	6378.06	7342.56	6529.88	0.966568
YCL059C	KRR1	2307.93	3214.76	3150.86	2389.93	2385.92	3492.73	2109.4	1587.89	0.967313
YDR037W	KRS1	7587.03	13501.7	12857.5	7833.87	8080.83	12988	11129.3	6599.93	0.938892
YNL024C-A	KSH1	1149.77	1360.21	1549.28	1933.32	1247.59	1468.22	1759.08	2087.25	0.921592
YHR082C	KSP1	1907.09	1763.61	1253.03	1106.27	2312.21	2460.95	1788.38	2304.76	0.824794
YGR040W	KSS1	514.294	640.382	660.779	758.831	719.612	642.066	660.509	925.793	0.714682
YBL071W-A	KTI11	104.11	116.097	150.743	281.124	100.992	121.772	241.253	312.202	1.03088
YKL110C	KTI12	742.831	1141.04	1255.68	946.609	672.491	985.643	1078.54	907.994	1.1046
YOR099W	KTR1	2503.86	2086.97	2300.27	2296.53	3447.48	3013.93	2109.47	1582.55	0.726286
YKR061W	KTR2	882.548	773.327	916.55	932.201	494.869	433.478	799.828	617.256	1.7834
YBR205W	KTR3	1088.89	981.897	1039.2	997.779	1415.58	1347.2	949.858	853.178	0.769218
YBR199W	KTR4	2340.1	2840.18	3097.73	2962.3	2805.28	2552.62	2417.25	3885.85	0.834178
YNL029C	KTR5	457.751	525.308	606.872	557.171	552.665	609.523	376.66	351.964	0.828261
YPL053C	KTR6	2725.32	2585.4	2868.83	2160.6	1571.14	1649.98	1627.16	1395.79	1.73461
YIL085C	KTR7	1034.06	1419.87	1483.77	1265.52	1419.87	1660.02	1659.22	1372.54	0.728279
YGL079W	KXD1	401.657	496.319	633.558	715.04	496.589	462.125	458.495	497.291	0.808832
YJL207C	LAA1	1640.04	1800.45	1465.5	1110.64	1862.97	2080.34	2848.21	2654.07	0.880337
YKL008C	LAC1	579.191	1078.12	1390.87	1278.28	735.987	1242.49	1414.61	1257.36	0.786958
YHL003C	LAG1	2039.39	2710.22	2512.93	1878.1	3022.25	2971.32	2223.23	1938.48	0.674793
YOL025W	LAG2	296.348	286.38	213.889	244.359	275.869	271.226	449.422	564.899	1.07423
YHR155W	LAM1	782.038	750.036	600.294	528.08	805.298	819.506	1065.41	1178.32	0.971116
YHR080C	LAM4	953.102	945.65	806.309	734.178	1011.01	801.253	716.142	868.427	0.942722
YFL042C	LAM5	704.754	406.059	324.875	390.174	686.598	511.169	587.655	1082.61	1.02644
YLR072W	LAM6	1076.78	933.139	779.907	670.358	1142.99	935.45	1101.5	1256.55	0.942077
YNL045W	LAP2	1609.92	1145.74	1179.81	1239.1	1618.11	1337.29	2125.27	2896.32	0.994937
YNL239W	LAP3	6726.61	1636.41	1265.6	1198.43	4922.9	1904.14	1407.56	2042.14	1.36639
YKR063C	LAS1	789.41	586.683	727.553	882.233	548.008	713.696	832.661	964.518	1.44051
YOR181W	LAS17	889.468	712.487	586.109	695.255	945.691	802.198	1090.41	1027.1	0.940548
YJL062W	LAS21	688.813	814.773	664.485	759.372	873.321	846.935	885.593	860.709	0.788728
YNL071W	LAT1	7304.22	4302.22	3752.17	3958.41	8581.51	6347.47	8945.81	11794.6	0.851158
YMR296C	LCB1	2700.72	2274.83	2070.88	2333.93	2942.83	3192.95	2693.61	2645.71	0.917731
YDR062W	LCB2	3472.16	3706.81	3405.71	2713.92	4463.85	5001.96	3980.16	4103.53	0.77784
YJL134W	LCB3	702.04	722.977	751.437	919.721	921.91	1206.91	1003.64	767.503	0.761506
YOR171C	LCB4	1129.49	1460.91	1376.97	1341.09	1093.71	1124.62	1622.37	1884.44	1.03272
YLR260W	LCB5	844.904	850.162	755.118	717.33	728.767	691.683	623.334	844.234	1.15936
YDR499W	LCD1	633.285	523.389	514.001	395.314	497.213	503.238	517.669	515.451	1.27367
YPL056C	LCL1	265.099	166.512	211.758	300.297	193.897	165.699	206.605	270.785	1.36722
YLR104W	LCL2	680.934	740.086	621.126	519.709	843.334	952.243	599.185	661.391	0.807432
YGL085W	LCL3	485.675	615.101	704.18	652.951	674.345	700.013	673.993	672.532	0.720218
YER127W	LCP5	1600.93	2037.25	2268.55	2449.44	1289.92	1704.76	2052.39	1617.87	1.24111
YCL005W	LDB16	567.462	528.898	723.592	687.658	620.798	608.385	615.653	675.977	0.914085
YDL146W	LDB17	275.052	371.174	407.175	342.632	379.304	323.193	329.454	342.104	0.72515
YLL049W	LDB18	365.915	426.294	576.306	545.447	508.504	676.201	486.206	368.892	0.719591
YOR322C	LDB19	1793.62	1683.07	1597.17	1593.56	1523.76	1849.78	2733.93	2928.63	1.1771
YBL006C	LDB7	550.175	576.218	760.501	921.271	419.596	569.198	544.867	505.36	1.3112
YBR204C	LDH1	986.127	811.828	699.696	654.559	970.512	657.368	667.092	845.481	1.01609
YOL047C	LDS2	65.7268	67.2931	105.176	140.661	113.061	58.6973	63.6034	104.357	0.581342
YPL213W	LEA1	343.714	436.017	521.469	715.383	331.626	324.998	527.095	803.178	1.03645
YPL054W	LEE1	434.367	81.4151	102.054	179.793	442.049	77.8699	93.911	100.412	0.982621
YNL323W	LEM3	1288.08	1443.14	1714.78	1121.23	1382.13	1359.91	1210	1206.56	0.931953
YOR123C	LEO1	1656.72	1403.26	1187.82	1347.05	1932.77	1863.29	2844.4	2657.03	0.857174
YGL009C	LEU1	8207.64	6560.56	4152.2	4118.15	8235.47	11245.4	29338.8	32193.6	0.996621
YLR451W	LEU3	898.606	1010.7	930.668	908.881	754.246	938.777	1481.91	1467.99	1.1914
YNL104C	LEU4	7537.6	7534.64	7752.31	6659.68	4217.27	3828.72	8257.61	6956.46	1.78732
YHR002W	LEU5	536.111	407.362	372.768	366.967	423.411	305.273	292.958	390.963	1.26617
YOR108W	LEU9	1343.9	3114.56	2958.69	1951.63	2075.52	2921.93	1964.84	722.062	0.647503
YPL055C	LGE1	1019.85	551.045	643.785	1026.77	868.283	846.316	1051.27	1172.67	1.17456
YDL051W	LHP1	2482.81	2162.91	2291.17	2559.79	2439.4	3583.74	2344.71	2020.68	1.01779
YKL073W	LHS1	1071.52	1185.02	1054.82	811.875	1357.92	1512.58	1163.5	1388.94	0.789091
YJR070C	LIA1	2752.53	2298.46	2354.43	2325.94	2998.51	3952.82	3034.49	1861.58	0.917965
YGL090W	LIF1	419.128	415.223	474.997	534.611	407.127	367.997	448.693	492.691	1.02948
YHR156C	LIN1	292.574	354.012	346.629	438.33	258.374	228.019	284.474	326.008	1.13236
YMR298W	LIP1	707.153	1192.41	1732.86	1687.65	1065.28	1270.69	772.993	1018.25	0.66382
YLR239C	LIP2	682.742	609.666	585.28	561.482	685.938	477.15	569.035	609.426	0.99534
YOR196C	LIP5	1893.87	1792.67	1784.2	1601.87	1848.29	1710.9	1531.73	1762.81	1.02466
YLL007C	LMO1	333.953	323.61	304.954	287.792	266.305	257.812	394.747	476.505	1.25403
YHR192W	LNP1	806.819	1019.38	1273.26	1117.16	819.441	802.863	742.56	941.157	0.984597
YPR139C	LOA1	1168.33	1400.38	1359.01	1146.45	1371.21	1549.06	862.208	809.405	0.852049
YFR001W	LOC1	2805.36	4043.08	5370.84	3991.17	2265.66	2718.06	2117.67	1715.58	1.23821
YJL038C	LOH1	110.567	184.27	211.119	126.572	147.77	76.8638	54.266	80.2413	0.748239
YKL205W	LOS1	1326.19	1847.47	1900.7	2010.77	1160.79	1564.53	2611.14	2362.29	1.14249
YKL183W	LOT5	874	536.581	651.552	834.46	688.28	749.207	774.073	772.651	1.26983
YLR011W	LOT6	381.872	332.285	344.25	447.554	403.898	327.105	374.756	616.95	0.945464
YFL018C	LPD1	10893.7	2862.72	2203.03	2105.08	9099.45	4079.39	3433.83	4390.92	1.19719
YOR059C	LPL1	474.303	465.346	656.882	964.28	527.695	523.229	869.285	1103.1	0.898821
YDR503C	LPP1	508.002	547.978	501.762	431.66	694.802	684.798	435.214	621.654	0.731147
YOR084W	LPX1	2047.89	416.326	407.6	360.18	1066.68	712.25	610.884	396.724	1.91987
YCL051W	LRE1	486.994	595.945	473.003	478.27	555.965	540.009	621.841	641.255	0.875944
YDL240W	LRG1	852.509	965.743	688.133	419.25	1109.8	1010.71	780.085	633.969	0.768167
YNR008W	LRO1	871.024	1314.74	1148.78	1044.67	1040.83	1036.12	1292.4	1473.05	0.836859
YHR081W	LRP1	1395.66	1845.48	1765.02	1470.44	1328.97	1556.26	1116.8	908.882	1.05019
YDR439W	LRS4	325.051	467.663	450.211	414.674	372.39	375.937	436.349	462.857	0.872878
YGR136W	LSB1	725.858	922.88	915.032	993.144	694.15	689.791	1102.82	1665.18	1.04568
YFR024C-A	LSB3	2729.62	1909.16	1839.18	1682.65	3064.47	2693.68	2534.93	3082.77	0.890732
YCL034W	LSB5	1698.31	1896.26	1782.62	2075.42	2237.9	1876.58	2588.39	3422.86	0.758883
YJL100W	LSB6	826.437	890.373	786.736	915.58	589.215	429.183	628.85	830.874	1.40261
YOR142W	LSC1	9974.29	3627.38	2997.53	2574.25	6620.54	2757.62	2528.29	3896.08	1.50657
YGR244C	LSC2	15642.9	2954.54	2223.34	1984.88	8618.66	2001.6	1005.63	1499.55	1.81501
YGL099W	LSG1	1809.93	2377.21	1985.86	1452.9	1928.75	2612.96	2361.9	1703.82	0.938395
YJL124C	LSM1	2395.05	2569.87	2633.36	2054.78	2735.3	2700.17	2101.91	2130.81	0.875607
YHR121W	LSM12	1755.83	1373.23	1488.67	1410.02	1715.1	1548.6	1421.83	1445.48	1.02375
YBL026W	LSM2	1558.93	1680.66	1499.68	1020.42	1443.57	1778.02	1118.96	1080.24	1.07991
YLR438C-A	LSM3	2393.03	1345.43	1172.96	1401.92	2259.65	1774.11	1857.01	1957.71	1.05902
YER112W	LSM4	1136.91	1393.1	1522.68	1346.9	1162.15	1211.64	897.069	794.589	0.978286
YDR378C	LSM6	1413.89	1092.83	1337.44	1437.7	1082.81	1360.41	1512.25	1548.59	1.30576
YNL147W	LSM7	934.874	974.006	993.105	746.471	901.223	1080.81	683.261	544.82	1.03734
YGR169C-A	LSO2	1605.16	2077.94	1993.63	1853.07	1912.91	2247.07	2322.83	2357.87	0.839116
YPL004C	LSP1	7972.91	9316.02	11876.9	12250.8	7874.28	4787.84	5716.29	6631.07	1.01253
YKL176C	LST4	2176.01	2111.11	2023.39	1530.78	1955.76	2012.24	2207.22	2116.27	1.11262
YGR057C	LST7	491.079	630.37	999.482	904.512	421.241	491.193	507.726	643.634	1.16579
YNL006W	LST8	781.172	839.326	1079.94	1403.28	954.157	969.358	1329.79	2113.03	0.818703
YAL024C	LTE1	688.551	682.709	547.99	406.927	757.225	793.975	811.352	892.379	0.909308
YNL260C	LTO1	280.7	735.164	1155.33	1118.1	385.813	489.448	970.222	1072.96	0.727555
YPR073C	LTP1	1375.93	1433.03	1535.87	1255.06	1755.16	1710.77	1163.39	1420.46	0.783934
YKL143W	LTV1	2530.18	1981.77	1835.61	1493.66	1741.46	2305.8	2527.77	2352.01	1.45291
YDL087C	LUC7	246.989	326.797	411.34	627.827	226.664	278.462	420.645	478.149	1.08967
YNL268W	LYP1	3129.94	3733.79	4574.79	4638.65	2391.35	2708.09	3713.7	3527.07	1.30886
YIR034C	LYS1	540.687	1544.03	1766.12	1313.86	649.995	618.264	1132.31	1029.49	0.831832
YIL094C	LYS12	2737.04	4611.8	6540.93	4902.8	3081	3308.93	3598.87	2638.18	0.88836
YDR034C	LYS14	855.764	1053.26	1276.48	1501.59	598.121	777.882	1274.74	1124.38	1.43075
YBR115C	LYS2	1441.82	3781.21	2773.11	1630.33	1781	2335.43	2269.73	2115.61	0.809556
YDL182W	LYS20	2079.61	2423.24	1890.67	2166.83	1913.57	2336.16	2039.16	730.121	1.08677
YDL131W	LYS21	1822.92	2399.09	2189.05	2376.92	1887.77	2353.97	2496.33	2044.82	0.965647
YDR234W	LYS4	2342.41	2365.4	1979.51	2025.78	2467.18	2726	2883.25	1852.96	0.949427
YGL154C	LYS5	512.753	903.276	1328.61	1123.77	460.255	504.376	648.504	829.801	1.11406
YNR050C	LYS9	1644.98	2316.31	1926.64	1640.1	1751.13	1857.6	1391.5	967.055	0.939381
YMR021C	MAC1	422.893	534.163	536.251	671.425	480.31	483.036	562.044	734.397	0.880458
YGL086W	MAD1	1274.57	1297.13	1196.08	936.341	1195.15	1304.53	1379.37	1775.77	1.06645
YJL030W	MAD2	554.657	777.077	923.475	997.545	571.14	598.811	755.879	924.012	0.971139
YJL013C	MAD3	543.509	655.37	574.862	453.823	460.14	472.019	395.317	434.199	1.18118
YKL029C	MAE1	1744.79	2123.39	1899.65	2146.91	731.058	1787.73	1825.47	613.826	2.38666
YDR005C	MAF1	809.891	762.107	961.74	838.897	945.023	777.482	897.938	979.645	0.857007
YER142C	MAG1	664.065	315.267	210.7	192.664	497.534	367.265	78.1524	74.9527	1.33471
YLR427W	MAG2	1009.8	901	720.215	642.621	1045.83	1083.8	1231.64	1172.18	0.96555
YEL053C	MAK10	837.151	623.842	557.842	680.848	1076.26	863.027	1069.66	1186.47	0.77783
YKL021C	MAK11	1310.97	2150.31	2265.19	1948.54	1462.41	1923.41	2054.61	1929.04	0.896449
YAL025C	MAK16	3005.96	3622.19	3883.68	3748.92	2817.61	3491.88	3675.25	2525.88	1.06685
YDR060W	MAK21	4269.89	4816.82	3949.86	2832.21	3678.84	5040.37	5712.84	4394.57	1.16066
YCR020C-A	MAK31	1435.62	1473.02	2058.09	2095.05	624.271	625.44	431.638	686.283	2.29968
YCR019W	MAK32	805.832	1000.14	956.086	991.025	403.471	460.294	640.856	776.266	1.99725
YBR142W	MAK5	2282.08	2227.5	2051.33	1635.56	1496.87	2343.69	3230.63	2603.12	1.52457
[truncated: 3,350 more rows]
