# Supplementary material for: Inhibition of Ribosome Assembly and Ribosome Translation Has Distinctly Different Effects on Abundance and Paralogue Composition of Ribosomal Protein mRNAs in Saccharomyces cerevisiae
Source: mSystems. 2023 Jan 18;8(1):e01098-22. doi: 10.1128/msystems.01098-22 (PMC9948716; doi:10.1128/msystems.01098-22)
Supplement: DATA SET S2 [file msystems.01098-22-s0006.xlsx]

## Sheet: Dataset 2A
Dataset 2A. (A) Relative mRNA abundance
Log2 of fold change (lfc) in mRNA abundance for each time point																				Change of expression during stress
		Pgal-uL4A									Pgal-eEF3									∆lfc
		2 hrs (early)			5 hrs (middle)			16 hrs (late)			2 hrs (early)			12 hrs (middle)			26 hrs (late)			∆lfc late-early		∆lfc middle-early		∆lfc late-middle
Feature.ID	standard/reserved name	lfc	p.Value	FDR	lfc	p.Value	FDR	lfc	p.Value	FDR	lfc	p.Value	FDR	lfc	p.Value	FDR	lfc	p.Value	FDR	Pgal--uL4	Pgal-eEF3	Pgal--uL4	Pgal-eEF3	Pgal--uL4	Pgal-eEF3
5348 genes
YMR056C	AAC1	-1.35006	2.22e-48	4.16e-47	-1.16218	7.94e-34	7.53e-33	-0.321863	0.0414875	0.082889	-1.12156	6.16917e-36	9.23594e-35	-0.0784687	0.424094	0.523799	1.08149	5.39e-52	6.38e-51	1.0282	2.20306	0.187881	1.04309	0.84032	1.15996
YJR155W	AAD10	0.0471801	0.661664	0.747554	0.135469	0.221717	0.286106	0.296264	0.297539	0.41929	-0.339656	0.00433943	0.00962303	-0.40303	0.006417	0.0123411	0.0960429	0.322478	0.386882	0.249084	0.435699	0.0882889	-0.0633746	0.160796	0.499073
YNL331C	AAD14	0.152235	0.128478	0.188599	0.235913	0.0203623	0.0323772	0.770954	0.000372811	0.00136995	-0.20784	0.0284389	0.0531023	0.276215	0.0258519	0.0448397	0.249789	0.014558	0.021897	0.618719	0.457629	0.083678	0.484055	0.535041	-0.026426
YFL057C	AAD16	0.143028	0.402067	0.501396	0.0877923	0.62219	0.699213	0.529433	0.0671382	0.124282	0.0350865	0.847228	0.918463	0.0950812	0.660202	0.75198	0.251627	0.123919	0.162611	0.386406	0.21654	-0.0552354	0.0599947	0.441641	0.156546
YCR107W	AAD3	0.467709	0.000153975	0.000386309	0.813184	2.49e-11	8.95e-11	1.04102	3.82e-05	0.000178591	0.11903	0.312269	0.424145	0.486271	0.000226625	0.000543367	0.0273243	0.873275	0.917536	0.573307	-0.0917057	0.345475	0.367241	0.227832	-0.458947
YDL243C	AAD4	-0.605882	6.62e-09	2.63e-08	-0.85004	8.18e-14	3.45e-13	-0.714582	0.00198179	0.00602074	-0.620831	1.67926e-09	7.37013e-09	-1.14479	4.71638e-16	3.28149e-15	-1.77643	8.76e-45	8.7e-44	-0.108699	-1.1556	-0.244158	-0.523962	0.135459	-0.631634
YFL056C	AAD6	0.276245	0.0280536	0.0487079	0.366548	0.00392763	0.00685963	0.930897	0.000141379	0.000579174	-0.359339	0.0061232	0.0131585	-0.00684987	0.995237	1	0.0250603	0.805879	0.859418	0.654652	0.384399	0.0903033	0.352489	0.564349	0.0319102
YNL141W	AAH1	0.493681	1.22e-10	5.52e-10	1.2534	1.62e-52	2.64e-51	1.04548	3.34e-08	2.83e-07	0.762619	7.59545e-49	1.55534e-47	-0.720109	1.82717e-15	1.21841e-14	-1.74869	5.99e-143	2.75e-141	0.551794	-2.51131	0.759717	-1.48273	-0.207923	-1.02858
YHR047C	AAP1	-0.321909	1.27e-05	3.61e-05	-0.456233	9.22e-09	2.71e-08	-0.569736	0.00348197	0.00984441	0.0470183	0.402738	0.518791	0.545456	2.97526e-10	1.32179e-09	0.623113	1.13e-25	6.19e-25	-0.247827	0.576095	-0.134324	0.498438	-0.113503	0.077657
YBL074C	AAR2	0.376007	0.0222579	0.0394878	0.169166	0.33046	0.405485	0.440216	0.170608	0.269184	0.0738006	0.558906	0.673741	0.264607	0.0829978	0.127652	0.316719	0.0138012	0.0208096	0.0642092	0.242919	-0.206841	0.190806	0.27105	0.0521126
YKL106W	AAT1	0.451404	3.75e-09	1.52e-08	0.559157	1.11e-11	4.08e-11	0.00459677	0.785521	0.869015	0.401164	2.77384e-11	1.37105e-10	0.499881	1.70044e-08	6.47762e-08	0.25434	0.000124666	0.000230757	-0.446807	-0.146824	0.107753	0.0987175	-0.55456	-0.245541
YLR027C	AAT2	0.767573	3.28e-20	2.51e-19	0.610254	3.16e-12	1.21e-11	0.129228	0.892448	0.952632	-0.0322029	0.48733	0.604742	-0.167753	0.0746916	0.116339	-0.385483	3.37e-11	9.59e-11	-0.638345	-0.35328	-0.157319	-0.13555	-0.481026	-0.21773
YBR236C	ABD1	0.0277612	0.739047	0.818551	0.344736	8.03e-05	0.000169109	0.820164	2.38e-05	0.000117208	0.090307	0.118834	0.186399	0.578812	3.52301e-11	1.69603e-10	1.06651	6.76e-62	1.01e-60	0.792402	0.976207	0.316974	0.488505	0.475428	0.487702
YKL112W	ABF1	0.378343	2.46e-06	7.61e-06	0.390104	5.05e-06	1.18e-05	0.247042	0.225941	0.337285	0.0583716	0.344967	0.457039	-0.165077	0.0698146	0.109758	-0.177725	0.00586352	0.00928437	-0.131301	-0.236097	0.0117619	-0.223449	-0.143063	-0.0126477
YMR072W	ABF2	0.571491	9.64e-14	5.39e-13	0.95571	5.68e-30	4.71e-29	0.408408	0.0206817	0.0456935	-0.163794	0.00100776	0.00246973	-0.533792	3.20575e-09	1.303e-08	-0.482751	1.83e-16	6.71e-16	-0.163083	-0.318957	0.384219	-0.369998	-0.547302	0.0510408
YCR088W	ABP1	-0.855499	1.36e-30	1.54e-29	-1.19569	8.6e-49	1.28e-47	-1.20621	6.39e-11	8.27e-10	-0.449196	6.55506e-20	5.20158e-19	-0.53318	5.09514e-09	2.02573e-08	-0.474205	3.16e-16	1.14e-15	-0.350712	-0.0250089	-0.340196	-0.0839842	-0.0105163	0.0589753
YOR239W	ABP140	0.224137	0.00270738	0.00564721	0.100146	0.206621	0.268683	-0.0726529	0.766865	0.854001	0.264021	1.18903e-07	4.51551e-07	0.209483	0.0164581	0.0297172	-0.0239034	0.616227	0.682699	-0.29679	-0.287924	-0.12399	-0.0545384	-0.172799	-0.233386
YNR033W	ABZ1	-0.422923	3.05e-08	1.14e-07	-0.812547	3.62e-22	2.3e-21	-0.642956	0.000249709	0.000961614	-0.200125	0.00118632	0.00287491	0.124435	0.152044	0.218387	0.571784	2.22e-19	9.24e-19	-0.220033	0.771908	-0.389624	0.324559	0.169591	0.447349
YMR289W	ABZ2	-0.138956	0.0675626	0.10742	0.123082	0.148612	0.199997	-0.0675144	0.732415	0.823387	-0.277669	1.1407e-05	3.53328e-05	-0.0903303	0.291359	0.383636	-0.0659103	0.325853	0.390445	0.0714414	0.211759	0.262038	0.187339	-0.190597	0.02442
YER045C	ACA1	-0.0659759	0.519785	0.620033	0.0465896	0.658108	0.730209	0.58311	0.00768014	0.0195497	0.169377	0.131554	0.203497	0.901403	8.90352e-14	5.2008e-13	1.41452	7.72e-52	9.09e-51	0.649086	1.24515	0.112565	0.732027	0.53652	0.513121
YGR037C	ACB1	-0.85327	1.33e-28	1.39e-27	-0.561654	2.11e-11	7.65e-11	-0.593447	0.00421203	0.0116162	0.0622263	0.202076	0.293529	-1.096	2.77388e-31	4.11499e-30	-1.33338	3.43e-111	1.04e-109	0.259823	-1.39561	0.291616	-1.15823	-0.031793	-0.237378
YNR016C	ACC1	-1.67725	3.09e-71	8.63e-70	-1.76128	2.43e-69	5.57e-68	-2.25137	2.46e-18	6.99e-17	0.200715	9.22355e-05	0.000259345	-0.655855	1.59779e-11	7.90679e-11	-1.10992	1.77e-77	3.55e-76	-0.574111	-1.31064	-0.0840226	-0.85657	-0.490089	-0.45407
YLR131C	ACE2	0.162323	0.0451219	0.074731	-0.739881	5.45e-16	2.57e-15	-1.30467	3.08e-10	3.64e-09	-0.00187669	0.927243	0.982203	-0.351793	0.000250173	0.000595798	-0.670571	7.91e-19	3.22e-18	-1.467	-0.668694	-0.902204	-0.349917	-0.564794	-0.318778
YLR144C	ACF2	-0.0500084	0.601805	0.695754	-0.0170901	0.8939	0.939298	0.0763804	0.619698	0.728872	0.214279	0.00557722	0.0120971	1.02116	1.29451e-26	1.59097e-25	1.18903	2.31e-58	3.17e-57	0.126389	0.974756	0.0329183	0.806881	0.0934705	0.167875
YJR083C	ACF4	0.190895	0.0575932	0.0930362	0.137663	0.175047	0.230964	0.271911	0.166059	0.263619	0.00158859	0.975833	1	0.43407	0.000133972	0.000332583	0.607651	2.61e-11	7.45e-11	0.0810157	0.606062	-0.0532322	0.432482	0.134248	0.173581
YBL015W	ACH1	-2.57095	3.3e-228	3.91e-226	-2.5013	4.54e-186	4.5e-184	-2.36907	1.89e-34	1.54e-32	-2.36998	<1E-300	0	-2.60527	1.31221e-149	1.35965e-147	-2.13979	2.23e-245	2.15e-243	0.201882	0.230194	0.0696563	-0.235293	0.132226	0.465487
YDL203C	ACK1	0.114953	0.164984	0.235532	-0.091702	0.317608	0.391997	-0.15705	0.431313	0.558757	0.103647	0.123889	0.19307	0.0259317	0.754665	0.831216	0.01461	0.847584	0.895556	-0.272003	-0.0890369	-0.206655	-0.0777152	-0.0653479	-0.0113217
YDR161W	ACL4	0.380086	2.71e-07	9.28e-07	0.34282	2.68e-05	5.93e-05	0.16146	0.338807	0.462652	0.661771	3.65943e-35	5.33628e-34	0.581478	3.59213e-11	1.72684e-10	0.42884	3.9e-12	1.16e-11	-0.218626	-0.232931	-0.0372663	-0.0802933	-0.18136	-0.152637
YPL267W	ACM1	-0.150655	0.0759338	0.118965	-0.10038	0.280073	0.351067	0.206794	0.179698	0.280751	0.126469	0.16653	0.249259	-0.165598	0.165263	0.234721	0.183369	0.0442045	0.0624313	0.357449	0.0569	0.0502745	-0.292068	0.307175	0.348968
YLR304C	ACO1	-1.63677	1.04e-62	2.51e-61	-1.73744	1.86e-62	3.76e-61	-1.4068	2.3e-07	1.69e-06	-1.32815	2.75319e-133	1.28807e-131	-1.48985	5.72365e-46	1.3385e-44	-2.15417	2.18e-256	2.3e-254	0.229961	-0.82602	-0.100672	-0.161696	0.330633	-0.664325
YJL200C	ACO2	1.58369	1.55e-95	6.13e-94	1.28643	1.95e-56	3.51e-55	0.444965	0.0144091	0.0335847	0.472901	2.54437e-18	1.87954e-17	0.898833	1.89599e-25	2.22465e-24	-0.0866856	0.197517	0.248616	-1.13872	-0.559586	-0.297263	0.425932	-0.84146	-0.985519
YKL192C	ACP1	-0.855433	8.15e-31	9.35e-30	-0.981374	6.31e-34	6.02e-33	-0.809345	4.77e-06	2.73e-05	-0.66582	1.6619e-38	2.73746e-37	-0.970067	1.42673e-26	1.75028e-25	-0.652781	1.94e-28	1.18e-27	0.0460878	0.0130388	-0.125941	-0.304248	0.172029	0.317286
YAL054C	ACS1	-3.78149	<1E-300	0	-3.13549	5.53e-256	9.33e-254	-2.37881	4.96e-35	4.24e-33	-0.818542	1.57467e-23	1.47136e-22	-0.834138	1.23363e-14	7.70734e-14	-0.53358	1.59e-10	4.33e-10	1.40267	0.284963	0.645997	-0.0155954	0.756676	0.300558
YLR153C	ACS2	-0.198308	0.018746	0.0337178	-0.538198	1.88e-09	5.86e-09	-1.28443	6.7e-09	6.47e-08	0.151959	0.00218177	0.00507196	-0.300807	0.00112965	0.00244637	-0.896488	2.12e-52	2.52e-51	-1.08612	-1.04845	-0.33989	-0.452767	-0.746233	-0.59568
YFL039C	ACT1	-0.2323	0.0441841	0.0733578	-0.336951	0.00485999	0.00839884	-0.520147	0.0695842	0.127954	-0.0144862	0.816906	0.894441	-0.411109	0.000192498	0.000465687	-0.273549	4.93e-05	9.43e-05	-0.287847	-0.259063	-0.104651	-0.396623	-0.183195	0.13756
YDR448W	ADA2	-0.087206	0.274983	0.364092	-0.304454	0.000705185	0.00134844	0.0250747	0.888102	0.949045	0.0212718	0.728152	0.822353	0.435882	7.28733e-07	2.35397e-06	0.676771	2.86e-26	1.58e-25	0.112281	0.655499	-0.217248	0.41461	0.329529	0.240889
YMR184W	ADD37	-0.0890864	0.253576	0.340555	-0.196152	0.0204038	0.0324278	-0.456388	0.0103471	0.0251697	-0.365073	2.38858e-08	9.57279e-08	-0.943523	5.36161e-22	5.38158e-21	-0.744599	4.82e-24	2.47e-23	-0.367301	-0.379526	-0.107065	-0.57845	-0.260236	0.198924
YKL206C	ADD66	0.35131	4.13e-06	1.25e-05	0.663021	2.08e-15	9.52e-15	0.845393	1.67e-05	8.57e-05	0.238142	0.00011018	0.000306096	0.660745	4.49451e-14	2.68594e-13	0.791342	5.24e-34	3.79e-33	0.494083	0.5532	0.31171	0.422603	0.182372	0.130597
YAR015W	ADE1	-0.00688692	0.95258	0.988057	0.438426	4.25e-08	1.19e-07	1.30831	1.19e-10	1.48e-09	0.419596	1.89436e-14	1.12941e-13	-0.00509859	0.993928	1	0.543675	3.79e-19	1.56e-18	1.31519	0.124079	0.445313	-0.424695	0.869879	0.548773
YNL220W	ADE12	0.298824	5.69e-05	0.000149629	0.589864	7.16e-13	2.86e-12	-0.00911744	0.957801	0.996133	0.352676	1.82788e-12	9.81708e-12	-0.179792	0.0404974	0.067213	-0.897358	2.01e-50	2.29e-49	-0.307941	-1.25003	0.291039	-0.532469	-0.598981	-0.717565
YLR359W	ADE13	0.322603	1.22e-05	3.5e-05	0.691886	8.61e-18	4.41e-17	0.633333	0.00163335	0.00507542	0.529934	1.32311e-26	1.40597e-25	0.182679	0.0350807	0.0590229	0.244955	1.98e-05	3.9e-05	0.31073	-0.284979	0.369283	-0.347254	-0.0585528	0.0622755
YLR028C	ADE16	-0.297603	0.000102217	0.000262299	-0.0956017	0.252059	0.319635	0.104337	0.730051	0.821277	-0.177634	0.000316031	0.000822681	0.142681	0.111459	0.166152	0.145899	0.0122129	0.018568	0.40194	0.323532	0.202001	0.320315	0.199939	0.00321732
YMR120C	ADE17	-0.0125152	0.899361	0.948514	1.59235	5.73e-78	1.52e-76	2.74555	1.58e-40	1.81e-38	1.76001	2.17646e-174	1.42358e-172	1.28201	2.27547e-44	5.09146e-43	0.491389	2.42e-10	6.51e-10	2.75806	-1.26863	1.60486	-0.478	1.1532	-0.790625
YOR128C	ADE2	0.436557	7.82e-09	3.09e-08	0.73466	2e-19	1.11e-18	1.29649	1.23e-11	1.75e-10	0.362162	1.03039e-09	4.64018e-09	0.929114	1.73608e-26	2.12205e-25	1.27966	1.01e-94	2.5e-93	0.859933	0.917502	0.298104	0.566951	0.561829	0.350551
YGR204W	ADE3	-0.211056	0.00691623	0.0134812	-0.164143	0.0573585	0.0843801	0.0205533	0.711837	0.808691	0.227809	8.1195e-06	2.57175e-05	0.703022	1.91654e-14	1.17988e-13	0.495377	5.01e-17	1.88e-16	0.231609	0.267567	0.0469131	0.475213	0.184696	-0.207646
YMR300C	ADE4	0.560148	3.67e-14	2.11e-13	0.902739	8.02e-29	6.33e-28	1.09528	1.33e-08	1.22e-07	0.572331	2.87682e-26	3.01887e-25	0.414072	2.07819e-06	6.4234e-06	0.157405	0.0117779	0.0179308	0.535135	-0.414927	0.342591	-0.158259	0.192544	-0.256668
YGL234W	ADE5,7	0.193628	0.00807466	0.0155418	0.172374	0.030962	0.0476149	0.308565	0.246264	0.360442	0.767856	1.15336e-52	2.531e-51	0.550148	8.52371e-10	3.67759e-09	0.259111	1.58e-05	3.14e-05	0.114937	-0.508745	-0.0212536	-0.217708	0.136191	-0.291037
YGR061C	ADE6	0.341636	4.61e-06	1.39e-05	0.235791	0.00353537	0.00621478	0.153944	0.526204	0.64623	0.701676	3.15407e-45	6.07112e-44	0.603371	9.15736e-12	4.58208e-11	0.137735	0.0176946	0.0262871	-0.187692	-0.56394	-0.105845	-0.0983041	-0.0818465	-0.465636
YDR408C	ADE8	0.63347	5.01e-18	3.5e-17	1.17744	1.11e-47	1.58e-46	1.84495	3.24e-16	7.7e-15	0.400906	1.73407e-14	1.03844e-13	0.850101	1.26509e-22	1.31083e-21	0.925191	1.76e-54	2.2e-53	1.21148	0.524286	0.543968	0.449195	0.667509	0.0750901
YOL086C	ADH1	-1.31703	3.25e-15	1.99e-14	-1.11039	6.67e-11	2.33e-10	-1.74866	1.69e-05	8.63e-05	0.798675	6.45752e-20	5.13023e-19	-0.334683	0.0069198	0.013225	-1.87787	3.35e-139	1.46e-137	-0.431627	-2.67655	0.206639	-1.13336	-0.638267	-1.54319
YMR303C	ADH2	-5.28829	<1E-300	0	-5.15468	<1E-300	0	-4.94725	8.88e-56	2.14e-53	-0.782944	1.43416e-31	1.84741e-30	-0.900862	4.89601e-21	4.62477e-20	-1.22256	6.41e-60	9.16e-59	0.341047	-0.439619	0.133613	-0.117917	0.207434	-0.321702
YMR083W	ADH3	-1.1045	8.42e-48	1.55e-46	-0.757779	1.81e-20	1.06e-19	-0.337105	0.0706181	0.129572	0.0190608	0.682141	0.784613	0.0255739	0.739474	0.818061	-0.284724	1.58e-06	3.36e-06	0.767397	-0.303785	0.346724	0.00651309	0.420673	-0.310298
YGL256W	ADH4	0.727195	4.26e-18	2.99e-17	0.929928	1.08e-25	7.76e-25	1.17243	6.99e-09	6.73e-08	0.166775	0.0080139	0.0168718	0.486763	3.17821e-08	1.18e-07	-0.13701	0.0796173	0.107913	0.445232	-0.303784	0.202733	0.319989	0.2425	-0.623773
YBR145W	ADH5	0.363197	0.00041199	0.000975659	0.59968	2.16e-08	6.14e-08	-0.0221953	0.707066	0.805771	-0.315388	0.00118159	0.00286861	-0.968785	2.68394e-13	1.50136e-12	-2.27184	4.7e-68	7.97e-67	-0.385392	-1.95645	0.236483	-0.653397	-0.621875	-1.30305
YMR318C	ADH6	-2.23318	1.63e-85	5.71e-84	-2.46944	5.37e-95	1.79e-93	-2.61291	1.86e-17	4.96e-16	-1.86355	2.09061e-233	1.78284e-231	-2.78131	1.39941e-130	1.05899e-128	-3.4495	<1E-300	0	-0.379735	-1.58595	-0.236266	-0.917753	-0.143469	-0.668197
YCR105W	ADH7	0.304493	0.0655514	0.10469	0.704916	7.26e-06	1.68e-05	1.3015	1.37e-05	7.15e-05	-0.089171	0.511689	0.62906	0.582233	0.000102665	0.000258872	0.401604	0.00171296	0.00285903	0.997004	0.490775	0.400423	0.671404	0.596581	-0.180629
YMR009W	ADI1	0.249571	0.000961433	0.00214662	0.313243	0.00011273	0.000234013	0.503381	0.00858202	0.0214249	-0.40471	6.87281e-08	2.66104e-07	-0.588128	1.70256e-08	6.48205e-08	-0.505464	7.94e-10	2.08e-09	0.25381	-0.100754	0.063672	-0.183418	0.190138	0.0826638
YDR226W	ADK1	-0.729259	1.57e-18	1.11e-17	-0.462348	2.55e-07	6.68e-07	-0.273076	0.168341	0.266461	-0.0968695	0.0678786	0.114986	-0.865377	2.74861e-18	2.23844e-17	-1.36051	2.74e-112	8.46e-111	0.456183	-1.26364	0.26691	-0.768507	0.189272	-0.495134
YER170W	ADK2	-0.584168	4.92e-10	2.13e-09	-0.947537	6.11e-20	3.46e-19	-0.815471	0.000147177	0.000600737	-0.579545	4.00098e-12	2.10747e-11	-0.562652	2.20522e-07	7.54682e-07	-0.502316	8.29e-09	2.05e-08	-0.231303	0.0772281	-0.363369	0.0168928	0.132066	0.0603353
YJR105W	ADO1	0.0117816	0.878412	0.933122	0.198863	0.0297252	0.0458383	0.25289	0.563391	0.681068	0.248003	1.08902e-06	3.77599e-06	-0.169139	0.0806074	0.124516	-0.388179	3.62e-11	1.03e-10	0.241109	-0.636182	0.187082	-0.417141	0.0540273	-0.219041
YCR011C	ADP1	0.163896	0.0292496	0.0506153	-0.00719976	0.950216	0.981502	-0.115845	0.672365	0.775665	-0.0475213	0.406259	0.522921	-0.196232	0.025937	0.0449758	-0.362574	3.73e-09	9.42e-09	-0.27974	-0.315052	-0.171095	-0.148711	-0.108645	-0.166341
YDR216W	ADR1	-2.2787	1.2e-186	1.08e-184	-2.87752	1.01e-239	1.49e-237	-1.71505	1.91e-16	4.59e-15	-2.53987	<1E-300	0	-2.47204	1.61613e-137	1.43219e-135	-0.978174	2.05e-60	2.99e-59	0.563652	1.56169	-0.598816	0.0678254	1.16247	1.49387
YCR010C	ADY2	-1.90766	9.42e-41	1.4e-39	-1.57975	1.78e-28	1.38e-27	-1.62823	4.47e-09	4.41e-08	-0.309765	0.136094	0.209426	0.211542	0.433733	0.532385	0.226176	0.299735	0.362298	0.279431	0.535941	0.327911	0.521307	-0.0484801	0.0146336
YDL239C	ADY3	0.325965	0.00147775	0.00320923	0.156053	0.163977	0.217808	-0.359262	0.306645	0.42908	-0.355557	0.000386121	0.00099514	-0.219143	0.0840089	0.12909	-0.129541	0.197674	0.248721	-0.685227	0.226016	-0.169911	0.136413	-0.515315	0.0896023
YLR227C	ADY4	0.426753	3.18e-06	9.73e-06	0.652756	7.83e-12	2.9e-11	0.603601	0.00122532	0.00395328	0.0554772	0.514068	0.631179	0.174898	0.123344	0.182096	0.158329	0.0899507	0.121021	0.176848	0.102851	0.226003	0.119421	-0.049155	-0.0165697
YMR064W	AEP1	-0.545343	7.5e-12	3.75e-11	-0.640637	1.09e-13	4.56e-13	-0.653318	0.00237652	0.00702269	-0.226278	0.000897314	0.00221924	-0.272196	0.00436577	0.00866848	-0.07384	0.294196	0.356112	-0.107975	0.152438	-0.0952944	-0.0459181	-0.012681	0.198356
YMR282C	AEP2	-0.550413	6.62e-12	3.33e-11	-0.682106	4.12e-15	1.85e-14	-0.811732	8.4e-05	0.000362033	-0.616407	6.10181e-20	4.86484e-19	-0.638969	1.74663e-11	8.61166e-11	-0.559709	6.35e-15	2.16e-14	-0.261319	0.0566983	-0.131693	-0.0225618	-0.129626	0.0792601
YPL005W	AEP3	-0.173913	0.0993449	0.150747	-0.32612	0.00342033	0.00601881	-0.197887	0.523448	0.644295	-0.36948	0.000203385	0.000542227	0.0130154	0.978818	1	0.44769	2.63e-06	5.48e-06	-0.0239742	0.81717	-0.152208	0.382495	0.128233	0.434675
YEL052W	AFG1	-0.845839	1.98e-29	2.14e-28	-0.95295	2.32e-31	2.01e-30	-0.802772	9.99e-06	5.37e-05	-0.670454	1.21501e-34	1.7416e-33	-0.819744	7.50791e-20	6.63593e-19	-0.811363	1.1e-39	9.4e-39	0.043067	-0.140908	-0.107111	-0.14929	0.150178	0.0083815
YLR397C	AFG2	0.0803609	0.291036	0.381829	0.0645404	0.439045	0.519536	-0.00222276	0.881085	0.943841	0.442822	6.14294e-14	3.58002e-13	1.1234	2.43992e-38	4.59019e-37	0.970455	3.05e-53	3.69e-52	-0.0825837	0.527634	-0.0158205	0.680575	-0.0667632	-0.152941
YER017C	AFG3	-0.540876	2.5e-13	1.36e-12	-1.12102	1.44e-43	1.83e-42	-1.10283	2.93e-09	2.98e-08	-0.477112	1.70175e-19	1.32234e-18	-0.822069	1.03898e-19	9.12322e-19	-0.317989	1.12e-07	2.58e-07	-0.561956	0.159123	-0.580148	-0.344957	0.0181926	0.50408
YOR129C	AFI1	0.390309	2.99e-05	8.19e-05	0.25263	0.0109133	0.0180905	0.104201	0.529166	0.648521	0.346905	4.78362e-05	0.00013915	0.697224	5.10312e-11	2.42039e-10	0.587548	1.52e-11	4.38e-11	-0.286108	0.240642	-0.137679	0.350319	-0.148429	-0.109676
YDR085C	AFR1	-1.83662	7.17e-107	3.15e-105	-2.20955	9.47e-126	4.91e-124	-2.21005	9.52e-28	5.22e-26	-1.66856	1.53039e-67	4.20827e-66	-0.317201	0.00301945	0.00615311	0.804611	4.58e-28	2.75e-27	-0.37343	2.47317	-0.372929	1.35136	-0.000500906	1.12181
YGL071W	AFT1	-0.533599	2.03e-10	9.02e-10	-0.479491	9.18e-08	2.48e-07	0.010841	1	1	0.0495979	0.383158	0.498327	0.316231	0.000212381	0.000511583	-0.034424	0.760491	0.817321	0.54444	-0.0840219	0.0541076	0.266633	0.490332	-0.350655
YPL202C	AFT2	0.833651	1.14e-22	9.64e-22	1.06737	1.24e-32	1.12e-31	1.3541	1.2e-12	2.01e-11	0.377804	5.68737e-06	1.82777e-05	1.12721	4.41824e-30	6.27782e-29	0.828987	3.44e-24	1.77e-23	0.520451	0.451183	0.23372	0.749406	0.286731	-0.298223
YNR044W	AGA1	1.00131	8.94e-24	8e-23	0.466152	3.09e-05	6.8e-05	-0.477317	0.0320413	0.0664578	0.332004	0.000150305	0.000410459	0.0979502	0.376867	0.474253	-0.233545	0.0169808	0.0252934	-1.47863	-0.56555	-0.535156	-0.234054	-0.943469	-0.331496
YGL032C	AGA2	0.936481	3.61e-17	2.43e-16	1.05442	2.48e-20	1.44e-19	-0.172213	0.430999	0.558568	-0.212937	0.0118032	0.0240848	-0.620074	1.23241e-07	4.33888e-07	-0.330447	0.000330961	0.000592173	-1.10869	-0.11751	0.117943	-0.407137	-1.22664	0.289627
YPR021C	AGC1	-0.832845	2.15e-23	1.9e-22	-0.930747	7.32e-25	5.08e-24	-1.19906	2.83e-08	2.44e-07	-0.850247	4.61571e-36	6.97221e-35	-1.17259	1.48171e-32	2.31538e-31	-0.682348	1.48e-21	6.8e-21	-0.366217	0.167899	-0.0979018	-0.322343	-0.268315	0.490241
YDR524C	AGE1	-0.0786277	0.366902	0.4658	0.101866	0.225619	0.290309	0.0534129	0.546325	0.664935	0.152136	0.0376838	0.0684485	0.30886	0.00146061	0.00311206	0.216019	0.0044187	0.00707956	0.132041	0.0638838	0.180494	0.156724	-0.0484531	-0.0928405
YIL044C	AGE2	0.538	8.82e-12	4.4e-11	0.50764	2.06e-09	6.36e-09	0.885061	3.87e-06	2.26e-05	0.116988	0.0581905	0.100084	0.414799	2.34482e-06	7.21443e-06	0.385912	3.04e-09	7.7e-09	0.347061	0.268924	-0.0303604	0.297811	0.377421	-0.028887
YCL025C	AGP1	-1.12335	1.65e-50	3.27e-49	-2.11142	1.4e-139	8.05e-138	-1.0486	1.75e-08	1.56e-07	-0.729003	1.21314e-37	1.95058e-36	-1.85775	1.94395e-82	8.23427e-81	-0.582298	2.46e-20	1.06e-19	0.0747444	0.146705	-0.988075	-1.12875	1.06282	1.27545
YBR132C	AGP2	-1.82668	1.65e-98	6.72e-97	-2.56326	8.98e-148	5.56e-146	-1.78356	2.82e-18	8e-17	-1.31223	3.98414e-55	9.0987e-54	-0.455097	8.49799e-06	2.45534e-05	-0.0853811	0.263013	0.322233	0.0431241	1.22685	-0.736578	0.857132	0.779702	0.369716
YFL055W	AGP3	-0.45036	0.000215357	0.000528149	-0.481711	0.000192507	0.000391456	0.502929	0.0499587	0.0970252	-0.809863	1.03266e-09	4.6473e-09	0.177468	0.197125	0.274192	0.565522	3.56e-07	7.93e-07	0.953289	1.37539	-0.0313513	0.987332	0.984641	0.388053
YFL030W	AGX1	-3.75435	<1E-300	0	-3.65381	<1E-300	0	-3.25609	6.92e-55	1.61e-52	-2.38665	4.22614e-258	4.24948e-256	-2.83045	5.1077e-158	5.7334e-156	-2.52475	5.37e-252	5.34e-250	0.498259	-0.138104	0.100537	-0.443798	0.397722	0.305694
YDR214W	AHA1	0.164549	0.0240989	0.0423313	0.258608	0.0008605	0.0016274	0.749543	0.000393648	0.00143712	-0.156121	0.001246	0.00300764	-0.30185	0.000731309	0.001632	0.417568	1.13e-12	3.45e-12	0.584994	0.573689	0.0940595	-0.145728	0.490935	0.719418
YOR023C	AHC1	0.00175428	0.979506	1	-0.608034	3.54e-12	1.34e-11	-0.124244	0.430132	0.557765	0.0110034	0.907788	0.967902	-0.272656	0.00269719	0.00553661	-0.0496631	0.398476	0.466222	-0.125998	-0.0606664	-0.609788	-0.28366	0.48379	0.222993
YCR082W	AHC2	-0.834462	4.44e-29	4.71e-28	-1.12627	1.57e-43	1.99e-42	-1.13092	1.28e-09	1.38e-08	-0.236194	1.94534e-05	5.89287e-05	-1.64612	1.21537e-67	4.1977e-66	-1.43053	1.98e-105	5.71e-104	-0.29646	-1.19433	-0.291812	-1.40992	-0.00464825	0.215589
YLR109W	AHP1	1.89579	8.98e-77	2.71e-75	2.21553	1.3e-82	3.76e-81	3.10192	5.33e-16	1.23e-14	2.55136	<1E-300	0	1.95451	3.54126e-88	1.66786e-86	1.61257	1.21e-146	5.89e-145	1.20613	-0.93879	0.319731	-0.596849	0.886397	-0.341941
YNR074C	AIF1	0.97348	4.21e-32	4.96e-31	1.17474	1.17e-40	1.38e-39	1.32812	2.79e-12	4.34e-11	0.193744	0.00533865	0.0116585	0.610441	4.70912e-11	2.24141e-10	0.518041	6.55e-13	2.02e-12	0.354643	0.324297	0.201264	0.416697	0.153379	-0.0924002
YAL046C	AIM1	-0.512586	1.53e-10	6.87e-10	-0.462875	5.74e-08	1.58e-07	-0.0654209	0.402267	0.530923	-0.633709	1.04549e-21	8.94974e-21	-0.808668	2.55051e-17	1.96092e-16	-0.51821	1.29e-13	4.12e-13	0.447165	0.1155	0.0497114	-0.174958	0.397454	0.290458
YER087W	AIM10	-0.489201	5.26e-06	1.57e-05	-0.826943	1.79e-12	6.95e-12	-0.784369	0.0015987	0.00497692	-0.630359	1.46449e-09	6.49097e-09	-0.552786	1.69435e-05	4.72327e-05	-0.384595	0.000277916	0.000500175	-0.295168	0.245764	-0.337742	0.0775727	0.0425734	0.168191
YER093C-A	AIM11	-1.48063	4.75e-40	6.95e-39	-1.52023	1.02e-37	1.11e-36	-0.878345	4.74e-05	0.000216637	-1.07118	5.68754e-22	4.91873e-21	-1.33742	3.13449e-20	2.84129e-19	-1.03176	2.33e-19	9.7e-19	0.602289	0.0394214	-0.0395987	-0.266232	0.641887	0.305654
YGL160W	AIM14	0.471106	6.79e-09	2.69e-08	0.662864	1.11e-14	4.89e-14	0.232332	0.126272	0.211017	-0.278313	0.000194857	0.000520933	-0.337708	0.00133542	0.00286071	0.160678	0.0303347	0.0436546	-0.238774	0.43899	0.191758	-0.059395	-0.430532	0.498385
YHL021C	AIM17	-0.427305	1.72e-07	6.01e-07	0.793292	9.02e-22	5.66e-21	1.81004	1.02e-20	3.67e-19	-1.43155	5.65796e-82	1.88701e-80	0.511529	3.90144e-09	1.57154e-08	1.64182	2.23e-152	1.13e-150	2.23735	3.07337	1.2206	1.94308	1.01675	1.13029
YHR198C	AIM18	-0.499793	7.96e-09	3.15e-08	0.0186389	0.845686	0.898999	0.653492	0.00073444	0.00251899	-0.804914	5.38634e-23	4.91705e-22	-0.607809	1.23333e-08	4.76016e-08	0.141554	0.0357201	0.0508954	1.15329	0.946468	0.518432	0.197105	0.634853	0.749363
YIL087C	AIM19	-0.444215	1.6e-05	4.51e-05	0.600276	3.6e-10	1.19e-09	1.55289	4.4e-13	7.71e-12	-1.28565	4.86403e-32	6.41272e-31	-0.62924	0.361299	0.458603	0.663748	1.38e-13	4.41e-13	1.99711	1.94939	1.04449	0.656407	0.952618	1.29299
YAL049C	AIM2	-0.141861	0.0570372	0.0922484	0.179716	0.0254521	0.0398317	-0.00811284	0.862927	0.930251	-0.101737	0.104355	0.167192	-0.528592	1.24873e-08	4.81408e-08	-0.38899	1.37e-08	3.35e-08	0.133748	-0.287253	0.321577	-0.426855	-0.187828	0.139602
YIL158W	AIM20	0.141049	0.0619129	0.0992782	-0.111206	0.166443	0.220928	-1.27289	2.14e-11	2.93e-10	-0.0713959	0.152526	0.231331	-1.2745	2.1571e-40	4.42929e-39	-2.40379	5.26e-195	3.7e-193	-1.41394	-2.33239	-0.252255	-1.2031	-1.16168	-1.12929
YIR003W	AIM21	-0.0989836	0.212937	0.293865	-0.0555424	0.52233	0.602448	0.205363	0.385489	0.513401	-0.233625	9.84044e-05	0.000275541	0.367997	2.47187e-05	6.73192e-05	0.675904	6.52e-27	3.7e-26	0.304347	0.909528	0.0434413	0.601622	0.260905	0.307906
YJL046W	AIM22	-0.421114	1.29e-05	3.68e-05	0.222924	0.0221812	0.0350463	0.219512	0.181407	0.282762	-0.425999	1.39322e-06	4.77423e-06	0.00186778	0.965234	0.99691	0.283886	0.000676679	0.00117407	0.640626	0.709885	0.644038	0.427866	-0.00341205	0.282018
YJL131C	AIM23	-0.479547	6.66e-08	2.41e-07	-0.705782	1.76e-13	7.29e-13	-0.887967	6.75e-05	0.000298054	-0.87582	1.69167e-28	1.95151e-27	-1.07816	1.28442e-23	1.38853e-22	-0.722921	1.49e-18	5.98e-18	-0.40842	0.152899	-0.226235	-0.202338	-0.182185	0.355237
YJR080C	AIM24	-1.41681	6.65e-68	1.73e-66	-1.66233	3.54e-77	9.14e-76	-1.88321	5.15e-21	1.9e-19	-1.19293	1.75616e-60	4.36578e-59	-1.4961	1.02347e-47	2.47065e-46	-0.995826	1.94e-40	1.69e-39	-0.466399	0.197106	-0.245518	-0.303168	-0.220881	0.500274
YJR100C	AIM25	0.198725	0.0226003	0.0399902	0.449845	6.37e-07	1.62e-06	0.573123	0.00396313	0.0110018	-0.480578	7.20264e-10	3.27866e-09	-0.283921	0.00528472	0.0103227	-0.136129	0.0964355	0.128975	0.374399	0.34445	0.25112	0.196657	0.123279	0.147792
YKR074W	AIM29	0.375466	1.17e-06	3.74e-06	0.596754	6.9e-13	2.76e-12	0.450992	0.0232336	0.0503906	0.113482	0.0320488	0.0591381	-0.379866	1.89306e-05	5.23604e-05	-0.615777	7.19e-21	3.17e-20	0.0755254	-0.729259	0.221288	-0.493348	-0.145762	-0.235911
YBR108W	AIM3	-0.512563	3.53e-10	1.54e-09	-0.910878	2.05e-24	1.41e-23	-0.989691	1.36e-07	1.04e-06	-0.317012	1.904e-06	6.45885e-06	-0.254617	0.00656312	0.0125969	0.056471	0.517022	0.586727	-0.477128	0.373483	-0.398315	0.0623948	-0.0788128	0.311088
YML050W	AIM32	0.164923	0.116035	0.173078	0.264216	0.0138265	0.022603	0.537843	0.0178498	0.0401874	-0.485096	1.29274e-05	3.99321e-05	-0.410563	0.00272845	0.00559734	-0.249735	0.0325587	0.046607	0.37292	0.235361	0.0992934	0.0745328	0.273626	0.160828
YML087C	AIM33	-1.15761	2.5e-35	3.16e-34	-1.28353	8.46e-38	9.17e-37	-1.15242	1.27e-07	9.72e-07	-2.02673	1.78846e-75	5.37895e-74	-1.90177	1.29867e-44	2.94497e-43	-2.0322	1.59e-71	2.87e-70	0.00519162	-0.00547576	-0.125923	0.124957	0.131114	-0.130433
YMR003W	AIM34	-0.0502426	0.597988	0.693121	-0.253066	0.0107988	0.0179138	-0.991055	5.56e-05	0.000249798	-0.381244	4.7926e-06	1.55304e-05	-1.24774	2.65732e-25	3.10175e-24	-1.2823	1.12e-38	9.31e-38	-0.940813	-0.901052	-0.202824	-0.866499	-0.737989	-0.034553
YMR157C	AIM36	-0.705464	2.93e-17	1.98e-16	-0.73672	1.87e-16	9e-16	-0.753031	0.000134967	0.000555604	-0.824986	4.7345e-29	5.65537e-28	-0.983204	1.99443e-22	2.04763e-21	-0.786542	2.32e-24	1.2e-23	-0.0475677	0.0384444	-0.0312561	-0.158218	-0.0163116	0.196662
YOL053W	AIM39	-0.749568	2.16e-18	1.53e-17	-0.824337	2.03e-19	1.12e-18	-0.536069	0.00505175	0.0136362	-0.997462	4.42227e-40	7.65883e-39	-1.4487	2.50613e-42	5.40986e-41	-1.22944	2.4e-51	2.78e-50	0.213499	-0.231977	-0.0747699	-0.451235	0.288269	0.219258
YBR194W	AIM4	-0.32671	0.00512804	0.0102288	-0.0213308	0.876514	0.924947	0.428171	0.0753212	0.13653	-0.564171	1.39965e-06	4.78895e-06	-0.287318	0.0363462	0.060939	0.259318	0.0182956	0.0271263	0.754881	0.823489	0.305379	0.276853	0.449502	0.546636
YOR215C	AIM41	-0.728248	8.17e-23	6.99e-22	0.149315	0.067367	0.0977168	0.412026	0.0357148	0.0727567	-1.09747	1.16478e-71	3.35348e-70	-1.05127	1.57441e-30	2.27546e-29	-0.317117	5.45e-07	1.2e-06	1.14027	0.780354	0.877563	0.0462023	0.26271	0.734152
YPL158C	AIM44	0.40564	1.12e-07	3.98e-07	-0.35007	4.75e-05	0.000102182	-1.16362	9.43e-09	8.84e-08	0.458792	3.36622e-15	2.08248e-14	-0.129164	0.167322	0.237245	-0.695868	1.46e-23	7.34e-23	-1.56926	-1.15466	-0.75571	-0.587956	-0.813548	-0.566704
YPR004C	AIM45	-0.671071	2.15e-19	1.59e-18	-0.786974	1.29e-22	8.37e-22	-0.757377	8.29e-05	0.000358061	-0.585194	1.4873e-28	1.7246e-27	-0.769465	1.54449e-17	1.20117e-16	-0.387356	8.71e-11	2.42e-10	-0.0863062	0.197838	-0.115903	-0.184271	0.0295966	0.38211
YHR199C	AIM46	-0.0167793	0.880264	0.934649	0.241115	0.00393456	0.00686816	0.856564	8.96e-05	0.000382633	-0.0657633	0.231973	0.330193	0.0691801	0.41518	0.514014	0.183626	0.00370121	0.00597963	0.873343	0.24939	0.257894	0.134943	0.615448	0.114446
YDL237W	AIM6	0.0680171	0.346159	0.443003	0.143525	0.0756655	0.108519	-0.161678	0.468925	0.595697	-0.20634	0.000301638	0.000787343	-0.411547	4.24599e-06	1.26815e-05	-0.657045	1.81e-23	9.07e-23	-0.229695	-0.450705	0.0755076	-0.205207	-0.305202	-0.245498
YDR063W	AIM7	-0.023061	0.781505	0.856309	0.243887	0.00566765	0.00971494	0.421045	0.0309786	0.064452	-0.0570846	0.470607	0.588652	-0.590323	2.52724e-09	1.0404e-08	-0.634142	1e-16	3.71e-16	0.444106	-0.577058	0.266948	-0.533239	0.177158	-0.0438188
YER080W	AIM9	-0.250111	0.000942343	0.00210818	-0.546443	1.02e-10	3.53e-10	-0.951989	3.15e-06	1.86e-05	0.0249401	0.612072	0.722538	-0.327538	0.000383318	0.000892378	-0.776611	1.38e-29	8.76e-29	-0.701877	-0.801551	-0.296332	-0.352478	-0.405545	-0.449074
YMR092C	AIP1	-0.182161	0.0147264	0.0270218	-0.394761	9.98e-07	2.49e-06	-0.296854	0.0860107	0.152704	-0.253163	7.30797e-07	2.57845e-06	0.0251335	0.750819	0.827486	0.456368	7.77e-15	2.64e-14	-0.114692	0.709531	-0.2126	0.278296	0.0979072	0.431235
YIL079C	AIR1	0.163668	0.0537007	0.0873751	0.512088	5.79e-09	1.73e-08	0.267317	0.175711	0.276117	0.593656	8.12379e-15	4.95294e-14	-0.0723575	0.467751	0.567009	0.272771	0.00125932	0.00212975	0.103649	-0.320886	0.348419	-0.666014	-0.24477	0.345128
YDL175C	AIR2	-0.058507	0.502165	0.60242	-0.103729	0.278339	0.349153	-0.0554872	0.715635	0.810678	-0.105155	0.181034	0.267778	0.541856	1.96967e-07	6.77169e-07	0.664944	3.18e-16	1.15e-15	0.00301971	0.770099	-0.0452216	0.647011	0.0482414	0.123088
YBR059C	AKL1	-0.101383	0.168084	0.238991	-0.548529	3.47e-11	1.24e-10	-0.432509	0.0144547	0.0336794	-0.155348	0.00505627	0.0110814	0.0548614	0.535844	0.632587	0.639899	1.98e-25	1.07e-24	-0.331125	0.795248	-0.447145	0.21021	0.11602	0.585038
YDR264C	AKR1	0.0101023	0.895166	0.945567	0.12313	0.13653	0.185217	0.517928	0.00737466	0.0189006	0.146244	0.00552841	0.0120029	0.728261	3.3908e-17	2.56021e-16	0.943637	1.11e-56	1.48e-55	0.507826	0.797393	0.113028	0.582017	0.394798	0.215376
YOR034C	AKR2	0.0372255	0.68779	0.772806	0.0434502	0.666553	0.738729	0.231198	0.249619	0.364799	0.544919	4.31132e-13	2.39253e-12	0.51289	3.59881e-07	1.20109e-06	0.477045	3.4e-09	8.6e-09	0.193972	-0.0678746	0.00622477	-0.032029	0.187748	-0.0358456
YOR335C	ALA1	-0.0903006	0.238487	0.32356	-0.354556	1.42e-05	3.2e-05	-0.655705	0.000942587	0.0031637	0.318971	1.46521e-10	6.92708e-10	0.170647	0.0552051	0.0889064	-0.228529	0.000101085	0.000188347	-0.565404	-0.5475	-0.264255	-0.148324	-0.301149	-0.399176
YJL122W	ALB1	0.463821	5.64e-10	2.43e-09	0.68545	1.83e-17	9.23e-17	0.461671	0.0227226	0.0495212	0.549441	5.64219e-22	4.88579e-21	0.0334284	0.717177	0.800896	-0.58246	5.39e-18	2.1e-17	-0.00215017	-1.1319	0.221629	-0.516012	-0.223779	-0.615888
YMR170C	ALD2	0.320526	0.000966296	0.00215605	0.667765	1.56e-11	5.68e-11	1.09524	7.4e-07	4.98e-06	-0.499979	4.26175e-08	1.67805e-07	0.0341506	0.805604	0.872447	0.433556	3.19e-07	7.16e-07	0.774712	0.933535	0.34724	0.53413	0.427472	0.399406
YMR169C	ALD3	0.627641	1.63e-09	6.81e-09	1.06737	3.02e-24	2.06e-23	1.71373	1.72e-15	3.74e-14	-0.313716	0.00309607	0.00701824	0.0846158	0.474599	0.572684	0.964984	2.63e-26	1.46e-25	1.08609	1.2787	0.439734	0.398332	0.646353	0.880368
YOR374W	ALD4	-3.98999	1.42e-256	2.08e-254	-4.34797	5.05e-266	9.73e-264	-4.09178	1e-36	9.01e-35	-2.53757	<1E-300	0	-3.05178	1.16973e-178	1.71263e-176	-1.88522	1.35e-211	1.09e-209	-0.101798	0.652355	-0.357988	-0.51421	0.25619	1.16656
YER073W	ALD5	1.05928	2.22e-38	3.09e-37	0.834643	4.63e-22	2.92e-21	-0.172804	0.285691	0.406241	0.504384	1.53445e-24	1.49603e-23	0.627153	2.96231e-12	1.53e-11	0.0577384	0.29954	0.362192	-1.23208	-0.446645	-0.224636	0.12277	-1.00745	-0.569415
YPL061W	ALD6	-0.135175	0.21075	0.291382	-1.08519	3.4e-24	2.32e-23	-1.30179	8.72e-07	5.79e-06	0.0442193	0.465528	0.584252	-1.81921	1.68868e-64	5.54792e-63	-1.92885	1.37e-204	1.03e-202	-1.16662	-1.97307	-0.950017	-1.86343	-0.216601	-0.109643
YOR175C	ALE1	-0.230547	0.00181779	0.00388893	-0.4273	1.79e-07	4.71e-07	-1.00617	3.53e-07	2.5e-06	-0.0072319	0.94215	0.993468	-0.708646	4.90595e-15	3.18319e-14	-0.925855	5.25e-48	5.7e-47	-0.775623	-0.918623	-0.196753	-0.701415	-0.57887	-0.217208
YNL148C	ALF1	-0.183588	0.115122	0.171983	0.857715	2.72e-16	1.3e-15	1.1021	3.49e-06	2.06e-05	0.0405573	0.593207	0.703845	-0.238443	0.0573894	0.0919842	-1.38409	1.19e-31	8.11e-31	1.28569	-1.42464	1.0413	-0.279	0.244382	-1.14564
YBR110W	ALG1	-0.00461248	0.919721	0.965314	0.264563	0.00150757	0.0027647	0.0223489	0.702693	0.80255	-0.193705	0.00311544	0.00705456	-0.057194	0.573316	0.669432	0.0138015	0.766844	0.822593	0.0269614	0.207506	0.269176	0.136511	-0.242214	0.0709955
YNL048W	ALG11	0.491854	5.13e-11	2.41e-10	1.01517	1.2e-35	1.21e-34	0.945448	1.27e-07	9.76e-07	-0.140162	0.0204477	0.039486	-0.116247	0.19374	0.270265	-0.024498	0.693549	0.754629	0.453594	0.115664	0.523315	0.0239148	-0.0697206	0.0917488
YNR030W	ALG12	0.159197	0.0548091	0.0889857	0.00819029	0.977238	1	-0.238366	0.279817	0.400066	-0.0490977	0.436489	0.55473	-0.488481	2.15023e-07	7.36989e-07	-0.578516	4.4e-16	1.59e-15	-0.397563	-0.529419	-0.151007	-0.439383	-0.246556	-0.0900355
YGL047W	ALG13	-0.252557	0.00406583	0.00824396	-0.150301	0.106453	0.147651	-0.0606827	0.567725	0.685193	-0.207058	0.00145875	0.00347756	-0.891491	5.43283e-20	4.84637e-19	-0.331374	2.46e-06	5.14e-06	0.191874	-0.124317	0.102256	-0.684433	0.0896186	0.560116
YBR070C	ALG14	0.258641	0.00276134	0.00575443	0.508417	1.63e-08	4.69e-08	0.375526	0.0391785	0.0788364	0.109592	0.165833	0.24841	-0.625907	1.81018e-09	7.56302e-09	-0.124885	0.0930944	0.124828	0.116885	-0.234478	0.249777	-0.735499	-0.132891	0.501021
YGL065C	ALG2	0.10998	0.201586	0.280435	0.0917722	0.307954	0.381689	-0.360774	0.154917	0.248715	0.0496328	0.572842	0.685964	0.0882015	0.407684	0.50669	0.37308	5.35e-07	1.18e-06	-0.470754	0.323447	-0.018208	0.0385687	-0.452546	0.284879
YBL082C	ALG3	-0.058302	0.545608	0.645365	-0.156199	0.0881856	0.12462	0.124831	0.893286	0.952843	-0.0968613	0.127537	0.198251	-0.37488	0.000107386	0.000270069	-0.468359	3.8e-10	1.01e-09	0.183133	-0.371498	-0.0978967	-0.278019	0.28103	-0.0934793
YPL227C	ALG5	0.357307	3.05e-06	9.34e-06	0.170018	0.0443224	0.0664048	-0.617921	0.00222498	0.00664733	0.300924	6.73457e-08	2.61052e-07	-0.686828	3.53407e-14	2.12898e-13	-1.12295	2.34e-60	3.41e-59	-0.975229	-1.42388	-0.187289	-0.987752	-0.78794	-0.436126
YOR002W	ALG6	0.100117	0.195037	0.272503	0.387388	2.64e-06	6.35e-06	0.412744	0.0209785	0.0462431	-0.0220844	0.661712	0.767554	0.22955	0.00999994	0.0186719	0.179263	0.00559034	0.00886843	0.312627	0.201348	0.287271	0.251634	0.025356	-0.0502869
YBR243C	ALG7	0.0561901	0.431106	0.532009	-0.353419	4.48e-05	9.68e-05	-1.07736	6.17e-08	4.95e-07	-0.189935	0.000895745	0.00221617	-0.824222	2.65935e-19	2.29919e-18	-0.998758	4.38e-49	4.88e-48	-1.13355	-0.808823	-0.409609	-0.634287	-0.723938	-0.174536
YOR067C	ALG8	0.345643	1.49e-05	4.22e-05	0.275202	0.0016008	0.00292851	-0.27657	0.241223	0.354592	0.134737	0.0284369	0.0531023	-0.108887	0.257807	0.345058	-0.302526	1.64e-05	3.25e-05	-0.622213	-0.437263	-0.0704417	-0.243624	-0.551771	-0.193639
YNL219C	ALG9	0.317701	4.71e-05	0.000125431	-0.0097764	0.906089	0.94709	-0.351146	0.136566	0.225206	0.129305	0.0234005	0.0445462	-0.543321	2.49705e-09	1.02986e-08	-0.227167	0.000530524	0.000931969	-0.668847	-0.356472	-0.327478	-0.672627	-0.341369	0.316155
YGL021W	ALK1	0.675362	2.68e-18	1.89e-17	0.252783	0.00281049	0.004986	0.24225	0.145761	0.237235	0.345936	1.38453e-07	5.23727e-07	0.351548	8.78815e-05	0.000223183	0.206719	0.00296891	0.00484167	-0.433112	-0.139217	-0.422579	0.00561277	-0.0105327	-0.14483
YBL009W	ALK2	-0.165233	0.0369018	0.0623087	-0.46273	1.6e-07	4.25e-07	-0.962735	3e-06	1.79e-05	0.241762	0.00023045	0.000610276	-0.165305	0.10721	0.160743	-0.331854	1.84e-05	3.63e-05	-0.797502	-0.573615	-0.297497	-0.407067	-0.500005	-0.166548
YML086C	ALO1	-0.162637	0.0339427	0.0578765	-0.34529	1.72e-05	3.84e-05	-0.5936	0.00191662	0.0058505	-0.17837	0.000653433	0.00164199	-0.326624	0.000258455	0.000614653	-0.128888	0.0318623	0.0457069	-0.430963	0.0494822	-0.182653	-0.148254	-0.24831	0.197736
YOL130W	ALR1	0.31045	2.48e-05	6.85e-05	0.177425	0.0326024	0.0500264	0.219664	0.316607	0.439321	0.0603162	0.267613	0.371427	0.283741	0.00136525	0.00292182	-0.107574	0.0635152	0.0874208	-0.0907869	-0.16789	-0.133026	0.223425	0.0422389	-0.391316
YFL050C	ALR2	0.359696	7.53e-05	0.000195182	0.423297	9.84e-06	2.25e-05	0.605372	0.00381374	0.0106441	0.00385465	1	1	0.520231	1.86105e-06	5.77611e-06	0.286769	0.00221319	0.00364976	0.245676	0.282914	0.0636014	0.516376	0.182075	-0.233462
YLR089C	ALT1	-0.772699	2.07e-25	1.96e-24	-0.144912	0.0685829	0.0993752	0.450819	0.0236521	0.0511994	-0.379075	6.15926e-12	3.20177e-11	0.593566	7.10951e-12	3.58134e-11	0.840751	7e-45	6.98e-44	1.22352	1.21983	0.627787	0.972641	0.595732	0.247185
YDR111C	ALT2	-0.467199	5.52e-06	1.65e-05	-0.937797	8.65e-17	4.26e-16	-0.665056	0.00384274	0.0107161	0.38718	1.44922e-06	4.95353e-06	-0.13414	0.202919	0.280917	0.150805	0.0914532	0.122753	-0.197857	-0.236375	-0.470598	-0.52132	0.272741	0.284945
YKR021W	ALY1	0.061577	0.484246	0.584035	-0.175077	0.0600134	0.0879023	-0.205165	0.354621	0.480645	0.134101	0.0701247	0.118315	0.375219	0.000140465	0.000347167	0.744084	1.37e-23	6.91e-23	-0.266742	0.609983	-0.236654	0.241118	-0.0300889	0.368865
YJL084C	ALY2	0.241877	0.00302687	0.00626525	0.0216617	0.812602	0.871244	-0.0788658	0.830411	0.905944	0.0773571	0.342238	0.454406	0.480999	4.12551e-07	1.36739e-06	0.67829	3.55e-20	1.52e-19	-0.320743	0.600932	-0.220215	0.403642	-0.100528	0.197291
YML035C	AMD1	-0.453399	3.96e-09	1.6e-08	-0.325545	7.37e-05	0.000156085	-0.200326	0.269397	0.388399	-0.0294677	0.579878	0.692176	0.243403	0.00486805	0.00957544	0.270591	2.15e-05	4.21e-05	0.253073	0.300058	0.127854	0.272871	0.125219	0.0271875
YDR242W	AMD2	-0.331263	0.000935235	0.00209436	-0.201444	0.0626613	0.091463	-0.0323412	0.921899	0.973436	0.155346	0.144792	0.221445	0.496732	5.54354e-05	0.000144098	0.681403	9.77e-12	2.85e-11	0.298921	0.526056	0.129818	0.341386	0.169103	0.184671
YBR211C	AME1	0.475725	2.71e-07	9.28e-07	0.43857	7.78e-06	1.8e-05	0.304516	0.150436	0.243435	-0.154283	0.0677882	0.114861	0.0437448	0.706095	0.790747	-0.113703	0.19626	0.247172	-0.171209	0.0405796	-0.0371547	0.198028	-0.134054	-0.157448
YOR378W	AMF1	-0.350664	0.00268967	0.005612	-0.231936	0.0558018	0.0822695	0.10923	0.898805	0.956994	-0.195866	0.115348	0.181697	-0.779699	1.49415e-06	4.67399e-06	-0.701534	2.16e-07	4.91e-07	0.459894	-0.505668	0.118728	-0.583832	0.341166	0.0781646
YBR158W	AMN1	-0.229386	0.00157555	0.00340195	-0.500319	2.22e-10	7.43e-10	-1.24514	8.53e-10	9.49e-09	0.170379	0.000533063	0.00135467	-0.283355	0.00226785	0.00470403	-1.21211	7.41e-91	1.74e-89	-1.01576	-1.38249	-0.270934	-0.453734	-0.744823	-0.928752
YGL156W	AMS1	-1.59206	1.02e-68	2.71e-67	-1.67663	1.61e-66	3.52e-65	-1.20045	7.18e-09	6.9e-08	-1.32337	4.58121e-40	7.91375e-39	-1.52259	6.42015e-32	9.80492e-31	-0.469171	3.49e-07	7.79e-07	0.391608	0.854194	-0.0845684	-0.199221	0.476177	1.05342
YEL036C	ANP1	-0.0416193	0.561049	0.659013	-0.164397	0.0384976	0.0582343	0.238804	0.468484	0.595496	-0.0566674	0.257849	0.360475	-0.130395	0.143629	0.207896	-0.257697	2.57e-05	5.02e-05	0.280423	-0.20103	-0.122778	-0.073728	0.403201	-0.127302
YKL047W	ANR2	0.37231	9.12e-06	2.64e-05	0.466801	1.46e-07	3.9e-07	0.208523	0.222084	0.332928	0.0930093	0.245473	0.346046	0.887729	8.74969e-21	8.16193e-20	1.2486	1.84e-68	3.16e-67	-0.163787	1.15559	0.0944913	0.79472	-0.258278	0.360872
YPR128C	ANT1	0.483205	2.73e-10	1.2e-09	0.447046	6.63e-08	1.82e-07	-0.118452	0.516383	0.63784	-0.713584	7.21851e-27	7.80596e-26	-0.703259	7.30416e-14	4.30013e-13	-0.933044	8.7e-38	7.02e-37	-0.601657	-0.21946	-0.0361591	0.010325	-0.565498	-0.229785
YPR180W	AOS1	0.349195	4.97e-05	0.000131926	0.199739	0.0275868	0.0428246	0.463769	0.0162518	0.0371477	0.125058	0.0992731	0.159987	0.315511	0.00104721	0.0022781	0.948945	6.1e-42	5.54e-41	0.114574	0.823887	-0.149456	0.190453	0.26403	0.633434
YCL050C	APA1	-0.130933	0.074281	0.116646	-0.277899	0.000479813	0.000930786	-0.336078	0.0659417	0.122627	0.626475	1.09894e-36	1.71378e-35	0.672875	1.85136e-14	1.14184e-13	0.488805	5.21e-17	1.96e-16	-0.205145	-0.13767	-0.146966	0.0464	-0.0581794	-0.18407
YDR530C	APA2	-0.635435	3.63e-13	1.95e-12	-0.0869954	0.367078	0.443003	0.686864	0.00116206	0.00379088	-0.565099	1.40821e-12	7.6263e-12	-0.570409	7.3666e-08	2.64467e-07	-0.60638	7.98e-13	2.46e-12	1.3223	-0.0412806	0.548439	-0.00531031	0.773859	-0.0359703
YNL172W	APC1	0.0660303	0.407612	0.507	-0.438682	1.9e-06	4.64e-06	-0.860581	7.13e-05	0.000312431	-0.0594475	0.455909	0.574964	-0.286757	0.00457048	0.00903233	-0.262208	0.00100692	0.00171795	-0.926611	-0.202761	-0.504712	-0.22731	-0.4219	0.0245492
YDL008W	APC11	-0.0896774	0.342627	0.439526	0.505714	2.24e-07	5.88e-07	0.660663	0.0038719	0.0107796	0.0512204	0.559197	0.673741	0.0661573	0.582245	0.678094	0.594134	2.3e-12	6.94e-12	0.750341	0.542914	0.595391	0.0149369	0.15495	0.527977
YLR127C	APC2	0.272021	0.00323844	0.00667249	0.0880684	0.385883	0.463297	0.158411	0.289765	0.410653	-0.0213827	0.801741	0.883148	0.270897	0.00900415	0.0169299	0.132495	0.125276	0.164263	-0.113611	0.153878	-0.183953	0.292279	0.0703422	-0.138401
YDR118W	APC4	0.265353	0.0116925	0.0218575	0.225691	0.0489208	0.0728413	0.265385	0.173607	0.273256	0.325208	0.00205058	0.00477853	1.0045	1.12055e-17	8.79594e-17	1.04874	1.63e-27	9.51e-27	3.201e-05	0.723529	-0.0396615	0.679295	0.0396935	0.044234
YOR249C	APC5	0.276418	0.00453012	0.00911693	0.169361	0.100592	0.140475	0.0414988	0.610853	0.721927	-0.0966148	0.27414	0.379236	0.283772	0.0109359	0.0202845	0.281294	0.00210713	0.00348422	-0.234919	0.377909	-0.107058	0.380387	-0.127862	-0.00247816
YLR102C	APC9	0.8105	8.33e-16	5.23e-15	1.3947	1.62e-43	2.05e-42	1.54938	6.78e-12	9.96e-11	-0.272252	0.00223314	0.00518353	0.129082	0.299175	0.392088	0.408349	1.02e-05	2.05e-05	0.738884	0.680601	0.584203	0.401335	0.154681	0.279266
YBR151W	APD1	-0.200757	0.00709174	0.0137914	-0.223872	0.005009	0.00864306	-0.379093	0.0346091	0.0708252	-0.208629	4.49526e-05	0.000131386	-0.460111	1.8857e-07	6.49626e-07	-0.215384	0.000213632	0.000388516	-0.178336	-0.00675415	-0.0231151	-0.251482	-0.155221	0.244728
YKL103C	APE1	-0.948177	4.34e-30	4.84e-29	-0.562603	1.38e-10	4.7e-10	-0.711224	8.84e-05	0.00037812	-1.36347	3.87088e-103	1.52504e-101	-1.23876	4.4061e-40	8.91143e-39	-0.524084	1.76e-16	6.46e-16	0.236952	0.839385	0.385574	0.12471	-0.148621	0.714675
YKL157W	APE2	-0.836751	1.2e-29	1.31e-28	-0.94773	4.3e-32	3.81e-31	-0.91773	3.08e-06	1.83e-05	-0.455351	3.85987e-19	2.96849e-18	-0.486445	6.42704e-08	2.32471e-07	-0.132225	0.0250274	0.0364358	-0.0809785	0.323126	-0.110979	-0.0310945	0.0300006	0.35422
YBR286W	APE3	0.406933	1.29e-06	4.11e-06	1.04035	4.19e-27	3.14e-26	1.67781	4.25e-09	4.21e-08	0.293988	2.31359e-08	9.27777e-08	0.540603	1.61464e-08	6.18227e-08	0.666069	1.15e-27	6.76e-27	1.27088	0.372081	0.633422	0.246615	0.637459	0.125466
YHR113W	APE4	-0.483749	8.08e-11	3.71e-10	-0.423254	1.62e-07	4.29e-07	-0.496898	0.00446607	0.0122617	-0.623328	3.09243e-28	3.53114e-27	-0.846233	1.54758e-20	1.4239e-19	-0.766643	9.04e-34	6.5e-33	-0.0131489	-0.143315	0.0604947	-0.222905	-0.0736437	0.0795899
YNL077W	APJ1	-0.111899	0.242751	0.328236	-0.396761	3.92e-05	8.52e-05	-0.50319	0.0112552	0.0270374	-0.127575	0.0795937	0.132094	-0.069856	0.456244	0.55556	-0.276619	0.00024528	0.000443922	-0.39129	-0.149044	-0.284862	0.0577188	-0.106429	-0.206763
YJR005W	APL1	-0.46209	5.2e-09	2.08e-08	-0.299341	0.000401204	0.000785066	-0.36724	0.109049	0.18644	0.222055	0.000958231	0.00235606	0.508513	2.47788e-08	9.3128e-08	0.679767	7.84e-23	3.8e-22	0.09485	0.457712	0.162749	0.286458	-0.0678987	0.171254
YKL135C	APL2	0.257286	0.00146976	0.00319394	0.283028	0.0010853	0.00202556	0.341009	0.0537996	0.103001	-0.0435116	0.496933	0.613693	0.59361	5.38641e-11	2.54758e-10	0.927707	1.02e-43	9.76e-43	0.083723	0.971218	0.0257421	0.637122	0.0579808	0.334097
YBL037W	APL3	-0.762103	5.5e-21	4.33e-20	-1.05799	4.57e-33	4.22e-32	-1.27781	1.58e-10	1.94e-09	-0.303017	3.01837e-06	9.99744e-06	0.010743	0.843671	0.903072	-0.0383059	0.634544	0.700694	-0.515706	0.264711	-0.295888	0.31376	-0.219818	-0.049049
YPR029C	APL4	0.22373	0.003049	0.00630718	0.198019	0.0140007	0.0228656	0.0716763	0.539381	0.657812	0.0060305	0.974343	1	0.458443	1.47443e-07	5.14255e-07	0.626586	7.27e-25	3.83e-24	-0.152053	0.620556	-0.0257108	0.452413	-0.126343	0.168143
YPL195W	APL5	-0.0340193	0.62678	0.718234	-0.299303	0.000186499	0.000379927	-0.679968	0.000901358	0.00304197	0.143624	0.00549194	0.0119352	0.662991	2.09817e-14	1.28934e-13	0.823087	4.47e-44	4.34e-43	-0.645949	0.679463	-0.265283	0.519367	-0.380666	0.160096
YGR261C	APL6	0.0101236	0.904771	0.952732	-0.143283	0.0849016	0.120555	-0.313781	0.1467	0.238476	0.236256	2.05832e-05	6.21835e-05	0.699544	5.31488e-16	3.68648e-15	0.844471	1.48e-43	1.41e-42	-0.323905	0.608215	-0.153407	0.463288	-0.170498	0.144927
YPL259C	APM1	0.087528	0.30249	0.394709	0.185848	0.0376415	0.0570288	0.134924	0.33397	0.457622	0.113634	0.0796056	0.132094	0.544444	1.25221e-09	5.32428e-09	0.556139	1.97e-16	7.22e-16	0.0473961	0.442506	0.0983195	0.43081	-0.0509234	0.0116957
YHL019C	APM2	-0.244778	0.0227386	0.0401927	-0.703991	1.97e-09	6.13e-09	-0.384006	0.114557	0.194378	-0.0803265	0.429983	0.547909	0.127206	0.286903	0.378806	0.247476	0.0111179	0.0169758	-0.139228	0.327802	-0.459213	0.207532	0.319985	0.12027
YBR288C	APM3	0.200501	0.0122697	0.0228418	0.134947	0.121766	0.167205	-0.0997974	0.86923	0.934953	0.28927	7.09615e-06	2.25823e-05	0.616074	6.01391e-12	3.05457e-11	0.635201	1.61e-21	7.33e-21	-0.300299	0.345931	-0.0655546	0.326805	-0.234744	0.0191263
YOL062C	APM4	-0.085121	0.280451	0.370243	0.136875	0.0908959	0.128021	0.223923	0.302325	0.424969	-0.161644	0.00391073	0.00872983	0.0109608	0.963616	0.995739	-0.106005	0.0854676	0.115357	0.309044	0.0556388	0.221996	0.172605	0.0870484	-0.116966
YKL114C	APN1	0.61145	1.27e-15	7.93e-15	0.704669	2.17e-17	1.09e-16	0.336372	0.0664048	0.123347	-0.0240832	0.686297	0.787798	-0.0334322	0.71101	0.795722	-0.168204	0.00881451	0.0136312	-0.275078	-0.144121	0.0932188	-0.00934906	-0.368297	-0.134772
YBL019W	APN2	-0.126942	0.224731	0.307752	0.220243	0.0306827	0.0472176	0.273651	0.161242	0.257096	-0.259485	0.00259509	0.00595272	-0.00258193	0.969328	1	0.136149	0.144248	0.187035	0.400593	0.395634	0.347185	0.256903	0.0534078	0.138731
YNL094W	APP1	-0.223656	0.00394328	0.00800749	-0.33452	8.89e-05	0.000186794	0.144073	0.425378	0.554052	-0.0939905	0.134056	0.206809	0.401092	0.000175825	0.000427193	0.102209	0.123243	0.161817	0.367729	0.1962	-0.110864	0.495083	0.478593	-0.298883
YIL040W	APQ12	1.07473	2.07e-41	3.17e-40	1.48627	1.02e-68	2.32e-67	1.23269	2.33e-10	2.8e-09	-0.0628547	0.343784	0.45592	-0.3235	0.000438663	0.00101317	-0.471241	2.04e-11	5.87e-11	0.157968	-0.408386	0.41154	-0.260645	-0.253572	-0.147741
YJR058C	APS2	0.282489	0.000619413	0.00142393	0.76591	1.92e-18	1.02e-17	0.800635	0.000137936	0.000566445	-0.14883	0.0479792	0.0842637	0.159254	0.0828005	0.127378	0.183185	0.00717879	0.0112302	0.518146	0.332015	0.483421	0.308084	0.0347248	0.0239309
YJL024C	APS3	0.765774	4.43e-20	3.37e-19	1.12404	5.16e-37	5.43e-36	1.3428	9.92e-13	1.68e-11	0.0380329	0.497003	0.613693	0.725264	3.68165e-15	2.40271e-14	1.07795	4.26e-55	5.42e-54	0.577023	1.03992	0.358269	0.687231	0.218754	0.352689
YML022W	APT1	0.13109	0.0875074	0.134968	0.389119	3.03e-06	7.25e-06	0.429069	0.06112	0.114928	0.376103	2.94605e-14	1.74101e-13	0.179755	0.0484589	0.0790244	-0.278881	1.71e-06	3.61e-06	0.297979	-0.654984	0.258029	-0.196348	0.0399503	-0.458636
YDR441C	APT2	-0.97708	5.76e-30	6.4e-29	-0.880111	2.41e-22	1.53e-21	-0.62873	0.00169088	0.0052349	0.105731	0.122498	0.191122	0.314637	0.000730148	0.00163017	0.279317	0.000145438	0.000267812	0.34835	0.173586	0.0969694	0.208907	0.251381	-0.0353204
YNL065W	AQR1	1.44006	1.13e-79	3.53e-78	2.07283	1.04e-127	5.63e-126	2.31203	1.77e-25	8.63e-24	0.795595	5.94465e-28	6.69718e-27	-0.0264407	0.81738	0.881934	1.25695	3.51e-66	5.73e-65	0.871967	0.461359	0.632767	-0.822036	0.2392	1.28339
YPR192W	AQY1	-1.12451	8.95e-28	9.17e-27	-1.28222	1.05e-30	8.91e-30	-0.696588	0.000735558	0.00252154	0.199488	0.212517	0.306232	-0.146608	0.433289	0.532033	-0.506494	0.00172958	0.0028825	0.427925	-0.705982	-0.157709	-0.346096	0.585634	-0.359886
YBR149W	ARA1	-0.495288	5.28e-11	2.47e-10	-0.133271	0.115829	0.159736	0.269911	0.253752	0.369718	-0.875219	2.43602e-66	6.56459e-65	-0.307049	0.000565191	0.0012834	0.728351	3.28e-35	2.47e-34	0.765199	1.60357	0.362017	0.56817	0.403182	1.0354
YMR041C	ARA2	0.136318	0.115499	0.172402	0.400435	1.26e-05	2.86e-05	0.78125	0.000101505	0.000431012	-0.255512	0.00355588	0.00797735	-0.214709	0.0571043	0.091549	-0.133327	0.147952	0.191141	0.644931	0.122185	0.264116	0.0408022	0.380815	0.0813825
YER036C	ARB1	0.425859	3.15e-07	1.07e-06	0.548177	1.38e-09	4.33e-09	0.278085	0.232914	0.345173	0.44593	2.40051e-18	1.77522e-17	0.174685	0.0615982	0.0979376	-0.782937	1.19e-40	1.05e-39	-0.147774	-1.22887	0.122317	-0.271245	-0.270091	-0.957622
YGL105W	ARC1	0.0453893	0.541775	0.641731	0.0507677	0.543441	0.623174	0.10947	0.748961	0.837936	0.295857	1.07697e-08	4.47873e-08	0.160856	0.0809109	0.124928	-0.145235	0.0149447	0.0224286	0.064081	-0.441092	0.00537845	-0.135001	0.0587025	-0.306091
YIL062C	ARC15	-0.0953272	0.190905	0.267505	0.115643	0.145091	0.195807	0.349974	0.185125	0.28723	0.0273532	0.581049	0.693133	-0.297094	0.000703954	0.00157356	0.0075352	0.918047	0.95302	0.445301	-0.019818	0.21097	-0.324447	0.234331	0.304629
YLR370C	ARC18	-0.066465	0.372759	0.472348	0.138148	0.0890613	0.125805	-0.151086	0.33146	0.455463	-0.134021	0.0290572	0.0541368	-0.0017693	0.98578	1	0.403748	1.95e-10	5.28e-10	-0.0846208	0.537769	0.204613	0.132252	-0.289234	0.405517
YKL013C	ARC19	0.0572266	0.413548	0.513061	0.391351	1.15e-06	2.85e-06	0.56364	0.00674411	0.0174839	-0.098833	0.0599234	0.10275	-0.00078759	0.999316	1	0.29579	3.75e-07	8.35e-07	0.506413	0.394623	0.334125	0.0980454	0.172288	0.296578
YNR035C	ARC35	0.430095	7.51e-09	2.98e-08	0.646541	2.02e-15	9.25e-15	0.919328	2.73e-05	0.000132972	-0.206433	3.74971e-05	0.000110797	-0.154091	0.0947442	0.143944	-0.0365273	0.589256	0.65767	0.489233	0.169905	0.216446	0.0523416	0.272787	0.117564
YBR234C	ARC40	-0.101706	0.188801	0.265217	-0.217413	0.00794327	0.013341	-0.274185	0.097655	0.169582	-0.192724	0.000178641	0.000481825	-0.290366	0.00118989	0.00256939	-0.119249	0.0474207	0.0666533	-0.172479	0.0734749	-0.115708	-0.0976425	-0.0567718	0.171117
YHR013C	ARD1	0.277385	0.000286261	0.000693225	0.471739	8.9e-09	2.62e-08	0.352072	0.0907336	0.15966	0.315662	3.78839e-08	1.49691e-07	0.179555	0.0407712	0.067634	-0.233067	0.000371268	0.000660592	0.0746875	-0.548729	0.194354	-0.136107	-0.119667	-0.412622
YCR048W	ARE1	0.419154	1.66e-05	4.67e-05	0.458672	6.38e-06	1.48e-05	1.17159	6.36e-07	4.32e-06	0.429877	2.73803e-08	1.09343e-07	0.531999	1.5397e-07	5.35081e-07	0.497208	1.2e-09	3.09e-09	0.752437	0.0673301	0.0395175	0.102121	0.71292	-0.034791
YNR019W	ARE2	1.02501	7.4e-42	1.14e-40	1.45783	5.29e-67	1.17e-65	0.645952	0.00206165	0.00622836	0.618637	2.15348e-22	1.89647e-21	-0.0170428	0.815238	0.880191	-0.309998	2e-05	3.93e-05	-0.379059	-0.928636	0.432822	-0.63568	-0.811881	-0.292955
YDL192W	ARF1	0.145829	0.131616	0.192452	0.171338	0.0964403	0.135125	0.0364026	0.881541	0.943841	0.222916	5.39825e-05	0.000156422	-0.483549	1.69775e-06	5.28389e-06	-0.721236	1.54e-31	1.04e-30	-0.109426	-0.944152	0.0255093	-0.706465	-0.134935	-0.237686
YDL137W	ARF2	-0.690953	1.26e-17	8.64e-17	-0.766807	8.68e-19	4.67e-18	-1.32967	9.74e-10	1.07e-08	-0.659967	6.9889e-39	1.15971e-37	-1.41275	1.11203e-47	2.67484e-46	-0.848765	1.96e-46	2.04e-45	-0.638716	-0.188798	-0.0758539	-0.752784	-0.562862	0.563986
YOR094W	ARF3	0.335514	5.36e-05	0.000141459	0.77171	4.44e-19	2.43e-18	0.940275	3.03e-07	2.18e-06	0.0990133	0.152927	0.231782	-0.184542	0.046682	0.0763114	-0.386294	1.89e-07	4.3e-07	0.60476	-0.485308	0.436196	-0.283555	0.168564	-0.201753
YOL058W	ARG1	0.909233	6.21e-29	6.58e-28	-0.443824	5.83e-08	1.61e-07	-1.93016	5.18e-23	2.13e-21	-0.37454	8.88269e-06	2.80031e-05	0.500361	3.38094e-07	1.134e-06	-0.0854948	0.34771	0.41487	-2.8394	0.289045	-1.35306	0.874901	-1.48634	-0.585856
YJL071W	ARG2	0.349363	0.000208779	0.000513508	0.0274599	0.860375	0.911597	-0.248676	0.336174	0.459988	0.00440235	0.899274	0.961502	-0.339872	0.00313951	0.00637269	0.00217587	1	1	-0.598039	-0.00222648	-0.321903	-0.344274	-0.276135	0.342048
YHR018C	ARG4	2.05403	3.67e-141	2.25e-139	1.89042	4.62e-107	1.85e-105	0.0150159	0.90247	0.959403	-0.0815877	0.139452	0.214042	0.365436	2.30434e-05	6.30371e-05	0.67488	1.47e-29	9.29e-29	-2.03902	0.756468	-0.163607	0.447024	-1.87541	0.309445
YER069W	ARG5,6	1.15753	8.79e-54	1.83e-52	0.736526	4.66e-20	2.66e-19	0.0565043	0.764532	0.851824	0.423266	8.65023e-09	3.62417e-08	1.4328	2.78732e-56	8.09163e-55	1.13302	1.21e-56	1.61e-55	-1.10102	0.709756	-0.420999	1.00953	-0.680022	-0.299775
YMR062C	ARG7	2.48287	4.59e-214	5.26e-212	2.41893	1.04e-176	8.91e-175	0.506518	0.00796223	0.0201234	0.156452	0.0113215	0.0232185	-0.0993068	0.321703	0.415787	0.489091	1.05e-13	3.37e-13	-1.97635	0.33264	-0.063939	-0.255758	-1.91241	0.588398
YOL140W	ARG8	0.501906	1.36e-11	6.67e-11	0.287112	0.000384606	0.000754557	-0.241857	0.210843	0.318556	-0.371726	3.72016e-08	1.47082e-07	0.0606297	0.543536	0.639314	-0.558408	5.08e-14	1.65e-13	-0.743764	-0.186683	-0.214795	0.432355	-0.528969	-0.619038
YMR042W	ARG80	-0.0489067	0.700713	0.785106	0.573524	5.78e-10	1.88e-09	1.42971	2.5e-11	3.4e-10	0.17526	0.0268354	0.0505093	1.01942	1.76329e-26	2.1514e-25	0.805372	3.02e-25	1.62e-24	1.47862	0.630112	0.622431	0.84416	0.856189	-0.214048
YML099C	ARG81	0.560046	6.25e-12	3.15e-11	0.748879	7.41e-18	3.81e-17	0.835543	1.27e-05	6.66e-05	0.15674	0.0283934	0.0530761	0.480993	2.60051e-07	8.83228e-07	0.125306	0.101053	0.134617	0.275497	-0.0314334	0.188833	0.324254	0.0866637	-0.355687
YDR173C	ARG82	-0.496585	2.22e-05	6.16e-05	-0.230555	0.0603203	0.0883136	0.283122	0.231501	0.343381	-0.325878	0.000513795	0.00130917	-0.460262	0.000145401	0.00035871	0.242528	0.00491458	0.00784985	0.779708	0.568406	0.26603	-0.134384	0.513678	0.70279
YDR376W	ARH1	-0.594912	4.05e-13	2.17e-12	-0.799025	6.16e-19	3.34e-18	-0.66335	0.00108871	0.00357582	-0.468637	7.33391e-11	3.51662e-10	-0.216029	0.0260194	0.0450721	0.0383601	0.567257	0.636961	-0.0684384	0.506997	-0.204113	0.252608	0.135675	0.254389
YGL157W	ARI1	2.90184	1.67e-238	2.13e-236	3.07228	1.64e-234	2.3e-232	2.85119	1.58e-45	2.32e-43	3.44266	<1E-300	0	3.16015	1.0761e-162	1.2942e-160	2.51994	2.03e-123	7.28e-122	-0.0506467	-0.922725	0.170442	-0.282507	-0.221088	-0.640218
YNL020C	ARK1	0.0318715	0.708999	0.793336	-0.0437929	0.674053	0.745937	0.066783	0.73702	0.826909	0.0466522	0.523741	0.640138	0.785581	4.84651e-17	3.5909e-16	1.09774	2.59e-54	3.22e-53	0.0349115	1.05108	-0.0756644	0.738929	0.110576	0.312154
YBR164C	ARL1	0.760939	1.29e-24	1.19e-23	0.814441	6.05e-24	4.1e-23	0.499648	0.00545	0.0145889	0.188413	0.000161726	0.000439158	-0.160643	0.0729815	0.11415	-0.0158758	0.864429	0.910507	-0.261291	-0.204289	0.0535027	-0.349055	-0.314794	0.144767
YPL051W	ARL3	0.838907	2.15e-24	1.96e-23	1.21237	4.86e-44	6.26e-43	0.721046	0.000238933	0.000927001	0.11561	0.137397	0.211237	-0.157768	0.113488	0.168804	-0.050718	0.54154	0.610565	-0.117861	-0.166328	0.37346	-0.273378	-0.491322	0.10705
YHL040C	ARN1	-0.583849	6.61e-09	2.63e-08	-0.0518501	0.618882	0.696423	0.692965	0.00101479	0.0033675	0.00650263	0.969063	1	0.613096	1.28014e-09	5.43959e-09	0.404028	1.01e-06	2.17e-06	1.27681	0.397525	0.531999	0.606593	0.744815	-0.209068
YHL047C	ARN2	0.423124	3.22e-05	8.76e-05	0.704753	1.6e-11	5.83e-11	1.14073	2.97e-07	2.15e-06	-0.150465	0.0805193	0.133479	0.56328	1.88293e-08	7.14454e-08	0.286754	0.000568441	0.000994184	0.717601	0.437218	0.281628	0.713745	0.435973	-0.276527
YDR127W	ARO1	0.291387	0.000132999	0.000336433	0.144212	0.0798383	0.11385	-0.791708	4.74e-05	0.000216637	0.0222406	0.610706	0.721179	0.616834	7.45857e-13	4.04131e-12	0.51871	4.02e-19	1.65e-18	-1.0831	0.496469	-0.147175	0.594593	-0.93592	-0.0981243
YDR380W	ARO10	0.190294	0.019779	0.0354625	0.659858	3.96e-13	1.61e-12	0.248076	0.211328	0.319146	0.814292	5.69579e-52	1.22989e-50	2.23448	2.8163e-139	2.56321e-137	1.41165	2.34e-120	8.11e-119	0.0577816	0.597363	0.469564	1.42018	-0.411782	-0.822821
YGL148W	ARO2	0.217483	0.00550576	0.0108986	0.0352575	0.676405	0.748295	-0.273802	0.0563424	0.107291	0.343487	7.9631e-12	4.09835e-11	-0.455148	7.02725e-07	2.2765e-06	-0.84686	2.66e-47	2.85e-46	-0.491285	-1.19035	-0.182225	-0.798635	-0.309059	-0.391712
YDR035W	ARO3	1.60949	4.05e-79	1.25e-77	1.72513	3.53e-76	8.94e-75	0.322179	0.13171	0.218542	-0.0175171	0.786636	0.870088	-0.0654548	0.468525	0.567845	-0.235729	5.76e-05	0.000109376	-1.28731	-0.218211	0.115645	-0.0479377	-1.40295	-0.170274
YBR249C	ARO4	-0.0649055	0.404162	0.503544	0.0553985	0.509993	0.590136	-0.515667	0.00896279	0.0222929	0.0484198	0.341107	0.45318	0.063927	0.4622	0.562	-0.55002	5.44e-21	2.42e-20	-0.450762	-0.598439	0.120304	0.0155072	-0.571066	-0.613947
YPR060C	ARO7	1.02893	3.38e-38	4.69e-37	1.21385	4.4e-46	5.94e-45	0.914977	3.66e-07	2.58e-06	0.871917	4.17424e-49	8.65288e-48	0.314941	0.000460969	0.00106032	0.223338	0.000919066	0.00157561	-0.113957	-0.648579	0.18492	-0.556976	-0.298877	-0.0916027
YGL202W	ARO8	0.897333	2.19e-30	2.46e-29	0.487077	2.34e-09	7.19e-09	-0.351599	0.0520782	0.100304	0.104739	0.0377871	0.0685992	0.115746	0.194978	0.271542	-0.0388586	0.49094	0.560909	-1.24893	-0.143597	-0.410256	0.0110077	-0.838677	-0.154605
YDR421W	ARO80	0.050244	0.595555	0.69113	0.0928334	0.337502	0.413449	0.392823	0.0424807	0.0844484	-0.0498689	0.514758	0.631911	0.434126	1.90936e-05	5.2768e-05	0.590932	6.21e-14	2.01e-13	0.342579	0.640801	0.0425893	0.483994	0.299989	0.156807
YHR137W	ARO9	0.379823	1.86e-07	6.48e-07	0.712022	5.41e-19	2.95e-18	0.6489	0.00032509	0.00121378	0.620044	9.75598e-24	9.16681e-23	1.71326	3.37036e-85	1.48362e-83	1.90486	2.56e-197	1.86e-195	0.269077	1.28481	0.332198	1.09322	-0.0631212	0.191593
YHR129C	ARP1	0.186995	0.0361662	0.0611584	0.568256	9.39e-10	2.99e-09	0.826168	7.11e-05	0.000311854	0.237753	0.00238612	0.005509	-0.133553	0.222376	0.30404	-0.0351827	0.68736	0.748739	0.639173	-0.272936	0.381261	-0.371306	0.257912	0.0983705
YDR106W	ARP10	0.303766	0.117253	0.174587	-0.170608	0.452412	0.533296	-0.194275	0.791947	0.872993	0.129674	0.532608	0.648388	-0.00828848	1	1	-0.0187364	1	1	-0.498041	-0.148411	-0.474374	-0.137963	-0.023667	-0.0104479
YDL029W	ARP2	-0.193852	0.0148892	0.0273043	0.030496	0.700937	0.771008	-0.355133	0.0740184	0.134784	-0.232352	2.44364e-06	8.18639e-06	-0.0828267	0.368951	0.46662	0.263135	6.22e-06	1.26e-05	-0.161281	0.495486	0.224348	0.149525	-0.385629	0.345962
YJR065C	ARP3	-0.25304	0.000778798	0.00176214	-0.480927	2.66e-09	8.13e-09	-0.554133	0.00487115	0.0131949	-0.182651	0.00021581	0.000573083	-0.0831033	0.366692	0.464573	0.261794	8.16e-06	1.65e-05	-0.301093	0.444446	-0.227887	0.0995482	-0.0732055	0.344898
YJL081C	ARP4	-0.333584	1.01e-05	2.89e-05	-0.347266	2.26e-05	5.03e-05	-0.608554	0.00169987	0.0052579	-0.0697715	0.199602	0.290687	0.223788	0.0101792	0.0189804	0.138291	0.0255181	0.0371183	-0.27497	0.208063	-0.0136825	0.29356	-0.261288	-0.0854974
YNL059C	ARP5	-0.13294	0.07132	0.112697	-0.423379	1.73e-07	4.57e-07	-0.439223	0.0208759	0.0460622	0.0235513	0.736025	0.8288	0.108435	0.198538	0.275929	0.85057	2.93e-45	2.95e-44	-0.306284	0.827018	-0.290439	0.0848839	-0.0158446	0.742134
YLR085C	ARP6	0.0593668	0.51848	0.619023	0.0782037	0.398147	0.476322	0.229211	0.308269	0.430453	-0.0722166	0.363954	0.477035	0.430949	2.58341e-05	7.01301e-05	0.637764	5.98e-16	2.14e-15	0.169844	0.709981	0.0188369	0.503165	0.151007	0.206815
YPR034W	ARP7	-0.155939	0.039506	0.0661272	-0.337028	4.12e-05	8.94e-05	-0.168202	0.196734	0.3017	0.091918	0.105512	0.168684	0.430416	8.1222e-07	2.60739e-06	0.153479	0.0147609	0.0221824	-0.0122624	0.0615609	-0.181089	0.338498	0.168826	-0.276937
YOR141C	ARP8	-0.929733	6.9e-33	8.26e-32	-0.958661	5.37e-30	4.46e-29	-0.92428	2.11e-06	1.3e-05	0.0757404	0.245526	0.346047	0.630379	5.65834e-13	3.08824e-12	0.996365	1.08e-54	1.36e-53	0.00545292	0.920625	-0.0289275	0.554638	0.0343804	0.365987
YMR033W	ARP9	0.126912	0.100516	0.152456	0.0110545	0.955536	0.985338	-0.304945	0.208458	0.316228	0.0713896	0.191671	0.28102	0.281066	0.00129108	0.00277453	0.123251	0.047277	0.0664789	-0.431857	0.0518611	-0.115857	0.209677	-0.316	-0.157816
YPR199C	ARR1	0.449791	2.46e-07	8.44e-07	0.756404	9.41e-17	4.62e-16	0.82676	2.93e-05	0.000142094	0.0405346	0.579054	0.691805	0.20546	0.035471	0.0596051	0.09754	0.19948	0.250853	0.37697	0.0570055	0.306613	0.164926	0.0703565	-0.10792
YPR200C	ARR2	0.0599879	0.774209	0.85066	0.859361	1.34e-07	3.58e-07	1.19088	3.59e-05	0.000168783	-0.149993	0.387658	0.503111	0.0439828	0.856899	0.909044	-0.211718	0.253783	0.312227	1.13089	-0.0617251	0.799373	0.193976	0.331517	-0.255701
YPR201W	ARR3	-0.172097	0.265432	0.353665	0.0555154	0.593436	0.672727	0.753864	0.00154477	0.00483584	-0.512173	0.000671621	0.00168518	-0.221357	0.213865	0.294616	0.0296118	0.746883	0.805399	0.925961	0.541785	0.227612	0.290816	0.698349	0.250969
YLR392C	ART10	-0.257	0.0037119	0.00756037	-0.617295	1.24e-10	4.26e-10	-0.640119	0.00477725	0.0129944	-0.694793	9.42385e-17	6.34251e-16	-0.227207	0.0285617	0.0490972	-0.0695447	0.396999	0.464897	-0.383119	0.625248	-0.360295	0.467586	-0.0228242	0.157663
YGR068C	ART5	0.183954	0.0363799	0.0615043	0.212729	0.0205875	0.0326966	0.528453	0.0164249	0.0375053	-0.0336123	0.581203	0.693143	0.197633	0.0477296	0.0778917	-0.227697	0.0033482	0.0054366	0.3445	-0.194085	0.0287755	0.231245	0.315724	-0.42533
YLR242C	ARV1	0.853354	1.74e-14	1.02e-13	0.983717	2.21e-17	1.11e-16	0.668176	0.00404608	0.0111952	0.238526	0.0116948	0.0238824	-0.0816229	0.442638	0.541469	0.033994	0.745812	0.8045	-0.185178	-0.204531	0.130364	-0.320148	-0.315541	0.115617
YDR101C	ARX1	0.24503	0.0011176	0.00247405	0.268777	0.00126227	0.00233772	-0.0152216	0.957553	0.996109	0.317945	4.34951e-10	2.00979e-09	0.302037	0.00056163	0.00127704	-0.169286	0.00529396	0.00842794	-0.260251	-0.487231	0.0237469	-0.0159079	-0.283998	-0.471323
YPR085C	ASA1	0.569505	6.51e-11	3.02e-10	0.815242	6.13e-19	3.33e-18	0.948131	2.11e-06	1.3e-05	0.0807649	0.38612	0.501503	0.353187	0.000628667	0.00141419	0.599309	1.07e-14	3.62e-14	0.378625	0.518544	0.245737	0.272422	0.132889	0.246122
YMR116C	ASC1	-0.113842	0.411439	0.511007	-0.231929	0.084523	0.120073	-0.196186	0.426729	0.55524	0.625045	4.31771e-17	2.96821e-16	0.234928	0.0391601	0.0651701	-0.552002	8.55e-15	2.89e-14	-0.0823435	-1.17705	-0.118087	-0.390116	0.0357438	-0.78693
YOR058C	ASE1	0.429565	3.42e-07	1.16e-06	0.181845	0.0450366	0.0673851	0.687055	8.11e-05	0.000350767	0.233715	0.00132247	0.00317913	0.429624	6.90853e-06	2.01686e-05	0.444956	1.8e-09	4.6e-09	0.25749	0.211241	-0.24772	0.195909	0.50521	0.0153321
YJL115W	ASF1	-0.680919	7.81e-19	5.64e-18	-0.673001	6.69e-16	3.13e-15	-0.684459	0.000146116	0.000597851	0.0692892	0.225512	0.322221	0.0102335	0.892596	0.939905	0.223766	0.000474277	0.000836202	-0.00353964	0.154477	0.00791821	-0.0590558	-0.0114579	0.213532
YDL197C	ASF2	-0.105917	0.262899	0.350983	0.00139428	0.929645	0.969308	0.41219	0.0749434	0.135918	0.0294418	0.783115	0.867738	0.0697819	0.511352	0.609011	0.394457	1.84e-07	4.2e-07	0.518107	0.365015	0.107311	0.0403402	0.410796	0.324675
YIL130W	ASG1	0.263457	0.000714083	0.00162442	0.161185	0.0526333	0.0779902	0.0741667	0.478189	0.604392	0.159353	0.00922307	0.0191955	0.499407	9.66517e-09	3.76271e-08	0.0114022	0.836051	0.886418	-0.189291	-0.147951	-0.102272	0.340053	-0.0870183	-0.488004
YJL170C	ASG7	0.221217	0.11772	0.175166	0.309329	0.037841	0.0572795	0.0239288	0.902071	0.959403	-0.298381	0.0184512	0.0359474	-0.751458	5.92936e-06	1.74385e-05	-1.11887	4.6e-14	1.5e-13	-0.197288	-0.820488	0.0881121	-0.453077	-0.2854	-0.367411
YKL185W	ASH1	-0.333129	7.45e-06	2.18e-05	-0.78928	4.12e-22	2.6e-21	-0.969958	2.35e-07	1.72e-06	0.293831	1.74039e-06	5.91873e-06	-0.187468	0.0374311	0.0625244	-0.112243	0.0898178	0.120866	-0.636828	-0.406074	-0.456151	-0.481299	-0.180677	0.0752252
YMR119W	ASI1	-0.283425	0.00121477	0.00267599	-0.345147	0.000258937	0.00051749	-0.226853	0.520482	0.641593	0.00880268	0.779804	0.865207	-0.348786	0.00104207	0.00226911	-0.208075	0.0125696	0.019076	0.0565721	-0.216878	-0.0617226	-0.357589	0.118295	0.140711
YNL159C	ASI2	0.0794866	0.363648	0.462365	0.228734	0.015068	0.0244783	0.65211	0.000871244	0.0029492	-0.136859	0.0573646	0.0988149	0.192217	0.0596938	0.0952922	0.489629	4.67e-11	1.32e-10	0.572623	0.626488	0.149247	0.329076	0.423376	0.297412
YNL008C	ASI3	0.646915	7.17e-15	4.29e-14	0.764451	3.63e-18	1.9e-17	0.74337	3.31e-05	0.000157538	0.133791	0.0593632	0.101867	0.170973	0.073766	0.115083	0.541526	1.08e-13	3.46e-13	0.0964547	0.407735	0.117536	0.0371812	-0.0210811	0.370553
YKL052C	ASK1	0.232523	0.00540527	0.0107059	0.214718	0.0141298	0.023054	0.364711	0.129096	0.214937	0.0775207	0.337296	0.450049	-0.146697	0.14577	0.210525	-0.254118	0.00159238	0.00266666	0.132187	-0.331638	-0.017805	-0.224218	0.149992	-0.10742
YGR097W	ASK10	-0.520966	2.26e-12	1.17e-11	-0.724212	3.6e-19	1.97e-18	-0.868556	4.16e-06	2.42e-05	0.0782578	0.253587	0.355697	0.664414	6.47538e-14	3.83231e-13	0.753144	1.85e-29	1.17e-28	-0.347591	0.674886	-0.203246	0.586156	-0.144345	0.0887301
YDL088C	ASM4	0.194288	0.0161222	0.0293581	0.283245	0.000736011	0.00140237	0.106998	0.445545	0.57367	0.219131	0.000583505	0.00147618	0.566575	2.2324e-10	1.0057e-09	0.422634	5.57e-10	1.47e-09	-0.0872892	0.203504	0.088957	0.347444	-0.176246	-0.14394
YPR145W	ASN1	0.873683	1.23e-23	1.1e-22	0.867689	1.45e-20	8.48e-20	0.445586	0.0923166	0.161865	0.622009	8.25417e-35	1.19076e-33	0.939567	4.06153e-24	4.52887e-23	1.16846	2.04e-83	4.39e-82	-0.428097	0.546452	-0.00599466	0.317558	-0.422102	0.228894
YGR124W	ASN2	0.415416	1.88e-06	5.88e-06	0.0990291	0.265406	0.334735	-0.111127	0.42507	0.5539	0.331574	1.31225e-10	6.21265e-10	0.102889	0.256753	0.343988	-0.205209	0.000651401	0.00113166	-0.526543	-0.536783	-0.316387	-0.228686	-0.210156	-0.308097
YDR321W	ASP1	0.641983	4.37e-18	3.06e-17	0.594108	1.64e-13	6.79e-13	-0.110356	0.478867	0.604908	0.643229	1.19137e-37	1.92016e-36	-0.325051	0.000226907	0.000543849	-0.864871	1.02e-46	1.07e-45	-0.752338	-1.5081	-0.0478749	-0.968279	-0.704464	-0.539821
YBL069W	AST1	0.0968281	0.358083	0.456406	0.101523	0.349785	0.425636	0.283835	0.232626	0.344822	0.0193705	0.821978	0.89868	0.241126	0.0259989	0.0450482	-0.379475	7.85e-05	0.000147567	0.187007	-0.398846	0.00469465	0.221756	0.182312	-0.620601
YER101C	AST2	-0.149428	0.121672	0.180095	-0.0417896	0.735563	0.803506	0.521525	0.00722184	0.0185724	-0.265967	0.0040883	0.00909906	-0.228202	0.0493121	0.0802797	-0.208813	0.0305776	0.0439573	0.670953	0.0571542	0.107638	0.0377656	0.563315	0.0193886
YDR184C	ATC1	0.470952	8.41e-09	3.31e-08	0.389778	8.61e-06	1.98e-05	0.267253	0.127426	0.212892	0.170306	0.0268403	0.0505093	0.168719	0.105855	0.158925	-0.547881	3.6e-10	9.59e-10	-0.203699	-0.718187	-0.0811734	-0.00158747	-0.122525	-0.7166
YGL017W	ATE1	0.310166	0.000549926	0.00127548	0.458629	1.56e-06	3.83e-06	0.741828	0.000684991	0.00236988	0.164344	0.0434265	0.0772958	0.972749	1.7508e-23	1.88365e-22	0.865341	9.5e-29	5.84e-28	0.431662	0.700997	0.148463	0.808405	0.283199	-0.107408
YOR377W	ATF1	0.313292	0.00245258	0.00514912	0.321524	0.00242471	0.00433122	0.53142	0.0109457	0.0263596	0.709075	8.53052e-18	6.12036e-17	0.869834	1.81578e-16	1.29685e-15	0.694016	1.67e-15	5.85e-15	0.218128	-0.0150593	0.00823172	0.160759	0.209897	-0.175818
YGR177C	ATF2	1.15363	3.97e-31	4.58e-30	0.866306	1.2e-15	5.54e-15	0.286926	0.204466	0.310731	0.85733	2.47796e-21	2.08415e-20	-0.115384	0.341285	0.437569	-0.52142	4.3e-06	8.81e-06	-0.866709	-1.37875	-0.287328	-0.972715	-0.57938	-0.406036
YGL180W	ATG1	-0.550808	2.5e-08	9.46e-08	-1.08703	4.28e-23	2.81e-22	-1.01355	6.25e-05	0.00027731	-0.373683	0.000185207	0.000496316	-0.668138	3.55433e-07	1.18683e-06	-0.0981822	0.3519	0.419499	-0.46274	0.275501	-0.536221	-0.294454	0.0734803	0.569956
YLL042C	ATG10	0.00651786	0.973966	1	-0.172802	0.223888	0.288357	-0.487527	0.134409	0.222191	-0.389445	0.027436	0.0514721	-0.853515	7.7384e-05	0.000197942	-1.76947	3.67e-189	2.43e-187	-0.494045	-1.38003	-0.17932	-0.46407	-0.314725	-0.915957
YPR049C	ATG11	-0.152003	0.0879203	0.13545	-0.178681	0.0529204	0.078364	-0.326205	0.183773	0.28546	-0.170103	0.0373277	0.0679117	0.329275	0.00137139	0.00293168	1.27989	2.45e-68	4.19e-67	-0.174202	1.44999	-0.0266775	0.499378	-0.147524	0.950613
YBR217W	ATG12	0.34719	0.000982194	0.00218719	0.523857	1.07e-06	2.67e-06	0.58867	0.00557006	0.0148572	0.0601146	0.527664	0.644232	-0.0949484	0.388999	0.487244	0.131643	0.171148	0.218311	0.24148	0.0715281	0.176667	-0.155063	0.0648132	0.226591
YPR185W	ATG13	0.117302	0.155606	0.223513	-0.352604	5.61e-05	0.000119646	-0.845654	3.14e-05	0.00015008	-0.125981	0.0556275	0.0961423	-0.845209	1.23403e-17	9.63058e-17	-0.723891	3.93e-22	1.84e-21	-0.962956	-0.597909	-0.469906	-0.719228	-0.49305	0.121318
YBR128C	ATG14	0.416673	0.00222655	0.00470971	0.418741	0.00293975	0.00520573	0.654101	0.0149507	0.0346198	-0.203377	0.150571	0.228829	-0.68476	0.000113341	0.000284409	-0.344344	0.0157769	0.0235938	0.237428	-0.140967	0.00206775	-0.481383	0.23536	0.340415
YCR068W	ATG15	-0.0656067	0.523969	0.624142	-0.0227713	0.909829	0.950852	0.724253	0.0034426	0.00975355	-0.477594	1.38823e-07	5.24831e-07	0.223842	0.0360875	0.0605505	0.803518	1.7e-23	8.54e-23	0.78986	1.28111	0.0428354	0.701436	0.747025	0.579677
YLR423C	ATG17	0.101668	0.307476	0.400364	-0.156151	0.174737	0.230612	-0.592696	0.0430084	0.085346	-0.464664	2.08945e-06	7.05243e-06	-1.03097	6.83225e-15	4.36577e-14	-0.650237	4.74e-10	1.26e-09	-0.694364	-0.185573	-0.257819	-0.566308	-0.436545	0.380735
YFR021W	ATG18	-0.12323	0.239559	0.3247	-0.159092	0.132716	0.180696	0.0385848	0.958987	0.996679	0.285735	0.00137843	0.00330363	0.646508	3.53999e-09	1.43108e-08	0.643789	4.31e-13	1.34e-12	0.161815	0.358054	-0.035862	0.360773	0.197677	-0.00271862
YOL082W	ATG19	-0.0716368	0.315754	0.409486	-0.190586	0.0288821	0.0446299	-0.0311248	0.773726	0.85937	-0.571223	3.58666e-17	2.47069e-16	-0.306866	0.000960948	0.00210471	-0.444186	6.43e-10	1.7e-09	0.040512	0.127037	-0.118949	0.264357	0.159461	-0.13732
YNL242W	ATG2	-1.19229	3.2e-44	5.32e-43	-1.31813	2.06e-46	2.82e-45	-1.4825	5.03e-13	8.77e-12	-0.866922	3.69816e-32	4.8948e-31	-0.829349	8.82613e-17	6.43333e-16	-0.574313	1.87e-14	6.24e-14	-0.29021	0.292609	-0.125842	0.0375729	-0.164368	0.255036
YDL113C	ATG20	0.105798	0.231612	0.315957	0.0022747	0.983939	1	0.0927478	0.510372	0.6346	-0.419399	4.06944e-09	1.74623e-08	-0.193643	0.0420518	0.0695357	0.285689	3.79e-05	7.3e-05	-0.0130501	0.705088	-0.103523	0.225756	0.0904731	0.479332
YPL100W	ATG21	0.137699	0.133961	0.195584	0.09064	0.34175	0.418273	0.134921	0.400413	0.529512	-0.0649806	0.385202	0.500493	0.465055	1.26049e-05	3.56998e-05	0.813998	2.98e-24	1.54e-23	-0.00277777	0.878978	-0.0470587	0.530035	0.044281	0.348943
YCL038C	ATG22	0.144208	0.0893757	0.137317	0.065861	0.466594	0.547335	0.0374534	0.85522	0.924455	-0.354823	0.000113764	0.000315663	0.394077	0.000270037	0.000640386	0.770284	2.09e-20	9.07e-20	-0.106755	1.12511	-0.078347	0.7489	-0.0284076	0.376207
YLR431C	ATG23	-0.0212757	0.771878	0.848513	0.166106	0.112958	0.155968	0.0928999	0.577224	0.693034	-0.0653597	0.472441	0.590397	0.277897	0.0164923	0.0297551	0.323197	0.000779359	0.00134531	0.114176	0.388556	0.187382	0.343257	-0.0732063	0.0452998
YLR189C	ATG26	0.080598	0.308297	0.401048	-0.14294	0.0955275	0.133957	-0.202483	0.30858	0.430632	-0.2553	1.68763e-05	5.14692e-05	-0.439688	1.50012e-06	4.69048e-06	0.182953	0.00172585	0.00287769	-0.283081	0.438254	-0.223538	-0.184388	-0.0595434	0.622642
YJL178C	ATG27	0.146082	0.050129	0.0821178	0.497412	6.1e-10	1.98e-09	0.768649	0.000139812	0.000573101	0.100175	0.0601619	0.10308	-0.356181	4.74733e-05	0.000124798	-0.455361	1.68e-14	5.6e-14	0.622568	-0.555536	0.351331	-0.456356	0.271237	-0.0991802
YPL166W	ATG29	0.248962	0.219681	0.302	-0.210262	0.298491	0.371257	0.397568	0.152719	0.246301	-0.543044	0.00899055	0.0187289	0.0419494	0.860363	0.912527	0.519343	0.00250276	0.00411124	0.148606	1.06239	-0.459224	0.584994	0.60783	0.477394
YNR007C	ATG3	-0.157866	0.079393	0.123753	-0.26107	0.00548923	0.00942588	-0.213031	0.306243	0.428778	-0.546612	2.47863e-09	1.07677e-08	-0.229432	0.0499109	0.081176	0.675114	2.36e-18	9.39e-18	-0.0551653	1.22173	-0.103204	0.31718	0.0480388	0.904545
YDR022C	ATG31	-0.74583	3.24e-06	9.88e-06	-0.28286	0.0694387	0.100486	0.437109	0.11981	0.202121	-0.525206	4.40623e-05	0.000129008	-0.808186	5.53485e-07	1.80869e-06	-1.24006	8.02e-18	3.11e-17	1.18294	-0.714855	0.46297	-0.282979	0.719969	-0.431876
YIL146C	ATG32	-0.266052	0.00389715	0.00792334	-0.592316	4.34e-09	1.31e-08	-0.341028	0.14166	0.231904	-0.279498	0.00296587	0.00674426	-0.285351	0.0219182	0.038521	0.308586	0.000698431	0.00120995	-0.0749756	0.588084	-0.326264	-0.00585303	0.251289	0.593937
YLR356W	ATG33	-0.741035	3.47e-15	2.12e-14	-0.688422	4.61e-12	1.74e-11	-0.301813	0.121187	0.203883	-0.912424	3.9768e-23	3.6501e-22	-1.22498	3.79389e-23	4.04942e-22	-0.114605	0.202358	0.254283	0.439222	0.797819	0.0526138	-0.312552	0.386608	1.11037
YOL083W	ATG34	-1.20276	6.77e-24	6.09e-23	-0.845626	2.33e-12	8.96e-12	-0.762243	0.00574283	0.0152396	-1.64448	1.06336e-30	1.32418e-29	-2.0562	1.218e-29	1.70545e-28	-2.06348	1.6e-41	1.44e-40	0.440514	-0.419006	0.357131	-0.411721	0.0833837	-0.00728457
YJL185C	ATG36	-0.659446	1.04e-08	4.05e-08	-0.148203	0.194684	0.254436	0.421132	0.0640281	0.119464	-0.779905	5.50083e-11	2.65847e-10	-0.431212	0.00224672	0.00466163	-0.0166031	0.869474	0.914538	1.08058	0.763302	0.511243	0.348693	0.569335	0.414609
YLR211C	ATG38	-0.0132731	0.908565	0.955536	-0.13301	0.235895	0.301632	-0.466028	0.0934064	0.163425	-0.415827	1.8025e-05	5.48235e-05	-0.502355	5.0779e-05	0.000132866	-0.103004	0.287419	0.348871	-0.452755	0.312823	-0.119737	-0.086528	-0.333018	0.399351
YNL223W	ATG4	-0.429944	1.94e-05	5.43e-05	-0.784823	1.47e-12	5.73e-12	-0.670331	0.00404003	0.0111831	-0.214965	0.0419345	0.0750964	0.13394	0.261243	0.349171	0.497627	2.58e-07	5.81e-07	-0.240387	0.712592	-0.354879	0.348905	0.114492	0.363687
YOR152C	ATG40	0.532425	4.98e-06	1.5e-05	0.965074	1.33e-16	6.45e-16	1.04795	4.91e-06	2.8e-05	-0.610377	3.47995e-07	1.26658e-06	-1.75688	2.19944e-24	2.48544e-23	-0.1927	0.103038	0.136939	0.515529	0.417677	0.432649	-1.1465	0.0828796	1.56418
YPL149W	ATG5	0.0897787	0.296653	0.387917	0.702258	2.99e-15	1.35e-14	0.969235	4.46e-07	3.11e-06	0.0987939	0.18448	0.271838	-0.116289	0.29064	0.382915	0.000546955	0.899818	0.939872	0.879456	-0.0982469	0.612479	-0.215083	0.266977	0.116836
YHR171W	ATG7	-0.348856	0.00159547	0.00344056	-0.615524	4.25e-07	1.1e-06	-0.430997	0.116415	0.197083	-0.451896	0.000105125	0.000293262	-0.449454	0.00205174	0.00428807	0.0108452	0.936744	0.967081	-0.0821417	0.462741	-0.266668	0.00244167	0.184527	0.4603
YBL078C	ATG8	-0.577488	1.25e-09	5.27e-09	-0.656282	1.06e-10	3.66e-10	-0.0153929	0.893064	0.952837	-0.854194	1.7071e-14	1.0232e-13	-0.871967	2.88316e-10	1.28257e-09	0.900302	2.49e-23	1.24e-22	0.562095	1.7545	-0.0787938	-0.0177733	0.640889	1.77227
YDL149W	ATG9	-0.127845	0.225629	0.308919	-0.808016	1.09e-11	4.02e-11	-0.660421	0.00956637	0.0235349	-0.616393	2.66407e-09	1.1542e-08	-0.857455	1.63805e-10	7.48459e-10	-0.31279	0.00252131	0.00414071	-0.532576	0.303603	-0.680171	-0.241062	0.147595	0.544665
YPR026W	ATH1	-0.576762	1.21e-09	5.1e-09	-0.738957	4.64e-13	1.88e-12	-0.341782	0.157102	0.251745	-0.931356	5.6577e-26	5.9003e-25	-0.553015	5.4982e-07	1.79759e-06	0.0456093	0.587244	0.655749	0.23498	0.976965	-0.162195	0.378341	0.397175	0.598624
YMR301C	ATM1	-0.141505	0.0676939	0.107603	-0.51978	8.46e-10	2.71e-09	-0.54871	0.00256943	0.0075084	0.0505785	0.414965	0.532195	-0.0131139	0.870177	0.920761	-0.10118	0.106996	0.141614	-0.407205	-0.151759	-0.378275	-0.0636924	-0.0289297	-0.0880662
YNR002C	ATO2	-2.93075	4.84e-198	4.88e-196	-2.21171	6.03e-115	2.77e-113	-1.23712	2.21e-10	2.66e-09	-1.0332	1.83585e-20	1.49013e-19	-0.353161	0.00567799	0.0110396	-0.320231	0.00237602	0.00391066	1.69363	0.712972	0.719041	0.680042	0.974592	0.0329297
YDR384C	ATO3	-1.5421	4.99e-85	1.72e-83	-0.947125	3.13e-29	2.53e-28	-1.00876	1.19e-06	7.77e-06	0.84895	6.24937e-57	1.48247e-55	-0.141831	0.115424	0.17138	-1.37188	2.52e-85	5.59e-84	0.533338	-2.22083	0.594975	-0.990782	-0.061637	-1.23005
YBL099W	ATP1	-1.96145	9.11e-74	2.61e-72	-2.26005	6.98e-88	2.16e-86	-2.33901	1.28e-15	2.82e-14	-1.62253	3.39147e-169	2.19695e-167	-2.42477	4.70249e-99	2.39934e-97	-1.58721	9.77e-130	3.84e-128	-0.377565	0.0353209	-0.298603	-0.80224	-0.078961	0.837561
YLR393W	ATP10	-0.715153	8.02e-10	3.42e-09	-1.14853	7.25e-19	3.92e-18	-0.932984	0.000330337	0.00122929	-0.830523	3.55923e-11	1.74136e-10	-0.404698	0.00585484	0.0113572	-0.0172794	0.84823	0.895958	-0.21783	0.813243	-0.43338	0.425825	0.21555	0.387419
YNL315C	ATP11	-1.08873	7.74e-44	1.27e-42	-1.35134	3.46e-56	6.21e-55	-1.43475	1.42e-13	2.6e-12	-0.732019	1.11423e-28	1.30776e-27	-1.24022	1.25632e-36	2.25036e-35	-0.761054	6.48e-27	3.68e-26	-0.34602	-0.0290346	-0.262607	-0.508202	-0.0834125	0.479167
YJL180C	ATP12	-1.31901	5.38e-54	1.13e-52	-1.40699	8.83e-53	1.45e-51	-1.4097	1.45e-11	2.02e-10	-0.89081	4.47831e-31	5.67112e-30	-1.23564	4.46483e-31	6.56564e-30	-1.19856	1.19e-46	1.24e-45	-0.0906896	-0.307753	-0.0879798	-0.344826	-0.00270988	0.0370737
YLR295C	ATP14	-1.33216	6.01e-70	1.62e-68	-1.14646	4.7e-45	6.19e-44	-0.902351	4.72e-07	3.27e-06	-1.32727	1.07997e-128	4.88304e-127	-1.75869	7.40618e-78	2.98686e-76	-1.12255	8.65e-76	1.69e-74	0.429808	0.204721	0.185696	-0.43142	0.244112	0.636141
YPL271W	ATP15	-1.91997	1.8e-119	9.09e-118	-2.0516	3.31e-117	1.55e-115	-2.00176	1.6e-19	5.1e-18	-1.24503	5.20738e-136	2.54218e-134	-1.70176	7.22382e-70	2.5879e-68	-0.770124	1.16e-40	1.02e-39	-0.0817913	0.474909	-0.131637	-0.456723	0.0498453	0.931632
YDL004W	ATP16	-1.41159	2.39e-57	5.4e-56	-1.68337	7.99e-71	1.88e-69	-1.96256	1.72e-15	3.74e-14	-1.28269	3.38394e-135	1.64011e-133	-2.62172	1.31458e-135	1.13509e-133	-1.81018	1.52e-193	1.06e-191	-0.550963	-0.527493	-0.27178	-1.33904	-0.279183	0.811546
YDR377W	ATP17	-1.41184	7.44e-66	1.86e-64	-1.51965	1.79e-66	3.89e-65	-1.9389	7.1e-17	1.81e-15	-1.33397	5.18836e-148	2.75228e-146	-2.53166	4.66871e-131	3.61422e-129	-1.82897	6.14e-198	4.51e-196	-0.527063	-0.494992	-0.107813	-1.19769	-0.41925	0.702694
YML081C-A	ATP18	-2.30624	1.43e-190	1.36e-188	-2.45322	5.78e-182	5.41e-180	-2.26636	2.39e-30	1.55e-28	-1.44698	8.26963e-152	4.7214e-150	-2.03562	1.12765e-100	5.93337e-99	-1.28472	1.22e-98	3.2e-97	0.0398751	0.162265	-0.146983	-0.588632	0.186858	0.750897
YOL077W-A	ATP19	-2.31284	2.8e-178	2.28e-176	-2.34825	1.11e-156	7.82e-155	-2.55378	3.53e-39	3.66e-37	-1.48896	1.66764e-121	7.15596e-120	-2.22392	2.2542e-110	1.33176e-108	-1.40118	1.08e-96	2.74e-95	-0.24094	0.0877792	-0.0354085	-0.734955	-0.205532	0.822734
YJR121W	ATP2	-1.8647	5.06e-53	1.03e-51	-2.13132	5.18e-64	1.09e-62	-2.32177	2.5e-12	3.94e-11	-1.51557	1.93781e-130	8.88098e-129	-2.58616	6.43945e-103	3.44204e-101	-1.78131	7.4e-149	3.62e-147	-0.457069	-0.265741	-0.266621	-1.07059	-0.190449	0.804845
YPR020W	ATP20	-1.46557	7.92e-81	2.53e-79	-1.63755	2.78e-86	8.41e-85	-1.92124	1.91e-19	6.07e-18	-1.75696	1.24467e-236	1.089e-234	-2.3936	2.97339e-131	2.32858e-129	-1.60682	1.04e-153	5.35e-152	-0.455673	0.150134	-0.171978	-0.636641	-0.283695	0.786776
YDR350C	ATP22	-0.00963876	0.915771	0.961766	0.194603	0.018846	0.0301009	0.356539	0.0233579	0.0506439	-0.259318	0.000442905	0.00113411	0.404724	1.70029e-05	4.73789e-05	0.609784	8.88e-18	3.44e-17	0.366178	0.869102	0.204242	0.664042	0.161936	0.205059
YNR020C	ATP23	-0.776816	1.74e-17	1.19e-16	-0.896474	3.19e-20	1.85e-19	-0.740041	4.27e-05	0.000197762	-0.865512	1.09301e-25	1.12766e-24	-1.07731	3.9118e-22	3.94992e-21	-0.959689	1.4e-27	8.19e-27	0.036775	-0.0941771	-0.119658	-0.211801	0.156433	0.117624
YMR098C	ATP25	-0.483132	1.22e-08	4.72e-08	-0.753025	4.01e-16	1.9e-15	-0.89084	3.38e-05	0.000160323	-0.451751	7.2873e-10	3.31272e-09	-0.433148	1.41457e-05	3.9829e-05	-0.264392	0.00058492	0.00102142	-0.407708	0.187359	-0.269893	0.0186031	-0.137815	0.168756
YBR039W	ATP3	-1.72773	1.31e-87	4.8e-86	-2.13089	3.12e-114	1.39e-112	-2.33243	1.16e-21	4.45e-20	-1.56537	7.26008e-197	5.49564e-195	-2.82396	2.113e-152	2.2236e-150	-1.83651	2.98e-198	2.21e-196	-0.604699	-0.27114	-0.403164	-1.25859	-0.201536	0.987453
YPL078C	ATP4	-1.31352	1.27e-44	2.13e-43	-1.47829	3.08e-50	4.79e-49	-1.77741	5.9e-12	8.74e-11	-1.33224	2.42535e-133	1.14263e-131	-2.33791	7.30922e-104	3.96997e-102	-1.63219	4.33e-151	2.19e-149	-0.463885	-0.299951	-0.164764	-1.00567	-0.299121	0.705718
YDR298C	ATP5	-0.976919	3.23e-29	3.46e-28	-0.989376	1.79e-26	1.32e-25	-1.30973	4.57e-08	3.76e-07	-1.38084	6.26145e-154	3.60542e-152	-2.77065	3.73107e-147	3.6954e-145	-2.11615	1.87e-256	2e-254	-0.332807	-0.73531	-0.0124568	-1.38981	-0.32035	0.654502
YKL016C	ATP7	-1.2758	5.23e-51	1.04e-49	-1.52385	4.83e-63	9.93e-62	-1.66754	2.53e-12	3.97e-11	-1.33267	6.33387e-147	3.3337e-145	-2.54836	1.66695e-130	1.24744e-128	-1.47597	3.83e-132	1.55e-130	-0.391745	-0.143296	-0.248054	-1.21569	-0.143692	1.07239
YML116W	ATR1	1.43258	1.33e-63	3.25e-62	1.72048	8.04e-81	2.24e-79	1.57887	9.5e-16	2.12e-14	0.16373	0.0470621	0.0829777	0.43286	2.16268e-05	5.9379e-05	0.606344	3.31e-15	1.14e-14	0.146284	0.442614	0.287901	0.26913	-0.141617	0.173484
YAL020C	ATS1	0.305023	0.00186234	0.00398172	0.933801	4.07e-21	2.47e-20	1.46918	1.91e-10	2.31e-09	0.371189	1.63812e-05	5.00499e-05	0.571782	1.60117e-07	5.55584e-07	0.135121	0.169	0.215857	1.16416	-0.236068	0.628778	0.200593	0.53538	-0.436661
YNL259C	ATX1	-0.799583	2.83e-21	2.26e-20	-1.20999	4.45e-39	4.98e-38	-0.937025	3.2e-06	1.9e-05	-0.0819105	0.254554	0.356683	0.0142665	0.910409	0.953741	-0.186459	0.00724536	0.0113264	-0.137442	-0.104549	-0.410403	0.096177	0.272961	-0.200726
YOR079C	ATX2	0.17566	0.0439584	0.0730549	0.442842	1.11e-06	2.77e-06	0.0691643	0.772098	0.857703	0.0504545	0.580946	0.693133	0.716889	1.39248e-11	6.92639e-11	0.450707	2.18e-07	4.93e-07	-0.106496	0.400252	0.267181	0.666434	-0.373677	-0.266182
YFL010W-A	AUA1	0.0181298	0.940768	0.97949	0.392064	0.0377767	0.057195	0.0495987	0.870718	0.935956	0.128275	0.512348	0.62971	0.205722	0.354084	0.451401	0.339949	0.0636229	0.0875511	0.0314689	0.211674	0.373934	0.0774467	-0.342465	0.134227
YKL004W	AUR1	0.328534	1.46e-05	4.14e-05	0.201664	0.014344	0.0233809	-0.041948	0.849113	0.919622	0.355891	1.50141e-11	7.56546e-11	-0.506027	1.5375e-08	5.89696e-08	-0.683476	8.51e-28	5.03e-27	-0.370482	-1.03937	-0.126869	-0.861919	-0.243612	-0.177448
YOR011W	AUS1	0.439438	9.63e-06	2.78e-05	0.870264	6.22e-18	3.21e-17	0.787696	0.000286512	0.00108903	0.254324	0.00254862	0.00585931	-0.227824	0.0527644	0.0853021	-0.92295	9.23e-19	3.74e-18	0.348258	-1.17727	0.430826	-0.482148	-0.0825682	-0.695126
YLR114C	AVL9	-0.0491833	0.527474	0.627542	-0.226567	0.00556327	0.00954572	-0.378937	0.0388891	0.0784177	0.101892	0.0563675	0.0973213	0.177009	0.0451436	0.0741567	0.40479	2.19e-11	6.28e-11	-0.329754	0.302899	-0.177384	0.0751176	-0.152371	0.227781
YOL078W	AVO1	-0.00369758	0.906152	0.95374	-0.132979	0.135263	0.183757	-0.175742	0.421101	0.549968	0.0975517	0.20212	0.29353	0.307088	0.00174512	0.00367867	0.371051	1.44e-06	3.07e-06	-0.172044	0.2735	-0.129282	0.209536	-0.0427626	0.0639631
YMR068W	AVO2	0.279665	0.00946798	0.0180437	0.543371	5.56e-07	1.42e-06	1.25258	5.97e-08	4.81e-07	0.0704189	0.494333	0.610956	0.263628	0.0350978	0.0590369	0.59913	3.94e-09	9.93e-09	0.972915	0.528711	0.263706	0.19321	0.709209	0.335502
YJR001W	AVT1	0.50368	6.75e-12	3.39e-11	0.547825	6.84e-12	2.55e-11	0.471718	0.019388	0.0432175	0.0656339	0.216048	0.310477	0.203501	0.0212602	0.0374836	0.503492	3.1e-17	1.17e-16	-0.0319628	0.437858	0.0441441	0.137867	-0.0761069	0.299991
YEL064C	AVT2	-0.0298353	0.778846	0.854088	-0.176198	0.101683	0.141793	-0.669567	0.00908867	0.0225312	-0.0375065	0.709321	0.808061	-0.578813	1.15661e-05	3.28683e-05	-0.613354	2.73e-08	6.55e-08	-0.639732	-0.575848	-0.146363	-0.541307	-0.493369	-0.0345409
YKL146W	AVT3	-0.92575	3.82e-32	4.51e-31	-1.04811	1.19e-34	1.16e-33	-0.908936	2.94e-07	2.13e-06	-0.542327	6.93763e-18	4.99346e-17	-0.69334	5.74518e-14	3.41516e-13	-0.380331	7.34e-09	1.82e-08	0.0168144	0.161996	-0.122356	-0.151013	0.13917	0.313009
YNL101W	AVT4	0.126621	0.129665	0.190014	-0.0245089	0.778922	0.841642	0.205985	0.196102	0.301044	0.135369	0.0418743	0.0750285	0.265161	0.00311747	0.00633368	0.733088	3.24e-28	1.95e-27	0.0793639	0.597719	-0.15113	0.129792	0.230493	0.467927
YBL089W	AVT5	-0.148648	0.167073	0.23791	-0.0328731	0.769513	0.832303	0.356716	0.137842	0.226916	-0.00327198	0.909345	0.969038	0.682231	3.34535e-09	1.35728e-08	0.981793	3.85e-27	2.2e-26	0.505364	0.985064	0.115775	0.685503	0.389589	0.299562
YER119C	AVT6	-0.0160556	0.900089	0.948819	0.254892	0.00415835	0.00723822	0.700256	0.00185789	0.00568698	-0.480355	2.76563e-12	1.4694e-11	-0.46498	1.29073e-06	4.05082e-06	-0.120397	0.0904519	0.121598	0.716312	0.359957	0.270947	0.0153748	0.445365	0.344583
YIL088C	AVT7	-0.802678	1.53e-26	1.5e-25	-1.14771	4.3e-44	5.55e-43	-1.17574	7.88e-10	8.81e-09	-0.602908	1.25194e-27	1.38495e-26	-0.509014	3.45281e-05	9.22803e-05	-0.872762	3.14e-44	3.06e-43	-0.373062	-0.269853	-0.345033	0.0938946	-0.0280289	-0.363748
YPR122W	AXL1	0.350338	1.37e-05	3.89e-05	0.210128	0.0140768	0.0229739	0.178709	0.223259	0.334095	-0.0997654	0.302844	0.413259	0.140237	0.290317	0.382564	-0.0225341	0.824233	0.875675	-0.171628	0.0772312	-0.14021	0.240002	-0.0314186	-0.162771
YIL140W	AXL2	-0.372963	7.4e-07	2.43e-06	-0.307105	0.000207948	0.000420572	-0.341428	0.0623208	0.11673	-0.133829	0.0487294	0.0854477	-0.2705	0.0060669	0.011718	0.433686	6.66e-11	1.87e-10	0.0315344	0.567515	0.0658574	-0.136671	-0.034323	0.704186
YIL124W	AYR1	-0.581336	4.5e-15	2.73e-14	-0.60711	4.07e-14	1.75e-13	-0.705791	0.000103939	0.00044107	-0.659419	3.60328e-34	5.08916e-33	-0.739966	2.50147e-16	1.76413e-15	-0.31751	2.44e-07	5.5e-07	-0.124454	0.34191	-0.0257738	-0.0805462	-0.0986805	0.422456
YLL063C	AYT1	0.510175	2.73e-05	7.5e-05	0.860728	1.3e-12	5.09e-12	1.21383	9.9e-07	6.53e-06	-0.181973	0.140893	0.21602	-1.88313	3.05451e-54	8.50087e-53	-1.27728	1e-44	9.95e-44	0.703659	-1.09531	0.350553	-1.70116	0.353106	0.605848
YOR113W	AZF1	-0.244754	0.0036464	0.00743368	-0.983487	3.8e-25	2.67e-24	-1.30036	1.59e-09	1.69e-08	-0.4071	3.45493e-08	1.36836e-07	-0.369378	0.000281001	0.00066405	-0.193887	0.0107442	0.0164498	-1.0556	0.213213	-0.738733	0.037722	-0.316869	0.175491
YGR224W	AZR1	0.0505339	0.663067	0.749013	0.224222	0.0603024	0.0883065	0.089736	0.788368	0.870899	-0.0764874	0.519008	0.635622	-0.412505	0.00831937	0.0156993	-0.6062	4.67e-06	9.55e-06	0.0392021	-0.529713	0.173688	-0.336018	-0.134486	-0.193695
YOR134W	BAG7	-0.628472	1.02e-08	4e-08	-0.20585	0.0615217	0.0898774	0.723632	0.0010359	0.00342405	-0.371596	0.113602	0.179445	0.644296	0.00283929	0.00581588	1.53738	9.83e-22	4.54e-21	1.3521	1.90897	0.422622	1.01589	0.929482	0.89308
YBR068C	BAP2	0.420633	7.04e-08	2.55e-07	0.33268	6.11e-05	0.000129832	0.119158	0.591532	0.704004	0.226872	5.06108e-06	1.63532e-05	1.77864	6.68784e-82	2.78041e-80	1.79875	3.3e-189	2.21e-187	-0.301475	1.57188	-0.0879535	1.55176	-0.213522	0.0201142
YDR046C	BAP3	-0.499394	2.03e-11	9.83e-11	-0.852073	1.78e-26	1.31e-25	-0.439108	0.0166219	0.0378398	-0.338207	1.47931e-11	7.45965e-11	-0.0243647	0.762541	0.838074	0.541131	1.91e-20	8.31e-20	0.0602854	0.879338	-0.352679	0.313842	0.412965	0.565496
YIL015W	BAR1	1.18914	4.55e-48	8.45e-47	0.793031	7.94e-19	4.28e-18	-1.2575	1.63e-08	1.46e-07	0.569925	1.00424e-26	1.07904e-25	-0.717549	1.92407e-15	1.28049e-14	-1.60042	1.46e-123	5.29e-122	-2.44664	-2.17034	-0.396105	-1.28747	-2.05053	-0.88287
YKR099W	BAS1	0.308221	9.57e-05	0.000246243	0.191121	0.0265576	0.0413792	0.106632	0.662239	0.766474	0.38605	3.25036e-08	1.2919e-07	0.493036	1.07315e-07	3.79605e-07	0.0887457	0.252209	0.310686	-0.201589	-0.297305	-0.117101	0.106986	-0.0844883	-0.40429
YHR208W	BAT1	0.184455	0.0241472	0.0424051	-0.422331	5e-07	1.28e-06	-0.541516	0.00579104	0.0153555	0.608112	3.87884e-33	5.31133e-32	1.43055	1.33729e-51	3.50455e-50	1.43291	3.29e-120	1.14e-118	-0.725971	0.824797	-0.606786	0.822435	-0.119185	0.00236209
YJR148W	BAT2	-1.32312	7.33e-64	1.8e-62	-0.340435	7.28e-05	0.00015405	0.275848	0.315397	0.438234	-0.162745	0.00115581	0.00281006	0.994506	7.56188e-29	1.01858e-27	-1.00813	9.3e-64	1.43e-62	1.59896	-0.845388	0.98268	1.15725	0.616283	-2.00264
YJL020C	BBC1	-0.604394	4.49e-16	2.87e-15	-1.0835	3.55e-39	3.99e-38	-1.10494	1.21e-09	1.31e-08	-0.220123	4.71041e-05	0.000137198	0.0180393	0.840181	0.90048	0.452829	2.92e-13	9.16e-13	-0.500547	0.672952	-0.479101	0.238162	-0.0214462	0.43479
YPL255W	BBP1	-0.0761632	0.33681	0.433628	-0.653332	2.64e-12	1.01e-11	-1.41224	4.59e-11	6.02e-10	-0.176552	0.00781829	0.0164909	-0.956021	1.04481e-21	1.02428e-20	-1.24533	3.12e-55	4e-54	-1.33608	-1.06878	-0.577169	-0.779469	-0.758908	-0.289314
YHR040W	BCD1	0.210118	0.00629146	0.0123202	0.183011	0.0317532	0.0487871	0.56163	0.0206226	0.0456229	0.106157	0.102666	0.164916	-0.0720306	0.406231	0.505443	-0.346675	4.57e-07	1.01e-06	0.351512	-0.452832	-0.0271076	-0.178188	0.378619	-0.274644
YMR237W	BCH1	-0.298723	5.97e-05	0.000156344	-0.518015	1.87e-10	6.3e-10	-0.49374	0.00995734	0.0243578	-0.00570697	0.935551	0.988365	0.596369	3.89168e-12	2.00233e-11	0.776716	2.05e-38	1.69e-37	-0.195017	0.782423	-0.219292	0.602076	0.0242749	0.180347
YKR027W	BCH2	0.247536	0.00531031	0.0105395	0.238857	0.0113573	0.018785	0.0856541	0.568208	0.685285	0.386128	2.04871e-07	7.60032e-07	0.84042	9.29838e-19	7.7698e-18	0.687327	9.45e-20	3.99e-19	-0.161882	0.301199	-0.00867916	0.454293	-0.153203	-0.153093
YJL095W	BCK1	-0.220094	0.00744529	0.0144208	-0.578389	7.19e-11	2.51e-10	-0.889232	1.65e-05	8.46e-05	-0.10524	0.0698195	0.117888	-0.38038	3.53748e-05	9.43935e-05	-0.692199	7.79e-23	3.78e-22	-0.669138	-0.586959	-0.358295	-0.27514	-0.310843	-0.311819
YER167W	BCK2	-0.781564	3.02e-24	2.74e-23	-1.03981	2.4e-34	2.32e-33	-0.413884	0.0263717	0.0563093	0.0408978	0.526392	0.642912	0.460711	1.64555e-07	5.70396e-07	0.337661	2.16e-07	4.89e-07	0.367681	0.296763	-0.258248	0.419813	0.625928	-0.12305
YDR361C	BCP1	0.678663	7.14e-20	5.38e-19	0.966582	6.93e-33	6.31e-32	0.733702	5.22e-05	0.000236717	0.570559	4.87326e-25	4.84951e-24	0.114738	0.23496	0.31853	-0.162775	0.00867987	0.0134292	0.0550386	-0.733335	0.287919	-0.455821	-0.232881	-0.277513
YDR375C	BCS1	-1.15218	5.54e-45	9.38e-44	-1.48008	1.16e-60	2.23e-59	-1.26527	1.11e-10	1.39e-09	-0.750148	1.10028e-26	1.18034e-25	-0.995901	7.75877e-24	8.53845e-23	-0.827236	1.31e-28	8.04e-28	-0.113096	-0.0770878	-0.327907	-0.245753	0.214812	0.168665
YIL033C	BCY1	-0.542886	2.13e-13	1.16e-12	-0.673057	6.35e-17	3.14e-16	-0.562884	0.000744081	0.00254816	-0.363866	1.2095e-11	6.13587e-11	-0.316359	0.000490617	0.00112277	0.0948469	0.104307	0.138407	-0.0199981	0.458712	-0.130171	0.0475062	0.110172	0.411206
YLR399C	BDF1	-0.0947748	0.202434	0.281441	-0.123619	0.122585	0.168296	-0.216455	0.233256	0.345571	0.200869	4.07373e-05	0.000119741	0.488457	3.06372e-08	1.14001e-07	0.480125	1.42e-16	5.24e-16	-0.12168	0.279256	-0.028844	0.287588	-0.0928363	-0.00833136
YDL070W	BDF2	0.308519	3.54e-05	9.56e-05	0.0986935	0.225485	0.290192	-0.494547	0.0207631	0.0458284	0.122429	0.017288	0.0339759	-0.239954	0.0070497	0.0134479	-0.954024	3.06e-54	3.79e-53	-0.803066	-1.07645	-0.209826	-0.362383	-0.59324	-0.71407
YAL060W	BDH1	-2.20296	6.13e-156	4.31e-154	-1.13396	2.03e-37	2.16e-36	-1.01205	2.69e-06	1.62e-05	-1.61727	1.39059e-219	1.15659e-217	-1.60286	1.72598e-63	5.56194e-62	-1.67173	7.66e-171	4.46e-169	1.19091	-0.054459	1.069	0.0144078	0.121918	-0.0688668
YAL061W	BDH2	-0.19157	0.0659184	0.105177	0.0520184	0.564668	0.644447	1.31616	1.7e-09	1.8e-08	-0.589041	4.43526e-11	2.15431e-10	-0.183684	0.117061	0.173657	0.0123873	0.900766	0.940426	1.50773	0.601428	0.243589	0.405357	1.26414	0.196072
YNL039W	BDP1	-0.0664713	0.375117	0.474713	-0.409992	1.22e-06	3.03e-06	-0.505914	0.00789448	0.0199972	0.113428	0.0422652	0.0755682	0.382874	7.41262e-06	2.15375e-05	0.27055	1.49e-05	2.96e-05	-0.439442	0.157123	-0.343521	0.269446	-0.0959216	-0.112324
YOL164W	BDS1	0.176961	0.0356879	0.0604404	0.880591	4.93e-23	3.24e-22	1.68683	3.37e-17	8.73e-16	0.0376204	0.582825	0.694831	0.406376	1.61338e-05	4.51624e-05	0.267423	0.000273627	0.000492586	1.50987	0.229803	0.70363	0.368755	0.806238	-0.138952
YBR200W	BEM1	0.15826	0.0320348	0.0549843	0.229894	0.00550274	0.00944427	0.0051415	0.850295	0.920311	-0.189698	0.00197508	0.00462018	0.136955	0.126904	0.186534	0.412895	9.51e-11	2.64e-10	-0.153118	0.602593	0.0716346	0.326653	-0.224753	0.27594
YER155C	BEM2	-0.00363748	0.952035	0.987718	-0.17489	0.0279298	0.0433072	-0.530485	0.0113408	0.0272236	0.243821	1.19228e-06	4.11495e-06	0.257847	0.00205203	0.00428807	0.248737	1.37e-05	2.74e-05	-0.526847	0.00491627	-0.171252	0.0140263	-0.355595	-0.00911006
YPL115C	BEM3	0.0481713	0.538053	0.638228	-0.0669788	0.480147	0.559922	-0.418337	0.0530588	0.101847	0.329881	1.15163e-07	4.37842e-07	0.391781	8.48169e-06	2.45168e-05	0.207849	0.00172358	0.00287462	-0.466508	-0.122031	-0.11515	0.0619007	-0.351358	-0.183932
YPL161C	BEM4	0.207863	0.0272109	0.0473788	0.264123	0.00618363	0.0105351	0.0375673	0.730737	0.821775	0.228324	0.00326577	0.00736821	0.615969	1.08137e-09	4.62709e-09	0.766018	1.87e-22	8.9e-22	-0.170296	0.537693	0.0562599	0.387644	-0.226555	0.150049
YLR412W	BER1	0.370207	7.64e-06	2.24e-05	0.606521	3.82e-12	1.45e-11	1.04186	1.1e-08	1.02e-07	0.346916	1.39677e-06	4.78396e-06	0.440881	6.07392e-06	1.78403e-05	0.254848	0.0010896	0.00185106	0.671657	-0.0920679	0.236314	0.0939651	0.435343	-0.186033
YIL004C	BET1	0.0389517	0.617485	0.710093	0.10719	0.222156	0.286618	-0.09458	0.408359	0.537281	0.0820082	0.190276	0.279218	-0.443292	1.95854e-06	6.06194e-06	-0.310962	1.06e-05	2.12e-05	-0.133532	-0.39297	0.0682387	-0.5253	-0.20177	0.13233
YPR176C	BET2	-0.0417344	0.680978	0.766043	0.329928	0.000136205	0.000280605	0.515139	0.0116136	0.0277698	-0.287193	5.03387e-05	0.000146304	0.534928	3.36038e-09	1.36174e-08	1.04616	2.23e-56	2.96e-55	0.556874	1.33335	0.371662	0.822121	0.185212	0.511229
YKR068C	BET3	0.518191	6.55e-12	3.3e-11	0.857026	7.29e-26	5.28e-25	0.735253	7.79e-05	0.000338339	0.164633	0.00390005	0.00870886	0.245465	0.00594709	0.011513	0.137484	0.0292808	0.0422098	0.217062	-0.0271491	0.338836	0.0808322	-0.121773	-0.107981
YJL031C	BET4	0.53752	2.74e-09	1.13e-08	0.886134	1.75e-21	1.08e-20	0.592368	0.00143034	0.00453021	-0.0248915	0.711576	0.810052	0.105273	0.357079	0.454274	0.171412	0.0467143	0.0657561	0.0548483	0.196303	0.348614	0.130165	-0.293766	0.0661384
YML077W	BET5	0.906009	2.56e-26	2.5e-25	1.11004	6.69e-35	6.56e-34	0.915421	4.75e-06	2.73e-05	0.244259	0.000166689	0.000451906	-0.17448	0.084648	0.129983	-0.234089	0.00346253	0.00561685	0.00941201	-0.478347	0.204031	-0.418738	-0.194619	-0.0596089
YJR053W	BFA1	-0.0423946	0.629934	0.721114	-0.25289	0.0359272	0.0547073	-0.680456	0.014925	0.034572	0.110605	0.361249	0.474319	0.0530489	0.760814	0.836584	-0.456051	0.00022478	0.000408021	-0.638061	-0.566656	-0.210495	-0.0575564	-0.427566	-0.509099
YOR198C	BFR1	-0.229527	0.00237498	0.00500018	-0.459221	1.56e-08	4.5e-08	-0.753155	0.000187527	0.000747337	0.116418	0.0147823	0.0294727	-0.320795	0.000579976	0.00131255	-0.284662	1.51e-06	3.21e-06	-0.523628	-0.401079	-0.229694	-0.437213	-0.293934	0.0361337
YDR299W	BFR2	0.282087	0.000167144	0.000417336	0.302125	0.00019311	0.000392447	0.0748508	0.599415	0.710594	0.364313	5.39071e-12	2.81966e-11	0.385864	7.88298e-06	2.28352e-05	0.0233761	0.709172	0.76977	-0.207237	-0.340937	0.0200373	0.0215502	-0.227274	-0.362487
YGR282C	BGL2	-0.865346	6.28e-18	4.36e-17	-0.588524	4.33e-08	1.21e-07	-0.302464	0.216408	0.325868	-0.279336	6.25404e-08	2.42844e-07	0.277961	0.00297335	0.00607019	0.701516	1.96e-30	1.28e-29	0.562882	0.980853	0.276822	0.557298	0.28606	0.423555
YHR101C	BIG1	-0.0971176	0.344657	0.441543	0.080433	0.508871	0.588938	0.138885	0.417884	0.547386	-0.151507	0.147081	0.224284	0.0166557	0.920456	0.962572	0.37473	0.000257778	0.000465419	0.236002	0.526237	0.177551	0.168163	0.0584516	0.358074
YCL029C	BIK1	0.124285	0.149636	0.215949	0.0438376	0.633673	0.709163	0.355787	0.138825	0.228103	0.12406	0.102991	0.165399	0.442562	6.91874e-06	2.01809e-05	0.316689	5.45e-05	0.000103498	0.231501	0.192629	-0.0804479	0.318502	0.311949	-0.125873
YOR304C-A	BIL1	0.706101	8.9e-15	5.3e-14	1.09485	9.08e-31	7.75e-30	1.43389	4.04e-12	6.17e-11	0.161845	0.0244196	0.046277	0.185891	0.0720707	0.112909	-0.109772	0.179971	0.228789	0.727785	-0.271617	0.388748	0.0240459	0.339037	-0.295663
YER016W	BIM1	0.0885697	0.247311	0.333667	-0.0700261	0.410211	0.489106	-0.496974	0.00911866	0.022589	0.20329	0.000231179	0.000611486	0.280524	0.00165242	0.00349312	0.0374826	0.576534	0.644749	-0.585543	-0.165807	-0.158596	0.0772336	-0.426947	-0.243041
YGR286C	BIO2	-1.06026	5.18e-39	7.37e-38	-1.14218	6.54e-39	7.26e-38	-0.494734	0.00254785	0.0074599	0.331987	1.15109e-07	4.37842e-07	-0.64489	3.7999e-11	1.82152e-10	-1.0787	2.39e-42	2.19e-41	0.565529	-1.41069	-0.081919	-0.976877	0.647448	-0.433812
YNR058W	BIO3	1.01886	4.68e-19	3.42e-18	1.17924	1.33e-23	8.93e-23	1.81926	2.57e-14	5e-13	0.289827	0.0166494	0.0328551	0.44128	0.00297553	0.00607278	0.663381	2.46e-08	5.93e-08	0.800406	0.373555	0.160388	0.151453	0.640019	0.222101
YNR057C	BIO4	0.213819	0.0374516	0.0630951	0.378058	0.000519897	0.00100565	0.718928	0.00825997	0.020736	0.22524	0.0134591	0.027075	-0.187066	0.103838	0.156384	-0.00113916	0.922458	0.955434	0.505109	-0.226379	0.164239	-0.412306	0.34087	0.185926
YNR056C	BIO5	0.672677	4.58e-05	0.000122311	1.49965	1.55e-23	1.04e-22	2.41209	1.99e-19	6.31e-18	0.265118	0.128744	0.199804	1.68183	1.07175e-26	1.32202e-25	1.47577	1.42e-26	7.92e-26	1.73941	1.21065	0.826976	1.41671	0.912433	-0.206067
YJR089W	BIR1	-0.187809	0.0224131	0.0397214	-0.436428	8.87e-07	2.23e-06	-0.261387	0.285819	0.406256	-0.0243324	0.782756	0.867482	0.179114	0.0463598	0.0758584	0.422204	8.68e-10	2.27e-09	-0.073578	0.446536	-0.248619	0.203447	0.175041	0.24309
YBR270C	BIT2	-0.00430851	0.975862	1	0.12165	0.275842	0.346407	0.0684854	0.753511	0.842189	-0.121354	0.26866	0.372497	-0.195363	0.153614	0.220219	-0.290195	0.0113648	0.0173332	0.0727939	-0.168841	0.125958	-0.0740091	-0.0531644	-0.0948316
YJL058C	BIT61	0.0550881	0.637464	0.727343	0.287817	0.0157906	0.0255843	0.465282	0.0494666	0.0961803	0.0441066	0.666101	0.772113	0.765869	2.50603e-08	9.41335e-08	0.973538	2.35e-18	9.33e-18	0.410194	0.929431	0.232729	0.721762	0.177466	0.207669
YKL061W	BLI1	0.102187	0.236024	0.32094	-0.0314726	0.779116	0.841642	0.0673764	0.595676	0.70728	-0.570716	6.90268e-12	3.57994e-11	-0.971028	1.95005e-17	1.51134e-16	-0.250545	0.00326927	0.005311	-0.0348107	0.32017	-0.13366	-0.400313	0.0988491	0.720483
YFL007W	BLM10	-0.190618	0.0112271	0.0210984	-0.551526	6.5e-12	2.43e-11	-0.938486	1.72e-06	1.08e-05	0.219472	2.37256e-05	7.12615e-05	-0.483325	7.06711e-08	2.54258e-07	-0.298341	1e-06	2.16e-06	-0.747868	-0.517813	-0.360907	-0.702797	-0.386961	0.184984
YLR408C	BLS1	-0.522278	2.54e-05	7.01e-05	0.261243	0.0176702	0.028391	0.545064	0.0181527	0.0407876	-0.591289	1.06939e-05	3.32923e-05	-0.443804	0.00452981	0.0089572	0.00833367	0.921931	0.955145	1.06734	0.599623	0.783521	0.147485	0.283821	0.452138
YER177W	BMH1	-0.298156	0.00608885	0.0119477	-0.187135	0.112689	0.15566	-0.063218	0.789201	0.871145	-0.3463	1.58474e-09	6.98718e-09	-0.354	0.000850016	0.0018727	-0.528564	2.63e-16	9.55e-16	0.234938	-0.182263	0.111021	-0.00769996	0.123917	-0.174564
YDR099W	BMH2	-0.201139	0.0105632	0.0199228	-0.298151	0.000444653	0.000866066	-0.425641	0.0602913	0.113719	-0.127403	0.0115581	0.0236319	-0.410107	1.0102e-05	2.89274e-05	0.0310805	0.560706	0.629967	-0.224502	0.158484	-0.0970122	-0.282703	-0.12749	0.441187
YPL217C	BMS1	-0.118403	0.120432	0.178586	-0.384791	1.49e-06	3.68e-06	-0.674943	0.000546683	0.00193404	0.296461	2.97208e-09	1.28517e-08	0.2825	0.00122037	0.00263297	-0.159828	0.00648524	0.0102138	-0.55654	-0.456289	-0.266388	-0.0139609	-0.290152	-0.442328
YBR141C	BMT2	0.198475	0.0353754	0.059981	0.831293	2.21e-18	1.17e-17	0.762114	0.000352612	0.00130426	0.465373	2.16378e-05	6.52816e-05	0.81285	3.74913e-10	1.65251e-09	0.366607	0.00201672	0.00333962	0.563638	-0.0987659	0.632818	0.347477	-0.0691797	-0.446243
YIL096C	BMT5	0.0881534	0.29075	0.381528	0.249431	0.00514917	0.0088713	-0.204096	0.552983	0.67185	0.293748	8.74876e-06	2.76067e-05	0.642219	2.43149e-10	1.09101e-09	-0.75316	2.37e-21	1.07e-20	-0.292249	-1.04691	0.161277	0.348471	-0.453526	-1.39538
YLR063W	BMT6	0.0174558	0.850957	0.911081	0.202255	0.036451	0.0554118	0.273173	0.191669	0.295344	0.345723	4.11255e-05	0.000120777	0.321642	0.00240954	0.00497494	-0.203363	0.0384669	0.0546132	0.255718	-0.549085	0.184799	-0.0240803	0.0709184	-0.525005
YJR025C	BNA1	0.323186	4.28e-05	0.000114623	1.51842	1.57e-74	3.91e-73	-0.260516	0.156634	0.251174	-0.849398	2.60377e-43	4.81913e-42	-2.38589	1.23443e-117	8.23158e-116	-2.53351	1.34e-230	1.21e-228	-0.583702	-1.68411	1.19524	-1.5365	-1.77894	-0.147613
YJL060W	BNA3	-0.156506	0.0540817	0.0879315	-0.476669	1.44e-07	3.83e-07	-0.55431	0.00776555	0.0197299	-0.417899	4.24557e-11	2.06665e-10	-0.656021	1.89197e-12	9.8966e-12	-0.312944	3.85e-06	7.91e-06	-0.397804	0.104955	-0.320163	-0.238123	-0.0776411	0.343078
YBL098W	BNA4	-0.415994	3.35e-06	1.02e-05	-0.249675	0.00782558	0.0131663	-1.74521	1.53e-14	3.1e-13	-0.566144	1.06295e-15	6.79422e-15	-1.19159	6.80736e-31	9.90229e-30	-0.5714	3.23e-14	1.06e-13	-1.32922	-0.00525535	0.166319	-0.625446	-1.49554	0.620191
YLR231C	BNA5	-0.275647	0.00697648	0.0135907	-0.375891	0.000513399	0.000994223	-0.675575	0.0038988	0.0108321	-0.464199	1.76162e-11	8.83696e-11	-1.25427	1.39995e-34	2.36308e-33	-1.78796	4.06e-100	1.08e-98	-0.399928	-1.32376	-0.100244	-0.790067	-0.299684	-0.533695
YFR047C	BNA6	-0.764854	2.29e-23	2.01e-22	-0.378907	3.3e-06	7.87e-06	-0.871989	7.81e-07	5.21e-06	-0.523261	2.96231e-22	2.59858e-21	-1.21734	1.27752e-39	2.48674e-38	-1.13912	1.19e-72	2.18e-71	-0.107135	-0.615856	0.385947	-0.69408	-0.493082	0.0782236
YDR428C	BNA7	0.120749	0.210997	0.291546	0.393185	7.71e-05	0.000163018	0.754645	0.000230574	0.000898705	-0.0257448	0.789817	0.872363	0.139281	0.186516	0.261433	0.426639	8.52e-08	1.99e-07	0.633896	0.452383	0.272436	0.165026	0.36146	0.287357
YNL271C	BNI1	0.0226329	0.776854	0.852596	-0.278916	0.000476982	0.000925826	-0.616483	0.00160112	0.00498217	0.0978937	0.0660896	0.112181	0.0816774	0.313054	0.406324	0.220037	0.000220408	0.000400516	-0.639116	0.122143	-0.301549	-0.0162163	-0.337567	0.138359
YNL233W	BNI4	-0.202097	0.0170349	0.030862	-0.305779	0.0008752	0.00165357	-0.228193	0.304627	0.427403	0.0925734	0.181665	0.268359	0.544935	1.20504e-08	4.65363e-08	0.940262	1.87e-38	1.55e-37	-0.0260957	0.847688	-0.103682	0.452362	0.0775859	0.395326
YNL166C	BNI5	0.663694	5.26e-19	3.84e-18	0.910435	1.82e-29	1.47e-28	1.03234	1.27e-07	9.74e-07	0.0342723	0.518144	0.635026	0.411546	3.05376e-06	9.25133e-06	0.578533	3.8e-21	1.71e-20	0.36865	0.54426	0.246741	0.377274	0.121909	0.166987
YIL159W	BNR1	-0.0350521	0.656414	0.742865	-0.21147	0.0209113	0.0331796	-0.433925	0.0651445	0.121278	0.106536	0.171201	0.255265	0.0821535	0.410878	0.509945	0.120779	0.139106	0.181028	-0.398873	0.0142428	-0.176418	-0.0243823	-0.222455	0.0386251
YGR230W	BNS1	-0.0683656	0.462669	0.564463	-0.303365	0.00114496	0.00212982	-0.617475	0.00237666	0.00702269	-0.856052	1.86069e-26	1.96789e-25	-1.65479	2.51685e-46	5.94772e-45	-1.20356	1.14e-42	1.05e-41	-0.549109	-0.347505	-0.234999	-0.798737	-0.31411	0.451232
YBL085W	BOI1	0.0303526	0.729531	0.810986	-0.630316	4.97e-14	2.12e-13	-0.824727	1.32e-05	6.88e-05	-0.102359	0.0688433	0.116415	-0.277868	0.00243388	0.00502211	-0.328328	2.76e-07	6.21e-07	-0.85508	-0.22597	-0.660668	-0.17551	-0.194412	-0.0504599
YER114C	BOI2	0.0312657	0.641258	0.730494	-0.32083	0.000125472	0.000259127	-0.331356	0.0898957	0.158434	0.230058	3.01436e-05	8.9659e-05	0.0603141	0.464379	0.56414	0.0329879	0.597721	0.665579	-0.362622	-0.19707	-0.352096	-0.169743	-0.0105259	-0.0273262
YLR267W	BOP2	-0.506353	8.67e-06	2.52e-05	0.358788	0.0010382	0.00194518	0.913549	1.72e-05	8.8e-05	-0.245627	0.0529151	0.0920685	1.15013	2.97036e-19	2.56151e-18	0.0166809	0.950523	0.979362	1.4199	0.262307	0.865141	1.39576	0.554761	-1.13345
YNL042W	BOP3	0.878563	6.51e-19	4.71e-18	0.967038	5.75e-21	3.43e-20	1.18728	6.31e-08	5.06e-07	0.979902	9.51451e-18	6.79737e-17	1.53173	1.11286e-31	1.67686e-30	1.43415	3.79e-38	3.1e-37	0.308719	0.454245	0.0884744	0.551829	0.220245	-0.0975841
YNL275W	BOR1	-0.222946	0.016799	0.0304756	-0.356692	0.000222214	0.000447814	-0.585236	0.00519489	0.0139893	0.137174	0.102489	0.164711	-0.181709	0.106044	0.159172	-0.390279	3.52e-05	6.8e-05	-0.36229	-0.527452	-0.133747	-0.318883	-0.228544	-0.208569
YLR078C	BOS1	0.479964	2.12e-10	9.39e-10	0.510825	6.34e-10	2.05e-09	0.104318	0.575523	0.691386	0.109212	0.0472024	0.0831814	-0.248205	0.00638633	0.0122856	-0.212032	0.00147781	0.00248248	-0.375646	-0.321244	0.0308605	-0.357417	-0.406507	0.0361726
YCR032W	BPH1	-0.0570577	0.501294	0.601589	-0.148641	0.10336	0.143805	-0.100464	0.916162	0.969656	-0.0353709	0.743448	0.834768	0.127048	0.147261	0.212377	0.130638	0.0544928	0.0758679	-0.0434062	0.166009	-0.0915838	0.162419	0.0481776	0.00358947
YDL141W	BPL1	0.0048527	0.941173	0.97976	-0.178731	0.0441886	0.0662191	-0.183303	0.334099	0.457706	0.261593	1.48943e-05	4.57559e-05	0.378946	1.59157e-05	4.4619e-05	0.218618	0.000993464	0.00169756	-0.188156	-0.0429753	-0.183583	0.117352	-0.00457215	-0.160328
YLL015W	BPT1	0.0336475	0.658838	0.744735	-0.103492	0.19575	0.25568	-0.48808	0.0168375	0.0382919	0.0425269	0.493495	0.610033	0.252265	0.00399276	0.00796777	0.617798	3.12e-22	1.47e-21	-0.521728	0.575271	-0.13714	0.209738	-0.384588	0.365533
YDL074C	BRE1	0.32208	1.92e-05	5.36e-05	0.381728	3e-06	7.19e-06	0.238235	0.128518	0.214117	0.369593	1.82877e-12	9.81708e-12	0.49296	8.29698e-09	3.24507e-08	0.42295	1.08e-12	3.32e-12	-0.0838453	0.0533576	0.0596481	0.123368	-0.143493	-0.0700099
YLR015W	BRE2	-0.386892	1.22e-05	3.49e-05	-0.286079	0.0018868	0.00342202	-0.347762	0.0807513	0.144738	0.276181	0.00030212	0.000787992	0.379856	0.000239615	0.000572679	0.54537	9.26e-12	2.71e-11	0.0391292	0.269189	0.100813	0.103675	-0.0616837	0.165514
YDL231C	BRE4	0.464257	2.27e-09	9.36e-09	0.554567	3.64e-11	1.3e-10	0.601837	0.00151385	0.00476114	0.263434	1.29915e-05	4.01117e-05	0.564012	8.15136e-11	3.81776e-10	0.523798	4.74e-16	1.7e-15	0.13758	0.260364	0.0903099	0.300578	0.04727	-0.0402137
YNR051C	BRE5	-0.111899	0.117899	0.175355	-0.366522	4.68e-06	1.1e-05	-0.749868	0.000180155	0.000721369	0.300863	9.87266e-10	4.45792e-09	-0.0911543	0.324421	0.418898	-0.492361	5.95e-17	2.23e-16	-0.637969	-0.793225	-0.254624	-0.392018	-0.383345	-0.401207
YGR246C	BRF1	0.725561	2.81e-20	2.15e-19	1.10412	7.7e-40	8.81e-39	1.26631	5.59e-11	7.29e-10	0.10768	0.0921147	0.150224	0.424277	1.92141e-06	5.95248e-06	0.616791	1.94e-20	8.42e-20	0.540751	0.50911	0.378555	0.316597	0.162196	0.192514
YHR036W	BRL1	0.159337	0.0684118	0.108591	0.202481	0.0268009	0.0417005	0.343492	0.136192	0.224698	0.000644115	0.985214	1	-0.0282102	0.837659	0.89835	-0.213663	0.0124518	0.0189142	0.184156	-0.214307	0.0431442	-0.0288543	0.141011	-0.185452
YBL097W	BRN1	-0.141366	0.102911	0.155529	-0.602165	5.14e-10	1.68e-09	-1.04852	2.22e-06	1.36e-05	0.241106	0.0012228	0.00295798	0.229762	0.021115	0.0372765	-0.318296	0.000332711	0.000595146	-0.907152	-0.559401	-0.460799	-0.0113437	-0.446353	-0.548058
YPL084W	BRO1	0.191327	0.0156516	0.0285551	-0.175627	0.0410515	0.0618064	-0.295529	0.222568	0.333357	0.0991314	0.139089	0.213595	0.729591	6.75656e-17	4.96242e-16	1.00224	3.34e-56	4.38e-55	-0.486856	0.90311	-0.366955	0.63046	-0.119902	0.27265
YPR057W	BRR1	0.242492	0.00345726	0.00707372	0.326505	0.000196673	0.000398845	0.314851	0.121111	0.203807	-0.212848	0.000645378	0.00162357	-0.0198343	0.812894	0.877941	0.0536547	0.434727	0.503321	0.0723592	0.266503	0.0840123	0.193014	-0.0116531	0.073489
YER172C	BRR2	0.161121	0.0335219	0.0572168	-0.0830144	0.288164	0.35999	-0.397311	0.0458047	0.0899683	0.224458	6.63255e-05	0.000190062	0.44313	2.20841e-07	7.5539e-07	0.328865	1.35e-07	3.12e-07	-0.558433	0.104407	-0.244136	0.218671	-0.314297	-0.114265
YGL247W	BRR6	0.203067	0.0204308	0.0365052	0.507643	7.01e-08	1.91e-07	0.575282	0.00750744	0.0191904	0.141502	0.0590816	0.101513	0.0496431	0.662529	0.754376	0.333831	2.33e-05	4.56e-05	0.372215	0.192329	0.304576	-0.0918588	0.067639	0.284188
YOL077C	BRX1	0.543427	7.55e-13	4.02e-12	0.54944	1.92e-11	6.98e-11	0.324201	0.0739896	0.134768	0.434408	6.78227e-18	4.8921e-17	0.100503	0.243574	0.327898	-0.222248	0.000280115	0.000503998	-0.219227	-0.656656	0.00601242	-0.333905	-0.225239	-0.322751
YDL037C	BSC1	2.53858	1.56e-177	1.25e-175	1.97294	8.62e-90	2.72e-88	1.59717	5.05e-13	8.77e-12	0.834664	5.07597e-06	1.63935e-05	1.60878	2.70909e-18	2.20893e-17	0.266838	0.192662	0.243458	-0.941402	-0.567826	-0.565632	0.774115	-0.37577	-1.34194
YDR275W	BSC2	-0.137603	0.136855	0.199293	-0.112135	0.239577	0.305935	0.226304	0.3249	0.448232	-0.0165831	0.957547	1	-0.242468	0.0310172	0.0529143	-0.361434	8.07e-05	0.000151635	0.363907	-0.344851	0.0254673	-0.225884	0.338439	-0.118967
YNR069C	BSC5	0.131045	0.345763	0.442624	0.269331	0.0640243	0.0933314	0.352556	0.187027	0.289514	-0.036481	0.73555	0.828523	0.16902	0.348452	0.445741	0.395787	0.0080782	0.0125702	0.221512	0.432268	0.138286	0.205501	0.0832257	0.226768
YOL137W	BSC6	0.623434	6.6e-14	3.73e-13	1.07283	1.38e-34	1.34e-33	1.28576	5.71e-12	8.5e-11	0.0833163	0.311397	0.423131	0.436479	8.95926e-06	2.57976e-05	0.747436	1.46e-23	7.35e-23	0.662321	0.664119	0.4494	0.353163	0.212921	0.310957
YBR290W	BSD2	0.429462	2.71e-08	1.02e-07	0.983497	6.79e-33	6.2e-32	1.43977	1.27e-13	2.33e-12	0.0100224	0.881608	0.94751	0.259298	0.00503517	0.00988685	0.681982	4.31e-24	2.22e-23	1.01031	0.671959	0.554035	0.249276	0.456273	0.422683
YPR171W	BSP1	-0.117117	0.163363	0.233662	-0.327344	0.00039178	0.000767739	-0.411157	0.0773291	0.139457	-0.128916	0.0423789	0.0757313	0.0408177	0.638634	0.731869	-0.167637	0.0156317	0.0234026	-0.29404	-0.0387208	-0.210226	0.169734	-0.0838132	-0.208455
YFL025C	BST1	-0.126569	0.11418	0.170874	-0.357611	8.5e-05	0.000178836	-0.732554	0.000798501	0.00272706	-0.0100357	0.910749	0.969767	-0.251433	0.0196381	0.0348793	0.0128095	0.84666	0.894859	-0.605986	0.0228451	-0.231042	-0.241397	-0.374943	0.264242
YGR142W	BTN2	1.50032	1.04e-58	2.42e-57	0.791694	1.57e-14	6.9e-14	0.788098	0.000150831	0.000613791	1.05043	3.9583e-64	1.03681e-62	-0.891987	8.03965e-17	5.87278e-16	0.103027	0.130935	0.171054	-0.712218	-0.947404	-0.708622	-1.94242	-0.00359612	0.995014
YPL069C	BTS1	0.587468	1.23e-09	5.17e-09	0.779118	8.55e-15	3.79e-14	0.532115	0.0107718	0.0260243	0.197323	0.022759	0.0434725	0.00335951	0.959254	0.992865	0.00837676	0.995236	1	-0.0553527	-0.188946	0.19165	-0.193963	-0.247002	0.00501725
YDR252W	BTT1	0.626244	4.93e-06	1.48e-05	1.2344	5.73e-21	3.42e-20	0.783745	0.0049649	0.0134182	0.138506	0.40873	0.525699	0.585885	0.000785009	0.0017426	0.504483	0.000857133	0.00147205	0.157501	0.365977	0.608154	0.447378	-0.450653	-0.0814017
YGR188C	BUB1	-0.15157	0.134556	0.196325	-0.290494	0.00738845	0.0124744	-0.364682	0.176753	0.277431	0.185388	0.0209903	0.0404264	-0.332135	0.00562625	0.0109517	-0.344308	0.00053074	0.000932105	-0.213113	-0.529696	-0.138924	-0.517523	-0.0741888	-0.012173
YMR055C	BUB2	0.261325	0.0322557	0.0553212	0.567534	3.81e-06	9.05e-06	1.27407	2.96e-07	2.14e-06	0.127839	0.30702	0.418197	0.583831	0.000136437	0.000338329	0.606524	2.45e-06	5.12e-06	1.01274	0.478685	0.306209	0.455992	0.706532	0.0226934
YOR026W	BUB3	0.367777	2.09e-05	5.83e-05	0.335666	0.000238086	0.000478086	0.195881	0.386458	0.514286	0.201501	0.00314147	0.00710682	-0.225668	0.0218062	0.0383558	-0.317969	4.92e-05	9.42e-05	-0.171896	-0.51947	-0.0321112	-0.427169	-0.139785	-0.0923003
YGL174W	BUD13	1.30198	2.49e-42	3.9e-41	1.75664	1.72e-72	4.16e-71	1.72749	3.37e-16	7.95e-15	0.103819	0.22166	0.317458	0.277063	0.0164643	0.0297205	0.492483	3.35e-07	7.51e-07	0.425513	0.388663	0.454665	0.173243	-0.0291528	0.21542
YAR014C	BUD14	0.0886266	0.21935	0.301703	-0.0763563	0.352654	0.428818	0.168907	0.526875	0.646536	0.203257	0.000129002	0.000355454	0.381098	1.2046e-05	3.41743e-05	0.795994	2.43e-40	2.11e-39	0.0802799	0.592737	-0.164983	0.177841	0.245263	0.414896
YEL029C	BUD16	0.676149	3.82e-15	2.32e-14	1.02848	3.7e-30	3.09e-29	0.787541	5.01e-05	0.000227932	0.255487	0.000672944	0.00168787	0.0693116	0.485366	0.584052	0.0548636	0.446251	0.516044	0.111392	-0.200623	0.352333	-0.186175	-0.240941	-0.014448
YNR027W	BUD17	0.691903	6.34e-20	4.8e-19	0.921705	6.62e-29	5.25e-28	0.977062	1.96e-06	1.22e-05	0.42635	2.63097e-13	1.48201e-12	0.841213	3.66695e-22	3.70825e-21	0.770594	2.11e-34	1.55e-33	0.285159	0.344244	0.229802	0.414863	0.0553564	-0.0706191
YJL188C	BUD19	-0.480654	2.97e-06	9.1e-06	-0.423464	6.54e-05	0.000138692	0.266731	0.19887	0.304019	0.513432	1.02572e-08	4.27089e-08	0.222982	0.0871425	0.133448	-0.239012	0.0152301	0.0228367	0.747385	-0.752444	0.0571899	-0.29045	0.690195	-0.461994
YKL092C	BUD2	-0.260522	0.00109117	0.00241847	-0.641956	7.6e-13	3.03e-12	-1.00634	2.7e-06	1.62e-05	0.0200075	0.833873	0.908588	0.162054	0.0868635	0.133112	-0.206515	0.00490815	0.00784329	-0.745817	-0.226522	-0.381434	0.142047	-0.364383	-0.368569
YLR074C	BUD20	0.332702	6.87e-06	2.03e-05	0.710546	6.04e-18	3.12e-17	1.07348	5.04e-06	2.87e-05	0.373097	5.83496e-13	3.21161e-12	0.122265	0.173718	0.245538	-0.0305118	0.56665	0.636434	0.740775	-0.403609	0.377844	-0.250832	0.362931	-0.152777
YOR078W	BUD21	0.329557	8.69e-06	2.52e-05	0.609179	2.81e-14	1.22e-13	0.662687	0.00122082	0.00394065	0.156397	0.00572092	0.0123809	-0.00707481	0.918262	0.960624	-0.385969	6.53e-10	1.72e-09	0.33313	-0.542366	0.279623	-0.163472	0.0535075	-0.378895
YMR014W	BUD22	0.401575	5.89e-08	2.15e-07	0.35883	7.71e-06	1.78e-05	0.36884	0.0466298	0.0912085	0.294166	1.41407e-08	5.8089e-08	0.302204	0.000443207	0.00102296	0.0747221	0.212257	0.265833	-0.0327358	-0.219443	-0.0427452	0.00803874	0.0100094	-0.227482
YCR047C	BUD23	-0.214666	0.0071007	0.0138049	-0.109883	0.196962	0.257091	0.133558	0.906696	0.962054	0.277362	4.00246e-06	1.30959e-05	0.295622	0.00112291	0.00243411	0.16195	0.0230935	0.0337805	0.348224	-0.115412	0.104783	0.0182598	0.243441	-0.133672
YDR241W	BUD26	0.409597	0.000535154	0.00124421	0.908673	1.86e-15	8.52e-15	0.891972	6.72e-05	0.000296802	-0.460092	0.000115417	0.000320117	-0.900979	5.03919e-09	2.00585e-08	-0.704379	2.48e-08	5.98e-08	0.482375	-0.244287	0.499076	-0.440887	-0.0167014	0.1966
YFL023W	BUD27	-0.273865	0.000216972	0.000531917	-0.663606	1.25e-16	6.09e-16	-0.825742	1.12e-05	5.97e-05	0.275407	7.3692e-07	2.59521e-06	0.159626	0.0709057	0.111291	0.345596	3.58e-08	8.52e-08	-0.551877	0.0701899	-0.389741	-0.115781	-0.162137	0.185971
YCL014W	BUD3	0.185877	0.0149421	0.0273715	-0.548939	1.01e-10	3.5e-10	-1.05537	1.26e-07	9.72e-07	-0.061318	0.276454	0.381944	-0.332234	0.000294117	0.000693585	-0.264877	8.17e-05	0.000153443	-1.24125	-0.203559	-0.734816	-0.270916	-0.50643	0.0673577
YCR063W	BUD31	-0.743366	8.76e-05	0.000226161	-0.685131	0.00053587	0.00103536	-0.188933	0.466173	0.592984	-0.204887	0.339799	0.452148	1.06828	4.68854e-08	1.71616e-07	0.753332	1.69e-05	3.35e-05	0.554432	0.958219	0.0582348	1.27317	0.496197	-0.314949
YGR262C	BUD32	0.276334	0.00073557	0.00167218	0.451366	2.88e-07	7.5e-07	0.744708	0.00079915	0.00272706	0.0784101	0.223479	0.319792	0.136998	0.123057	0.181713	0.0188354	0.763871	0.820054	0.468374	-0.0595747	0.175032	0.0585881	0.293341	-0.118163
YJR092W	BUD4	0.206137	0.00473996	0.00951392	-0.505282	8.59e-10	2.75e-09	-0.63045	0.00101031	0.00335428	0.162923	0.00239214	0.00552101	-0.0984131	0.294553	0.386784	-0.332256	9.41e-08	2.19e-07	-0.836587	-0.495179	-0.71142	-0.261336	-0.125167	-0.233843
YCR038C	BUD5	-0.110465	0.362149	0.46102	0.14465	0.366023	0.441808	0.411956	0.166256	0.263677	0.10816	0.508619	0.625742	0.729061	1.32582e-05	3.74554e-05	0.835638	2.5e-09	6.35e-09	0.522421	0.727478	0.255115	0.620901	0.267306	0.106577
YLR319C	BUD6	-0.0115166	0.887901	0.940536	-0.214615	0.0176077	0.028304	-0.243438	0.23101	0.342804	0.0917813	0.179068	0.265196	0.459164	4.04336e-07	1.34214e-06	0.752119	8e-29	4.93e-28	-0.231921	0.660338	-0.203098	0.367383	-0.0288233	0.292955
YOR299W	BUD7	-0.0601371	0.45009	0.551508	-0.0111922	0.871502	0.921072	0.389994	0.0563401	0.107291	0.183042	0.00311628	0.00705456	0.556334	2.67381e-10	1.19417e-09	0.61541	1.36e-21	6.26e-21	0.450132	0.432368	0.0489449	0.373291	0.401187	0.0590766
YLR353W	BUD8	0.267725	0.000869996	0.00195865	-0.242119	0.00877524	0.0146725	-0.349266	0.0753017	0.13653	-0.137307	0.0303941	0.0563315	-0.795737	6.02073e-16	4.15894e-15	-0.437113	1.76e-09	4.5e-09	-0.616991	-0.299806	-0.509845	-0.658429	-0.107147	0.358623
YGR041W	BUD9	-0.0261974	0.7602	0.837995	-0.153901	0.0894851	0.126271	0.00694621	0.900816	0.958681	0.289969	2.18257e-05	6.5819e-05	-0.0229012	0.840903	0.900967	-0.337991	1.32e-05	2.64e-05	0.0331436	-0.627959	-0.127703	-0.31287	0.160847	-0.315089
YDL099W	BUG1	-0.094499	0.168292	0.239149	-0.16807	0.037203	0.0564278	-0.0494508	0.969844	1	-0.0851091	0.092659	0.151072	-0.0114474	0.90769	0.951634	-0.0670582	0.234341	0.290743	0.0450482	0.0180509	-0.0735711	0.0736617	0.118619	-0.0556108
YMR275C	BUL1	0.0910401	0.241203	0.3266	-0.39509	2.92e-06	6.99e-06	-0.512253	0.00752252	0.019221	0.245699	4.80969e-05	0.000139848	0.535025	7.21473e-10	3.1329e-09	0.654525	4.81e-24	2.47e-23	-0.603293	0.408826	-0.48613	0.289326	-0.117163	0.1195
YML111W	BUL2	-0.0352165	0.60951	0.702617	-0.260042	0.00144357	0.00265382	-0.249296	0.262696	0.380446	0.0395589	0.468517	0.5871	0.379644	1.20041e-05	3.40698e-05	0.459786	3.23e-13	1.01e-12	-0.214079	0.420227	-0.224826	0.340085	0.0107466	0.0801422
YLR226W	BUR2	0.203471	0.0221005	0.0392497	0.411028	8.59e-06	1.97e-05	0.418406	0.0115002	0.0275377	-0.113738	0.179012	0.265173	0.550312	9.70023e-08	3.44937e-07	0.488757	4.21e-09	1.06e-08	0.214935	0.602495	0.207556	0.664049	0.00737846	-0.0615543
YER159C	BUR6	-0.388287	7.57e-07	2.48e-06	0.215676	0.00786958	0.0132271	0.392754	0.0295734	0.0620646	-0.277202	1.60899e-05	4.9227e-05	0.636195	3.69743e-13	2.05463e-12	1.48253	7.16e-125	2.65e-123	0.781041	1.75974	0.603963	0.913398	0.177078	0.846338
YNL305C	BXI1	-0.263602	0.00228562	0.00482559	0.299723	0.00044399	0.000865024	1.03723	1.1e-06	7.24e-06	-0.482908	1.19099e-10	5.66245e-10	-0.232539	0.0204349	0.0361611	1.16968	4.26e-67	7.05e-66	1.30083	1.65259	0.563325	0.250368	0.737504	1.40222
YKL005C	BYE1	-0.158499	0.0380324	0.0639619	-0.401024	1.84e-06	4.51e-06	-0.524521	0.0068972	0.0178601	-0.327033	1.63243e-07	6.1132e-07	-0.444324	1.2416e-06	3.90028e-06	-0.236018	0.000380514	0.00067618	-0.366022	0.0910157	-0.242525	-0.117291	-0.123497	0.208307
YHR114W	BZZ1	0.013024	0.836294	0.9	-0.146792	0.103174	0.143665	-0.360532	0.0822821	0.14713	-0.0836926	0.238638	0.33818	0.434414	2.13042e-06	6.57882e-06	0.702331	2.66e-24	1.38e-23	-0.373556	0.786023	-0.159816	0.518107	-0.21374	0.267917
YDR531W	CAB1	0.277373	0.000284152	0.000688859	0.59535	4.98e-13	2.01e-12	0.152813	0.280246	0.400445	0.272273	1.12741e-06	3.90307e-06	-0.0870357	0.36641	0.464304	-0.207436	0.00243533	0.00400242	-0.12456	-0.479709	0.317977	-0.359309	-0.442537	-0.1204
YIL083C	CAB2	-0.432134	1.28e-06	4.09e-06	-0.102874	0.300674	0.373626	-0.059595	0.809708	0.888431	-0.17328	0.025593	0.0483511	-0.302515	0.728998	0.808864	-0.278468	0.000539434	0.000946635	0.372539	-0.105188	0.32926	-0.129235	0.0432792	0.024047
YKL088W	CAB3	-0.169514	0.0314242	0.0540185	-0.348154	5.68e-05	0.00012118	-0.339966	0.0547718	0.104684	0.0151043	0.79519	0.877222	0.55357	2.4815e-10	1.11161e-09	0.501387	2.13e-14	7.07e-14	-0.170452	0.486282	-0.17864	0.538466	0.00818838	-0.0521835
YGR277C	CAB4	0.626504	8.86e-15	5.29e-14	1.23518	5.73e-48	8.23e-47	1.26802	1.26e-10	1.56e-09	0.144173	0.0396791	0.0715328	0.170319	0.0785339	0.121648	0.1189	0.10235	0.136212	0.64152	-0.0252727	0.608675	0.0261465	0.0328449	-0.0514192
YDR196C	CAB5	0.352948	2.6e-06	8.01e-06	0.636322	7.6e-15	3.38e-14	0.575205	0.00185981	0.00568996	-0.087628	0.1657	0.248292	-0.26188	0.00375468	0.00752165	0.0682051	0.258879	0.317572	0.222257	0.155833	0.283374	-0.174252	-0.0611172	0.330086
YML102W	CAC2	0.0473522	0.503604	0.603931	0.356675	1.58e-05	3.55e-05	0.468828	0.0837008	0.149232	0.13484	0.0259752	0.0490182	0.49355	1.52138e-08	5.83847e-08	0.327195	5.72e-07	1.25e-06	0.421476	0.192355	0.309323	0.35871	0.112153	-0.166356
YDR423C	CAD1	-0.653124	2.98e-11	1.42e-10	-0.297477	0.00405866	0.00707198	0.152155	0.514141	0.636598	0.0116716	0.949732	0.998338	0.946237	1.34568e-19	1.17703e-18	1.06671	3.21e-38	2.63e-37	0.805279	1.05504	0.355647	0.934565	0.449632	0.120478
YNL278W	CAF120	-0.686859	4.57e-16	2.92e-15	-0.929631	1.58e-23	1.06e-22	-0.853885	6.14e-06	3.43e-05	-0.12409	0.075107	0.125425	-0.621501	1.34504e-09	5.70097e-09	-1.01797	1.02e-33	7.35e-33	-0.167026	-0.89388	-0.242772	-0.497411	0.0757457	-0.396469
YGR134W	CAF130	0.103837	0.237782	0.323005	0.0464427	0.632038	0.707636	-0.115424	0.625752	0.733944	0.221587	0.00296378	0.00674333	0.546425	1.37149e-08	5.27829e-08	0.719711	3.76e-22	1.77e-21	-0.219262	0.498124	-0.0573947	0.324838	-0.161867	0.173286
YFL028C	CAF16	1.03408	7.12e-42	1.1e-40	1.42759	4.26e-67	9.42e-66	1.33213	1.23e-11	1.74e-10	-0.0782075	0.263262	0.366521	0.0296564	0.744562	0.822214	-0.00163087	0.952307	0.980752	0.29805	0.0765766	0.393513	0.107864	-0.0954625	-0.0312873
YOR276W	CAF20	0.279102	0.00305745	0.00632273	0.379978	0.000127797	0.000263767	0.0209322	0.920697	0.973056	0.312675	2.41758e-05	7.24522e-05	-0.536354	1.19676e-06	3.77174e-06	-1.12588	3.2e-31	2.15e-30	-0.25817	-1.43855	0.100875	-0.849029	-0.359046	-0.589523
YKR036C	CAF4	0.441603	4.19e-07	1.4e-06	0.564958	7.06e-10	2.27e-09	0.448749	0.0302528	0.0631563	0.355533	3.49227e-06	1.14936e-05	0.574683	4.48184e-09	1.7946e-08	0.544191	3.32e-12	9.91e-12	0.00714589	0.188659	0.123354	0.219151	-0.116208	-0.030492
YNL288W	CAF40	0.317856	8.24e-05	0.000213223	0.350906	4.63e-05	9.98e-05	0.732031	0.000412094	0.00149798	0.0856111	0.225186	0.321871	0.416899	6.49118e-06	1.89991e-05	0.33752	3.05e-06	6.31e-06	0.414175	0.251909	0.0330495	0.331288	0.381126	-0.0793794
YER048C	CAJ1	-0.305427	3.98e-05	0.0001069	-0.475323	3.2e-09	9.75e-09	-0.707484	0.000235358	0.00091471	-0.0195318	0.67138	0.776362	-0.570871	2.33703e-10	1.04933e-09	-0.430708	2.85e-13	8.94e-13	-0.402057	-0.411176	-0.169896	-0.551339	-0.232161	0.140163
YFL029C	CAK1	0.0413578	0.647522	0.734896	0.134927	0.156441	0.209447	0.431236	0.0682453	0.1258	-0.274145	0.00043263	0.00110822	-0.00862876	0.953107	0.987565	0.0962807	0.22836	0.284314	0.389878	0.370425	0.0935696	0.265516	0.296309	0.104909
YPL048W	CAM1	-0.376552	1.75e-06	5.51e-06	-0.217734	0.0115513	0.019073	0.125226	0.825942	0.902208	0.0560879	0.298174	0.407629	-0.255302	0.00675616	0.0129269	0.00601875	0.933692	0.964521	0.501777	-0.0500692	0.158817	-0.31139	0.34296	0.261321
YEL063C	CAN1	0.594381	1.57e-15	9.76e-15	0.665587	1.2e-16	5.84e-16	0.325774	0.072728	0.132685	-0.109682	0.042893	0.0765079	-0.0253818	0.812226	0.877361	0.104507	0.0913873	0.122709	-0.268606	0.214189	0.0712067	0.0843006	-0.339813	0.129889
YKL007W	CAP1	-0.111822	0.140726	0.204401	-0.0173374	0.860065	0.911555	0.251461	0.140313	0.230091	-0.284943	1.9534e-07	7.27878e-07	-0.191056	0.0278331	0.0479427	0.250879	5.24e-05	9.98e-05	0.363283	0.535822	0.0944841	0.0938876	0.268799	0.441934
YIL034C	CAP2	-0.020336	0.772949	0.849553	0.325153	4.95e-05	0.000106372	0.769293	0.000122957	0.00051433	0.00898824	0.897984	0.960578	0.181981	0.0327683	0.0555625	0.389823	1.04e-10	2.88e-10	0.789629	0.380835	0.345489	0.172993	0.44414	0.207842
YPL111W	CAR1	-1.15528	1.67e-41	2.56e-40	-1.51292	7.52e-62	1.48e-60	-0.985602	4.39e-06	2.54e-05	0.26598	5.09983e-05	0.000148029	0.553846	7.4864e-10	3.24877e-09	0.678062	1.41e-23	7.11e-23	0.169674	0.412083	-0.357643	0.287866	0.527317	0.124217
YLR438W	CAR2	-3.19006	<1E-300	0	-2.80969	4.21e-225	5.26e-223	-2.38139	7.29e-32	4.86e-30	-1.00478	8.57835e-82	2.83296e-80	-3.03468	7.78489e-190	1.31078e-187	-1.85594	2.2e-190	1.5e-188	0.808676	-0.851165	0.380375	-2.0299	0.428301	1.17874
YML042W	CAT2	-2.35762	3.96e-119	1.98e-117	-1.60665	1.06e-58	1.97e-57	-0.757687	0.000147137	0.000600737	-0.74454	2.47894e-09	1.07677e-08	-0.0809444	0.56202	0.658182	0.223451	0.0476889	0.0669815	1.59994	0.967991	0.750972	0.663595	0.848964	0.304395
YOR125C	CAT5	-0.421651	2.46e-06	7.62e-06	-0.66906	2.5e-12	9.6e-12	-0.760468	0.000168844	0.000680118	-0.405527	2.20373e-08	8.85304e-08	-0.65282	9.37252e-11	4.37146e-10	-0.311971	4.28e-05	8.2e-05	-0.338817	0.0935558	-0.247409	-0.247293	-0.0914078	0.340849
YMR280C	CAT8	-2.24763	1.97e-145	1.27e-143	-2.54827	3.96e-155	2.72e-153	-2.86847	3.48e-40	3.85e-38	-2.00058	5.53716e-125	2.43816e-123	-1.84632	3.54728e-63	1.13227e-61	-1.48765	1.25e-72	2.29e-71	-0.620843	0.512931	-0.30064	0.154262	-0.320203	0.358669
YGR036C	CAX4	-0.0186478	0.782974	0.857362	0.0168335	0.963994	0.992541	-0.221762	0.412576	0.541667	-0.00702162	0.8436	0.916076	0.179764	0.144637	0.209176	-0.291978	0.00242639	0.0039887	-0.203114	-0.284956	0.0354813	0.186785	-0.238596	-0.471741
YPL178W	CBC2	0.480857	7.24e-11	3.34e-10	0.526535	6.84e-11	2.39e-10	0.166126	0.275587	0.396139	0.159477	0.00235575	0.00544635	-0.260094	0.00347506	0.00699506	-0.173909	0.00780625	0.0121695	-0.314731	-0.333386	0.0456777	-0.419571	-0.360409	0.0861852
YJR060W	CBF1	0.628065	2.28e-12	1.18e-11	0.929874	1.51e-23	1.01e-22	0.729889	0.00120326	0.00389514	0.123756	0.0271042	0.0509137	0.362137	3.10226e-05	8.32751e-05	-0.297461	1.64e-06	3.47e-06	0.101824	-0.421217	0.301809	0.238381	-0.199985	-0.659598
YGR140W	CBF2	-0.276737	0.000536318	0.00124649	-0.468379	8.7e-08	2.36e-07	-0.902247	1.52e-05	7.81e-05	0.157423	0.0237261	0.045115	0.2015	0.0303105	0.0518784	0.337163	3.29e-06	6.79e-06	-0.625511	0.179739	-0.191643	0.0440766	-0.433868	0.135663
YLR175W	CBF5	0.271327	0.00159711	0.003443	0.356276	0.000166043	0.000339794	0.0950055	0.845051	0.916491	0.309439	2.51489e-09	1.09168e-08	0.16249	0.0817176	0.126029	-0.560175	6.62e-21	2.93e-20	-0.176321	-0.869614	0.0849489	-0.146949	-0.26127	-0.722665
YNL161W	CBK1	-0.282492	0.000179436	0.000446065	-0.593207	7.55e-13	3.02e-12	-0.458093	0.0136198	0.0319215	0.030658	0.540321	0.65541	0.312286	0.000258078	0.000613972	0.606561	2.29e-23	1.14e-22	-0.175601	0.575903	-0.310715	0.281628	0.135114	0.294276
YJL209W	CBP1	0.136093	0.127928	0.188077	0.208741	0.0283321	0.0438504	0.390701	0.0441253	0.0872641	-0.08657	0.237971	0.337518	-0.154214	0.128241	0.18809	-0.29536	0.000252618	0.000456713	0.254607	-0.20879	0.0726473	-0.0676439	0.18196	-0.141146
YHL038C	CBP2	0.0452532	0.597388	0.692781	-0.0768226	0.444247	0.525196	-0.149674	0.531407	0.65049	-0.0336562	0.670562	0.775639	0.0882831	0.407656	0.50669	0.407593	2.34e-07	5.3e-07	-0.194927	0.44125	-0.122076	0.121939	-0.0728516	0.31931
YPL215W	CBP3	-0.67561	1.02e-17	6.98e-17	-0.671402	2.89e-15	1.31e-14	-0.606357	0.00259854	0.00756967	-0.639414	3.94758e-21	3.25917e-20	-0.538521	1.42393e-08	5.47383e-08	-0.240153	0.000696552	0.001207	0.069253	0.399261	0.00420866	0.100893	0.0650444	0.298368
YGR174C	CBP4	-1.73923	2.07e-110	9.43e-109	-1.69414	1.21e-90	3.89e-89	-1.67601	3.81e-20	1.34e-18	-1.72376	3.5948e-150	1.96895e-148	-2.35651	1.86696e-117	1.23274e-115	-1.44857	7.23e-98	1.86e-96	0.0632191	0.275187	0.0450845	-0.632753	0.0181346	0.90794
YBR120C	CBP6	-0.80588	2.07e-20	1.6e-19	-1.07074	1.14e-29	9.31e-29	-1.19996	7.35e-08	5.84e-07	-0.822012	4.11914e-24	3.95308e-23	-1.55036	1.63906e-40	3.37585e-39	-1.47391	9.58e-57	1.28e-55	-0.394077	-0.651895	-0.264857	-0.728344	-0.12922	0.0764488
YIL043C	CBR1	0.166225	0.0319545	0.0548603	0.540427	2.47e-10	8.25e-10	0.722783	0.0040319	0.0111651	0.258104	3.96648e-07	1.43513e-06	-0.298546	0.000906765	0.00199057	-0.3064	1.71e-07	3.9e-07	0.556558	-0.564504	0.374202	-0.55665	0.182356	-0.00785416
YDL069C	CBS1	0.197231	0.296894	0.387932	0.415444	0.0185167	0.0296312	-0.0697521	0.985023	1	-0.0797082	0.637123	0.745283	-0.595093	0.00911559	0.0171156	-0.948099	3.23e-06	6.67e-06	-0.266983	-0.868391	0.218213	-0.515385	-0.485196	-0.353005
YDR197W	CBS2	-0.0967811	0.284766	0.37506	-0.172844	0.0725257	0.104505	-0.0362876	0.878625	0.942254	-0.465017	9.61339e-09	4.01771e-08	-0.120837	0.23219	0.315346	0.145743	0.0678756	0.0928361	0.0604935	0.61076	-0.0760625	0.34418	0.136556	0.26658
YKL208W	CBT1	-0.173464	0.0723807	0.114166	0.311645	0.00127937	0.0023668	0.70393	0.00151338	0.00476114	-0.325796	0.000910042	0.00224742	0.474488	2.75033e-05	7.43318e-05	0.884438	1.11e-24	5.81e-24	0.877395	1.21023	0.485109	0.800284	0.392286	0.40995
YER168C	CCA1	0.657498	2.39e-17	1.62e-16	0.608169	5.49e-13	2.22e-12	0.445061	0.0161104	0.0368996	0.286989	3.49527e-06	1.14979e-05	0.683065	8.58274e-15	5.45328e-14	1.00018	6.12e-55	7.77e-54	-0.212437	0.713186	-0.0493288	0.396076	-0.163108	0.31711
YLR220W	CCC1	-0.136157	0.0908143	0.13921	-0.162535	0.045218	0.0676265	-0.0504382	0.729128	0.82051	-0.416093	1.063e-14	6.44593e-14	-0.261282	0.00349687	0.00703027	-0.168585	0.00541667	0.00861313	0.0857184	0.247508	-0.0263786	0.154812	0.112097	0.0926969
YDR270W	CCC2	-0.475387	1.83e-07	6.36e-07	-0.822232	1.59e-16	7.69e-16	-0.751511	0.000930874	0.00313218	-0.505356	2.37291e-10	1.11248e-09	-1.05428	1.06069e-20	9.83984e-20	-0.648864	3.67e-14	1.2e-13	-0.276124	-0.143508	-0.346846	-0.548928	0.0707215	0.40542
YKL011C	CCE1	0.522317	4.16e-08	1.54e-07	0.727309	1.23e-13	5.14e-13	0.258	0.13347	0.220965	-0.123048	0.171927	0.255971	-0.244791	0.029589	0.0507466	-0.280498	0.00292696	0.00477556	-0.264318	-0.157449	0.204992	-0.121743	-0.469309	-0.0357067
YGR217W	CCH1	-0.370775	4.12e-06	1.25e-05	-0.637869	5.84e-13	2.35e-12	-0.744718	0.000431835	0.00156216	0.115264	0.0912957	0.149141	0.0348671	0.668135	0.757581	0.0607643	0.402317	0.47031	-0.373943	-0.0544997	-0.267093	-0.0803969	-0.10685	0.0258972
YPR025C	CCL1	0.496762	2.4e-08	9.09e-08	0.524078	1.88e-08	5.37e-08	0.549474	0.00346835	0.00981415	0.160113	0.0313857	0.0579938	0.369853	0.000194467	0.000469945	0.805748	1.08e-27	6.39e-27	0.0527119	0.645635	0.0273159	0.20974	0.025396	0.435895
YGR150C	CCM1	-0.970473	5.16e-34	6.35e-33	-1.24608	7.99e-46	1.07e-44	-1.17343	8.75e-09	8.28e-08	-0.686319	9.46829e-25	9.29853e-24	-0.846719	1.08614e-18	8.99774e-18	-1.0284	1.44e-44	1.42e-43	-0.202955	-0.342077	-0.275605	-0.1604	0.0726503	-0.181677
YKR066C	CCP1	-0.436913	4.97e-09	1.99e-08	-0.157008	0.0597772	0.0876134	0.566932	0.029592	0.0620843	-0.489834	2.07637e-22	1.83096e-21	0.0652972	0.473857	0.572042	0.767757	1.59e-38	1.32e-37	1.00384	1.25759	0.279905	0.555132	0.72394	0.70246
YAL021C	CCR4	-0.205567	0.00633035	0.0123892	-0.452102	3.99e-08	1.12e-07	-0.640968	0.000123754	0.000516684	0.195221	0.000669186	0.00168032	0.494903	9.29849e-09	3.62415e-08	0.168579	0.00824644	0.0128055	-0.435401	-0.0266415	-0.246535	0.299683	-0.188866	-0.326324
YMR038C	CCS1	0.311675	2.2e-05	6.12e-05	0.87892	6.73e-28	5.13e-27	1.36567	8.95e-11	1.13e-09	0.704062	1.97832e-42	3.62171e-41	0.438833	7.12237e-07	2.304e-06	-0.388405	1.11e-10	3.04e-10	1.054	-1.09247	0.567246	-0.265228	0.486751	-0.827238
YIL142W	CCT2	-0.0320704	0.647428	0.734896	-0.184008	0.0212273	0.0336335	-0.0181832	0.616032	0.726334	0.300829	1.27861e-09	5.70843e-09	0.301984	0.000511398	0.00116518	0.22326	0.000130485	0.000241198	0.0138872	-0.0775687	-0.151938	0.00115562	0.165825	-0.0787244
YJL014W	CCT3	0.180802	0.0169691	0.030751	0.0281867	0.758185	0.825364	-0.124354	0.491908	0.616874	0.330889	1.36145e-11	6.89111e-11	0.46802	1.41784e-07	4.9503e-07	0.286081	9e-07	1.95e-06	-0.305156	-0.044808	-0.152615	0.137132	-0.152541	-0.18194
YDL143W	CCT4	0.0807187	0.28108	0.370929	-0.0676813	0.424542	0.50441	-0.111258	0.433148	0.560599	0.361966	3.7607e-13	2.09042e-12	0.598022	4.01116e-11	1.91733e-10	0.461261	4.55e-15	1.56e-14	-0.191976	0.0992957	-0.1484	0.236056	-0.0435763	-0.13676
YJR064W	CCT5	0.403656	1.32e-07	4.65e-07	0.408607	8.78e-07	2.21e-06	0.099574	0.729247	0.82051	0.369052	7.87563e-14	4.54654e-13	0.169236	0.0551658	0.088883	-0.152776	0.00985284	0.0151641	-0.304082	-0.521827	0.00495053	-0.199815	-0.309033	-0.322012
YDR188W	CCT6	-0.274907	0.00022019	0.000539217	-0.290334	0.00027026	0.000538047	-0.137866	0.216564	0.32603	0.13944	0.00708408	0.0150506	0.105092	0.250555	0.336622	-0.246505	1.45e-05	2.88e-05	0.137041	-0.385945	-0.0154263	-0.0343477	0.152468	-0.351597
YJL111W	CCT7	0.0806162	0.294016	0.385215	-0.0486822	0.528385	0.608287	-0.274571	0.179315	0.280352	0.321781	5.30036e-11	2.56711e-10	0.302132	0.000766723	0.00170538	0.0709274	0.2136	0.267465	-0.355187	-0.250854	-0.129298	-0.0196494	-0.225889	-0.231204
YJL008C	CCT8	0.0183127	0.777137	0.852768	-0.0434007	0.562291	0.642496	-0.10274	0.545201	0.663829	0.30509	7.09067e-10	3.22987e-09	0.533585	1.82208e-09	7.60801e-09	0.377039	1.11e-10	3.04e-10	-0.121053	0.0719489	-0.0617134	0.228495	-0.0593392	-0.156546
YLR110C	CCW12	0.106057	0.488618	0.588573	0.380992	0.0254992	0.0398896	0.711827	0.213677	0.322404	0.190086	0.0177487	0.034669	0.338534	0.00699584	0.0133543	0.134184	0.120574	0.158621	0.60577	-0.0559025	0.274935	0.148448	0.330835	-0.20435
YLR390W-A	CCW14	-0.796852	4.66e-20	3.54e-19	-0.741277	4.73e-15	2.12e-14	-0.210139	0.226971	0.33815	-0.213403	1.45762e-05	4.47993e-05	0.248701	0.00525682	0.0102712	0.49714	4.29e-17	1.62e-16	0.586713	0.710542	0.0555748	0.462104	0.531139	0.248439
YBR131W	CCZ1	0.215507	0.0372252	0.062745	0.093261	0.431204	0.511155	-0.136876	0.670241	0.774008	0.171536	0.0836553	0.1381	0.250678	0.0448414	0.0737321	0.283719	0.0064218	0.010128	-0.352383	0.112184	-0.122246	0.0791421	-0.230137	0.0330414
YDR182W	CDC1	0.257857	0.00073789	0.00167632	0.273867	0.00105655	0.00197682	-0.104052	0.658795	0.763948	0.0804456	0.215017	0.309313	-0.0784298	0.385229	0.483061	0.177024	0.00850678	0.0131885	-0.361909	0.0965784	0.0160098	-0.158875	-0.377919	0.255454
YCR002C	CDC10	0.0278178	0.738567	0.818288	-0.16635	0.0353199	0.0538745	-0.189209	0.388538	0.516274	0.117183	0.0402361	0.072382	0.522636	1.71157e-09	7.15544e-09	0.786716	5.82e-38	4.73e-37	-0.217027	0.669534	-0.194167	0.405454	-0.0228591	0.26408
YJR076C	CDC11	0.00536119	0.951128	0.987562	-0.480358	1.97e-09	6.11e-09	-0.80173	1.42e-05	7.38e-05	-0.129015	0.0139817	0.0280337	-0.031631	0.718087	0.801511	0.0605411	0.303336	0.366323	-0.807091	0.189556	-0.485719	0.097384	-0.321371	0.0921722
YHR107C	CDC12	-0.216093	0.00399441	0.00810645	-0.583754	7.9e-13	3.14e-12	-0.651714	0.000203243	0.000802851	-0.0908104	0.0985401	0.159048	-0.0347975	0.718048	0.801511	-0.128391	0.0342455	0.048918	-0.435621	-0.0375808	-0.367662	0.0560129	-0.0679594	-0.0935937
YLR215C	CDC123	0.128452	0.155001	0.222762	0.265031	0.00433916	0.00753932	0.338899	0.0876173	0.155107	0.110428	0.121737	0.190201	0.109013	0.253045	0.339493	0.246438	0.00125532	0.00212404	0.210446	0.136011	0.136579	-0.00141469	0.0738674	0.137425
YDL220C	CDC13	-0.561723	2.7e-07	9.25e-07	-0.627091	7.34e-08	2e-07	-0.412819	0.0664958	0.123393	-0.0510419	0.678664	0.781657	0.265063	0.0265258	0.045883	0.00108336	0.972523	0.99777	0.148904	0.0521253	-0.0653682	0.316105	0.214272	-0.263979
YFR028C	CDC14	0.11986	0.107724	0.162078	-0.366543	8.07e-06	1.86e-05	-0.541707	0.00248016	0.0072902	0.241418	9.07125e-06	2.85308e-05	0.213563	0.015539	0.0281407	0.19931	0.00140275	0.00236286	-0.661567	-0.042108	-0.486403	-0.0278552	-0.175163	-0.0142528
YAR019C	CDC15	0.109397	0.288863	0.379347	-0.311331	0.00483055	0.00835438	-0.297885	0.244759	0.358629	-0.0553386	0.729313	0.822874	0.42798	0.000169321	0.000412732	0.941231	2.49e-25	1.34e-24	-0.407282	0.996569	-0.420728	0.483319	0.0134456	0.513251
YKL022C	CDC16	-0.159023	0.0596376	0.0961089	-0.090777	0.31032	0.384057	-0.0281149	0.79611	0.876309	0.0556993	0.450486	0.569084	0.702849	9.56813e-15	6.04515e-14	1.00681	3.52e-49	3.94e-48	0.130908	0.951112	0.0682456	0.64715	0.062662	0.303962
YAL038W	CDC19	0.349731	0.00116508	0.0025724	0.609152	1.22e-07	3.28e-07	0.736022	0.0398617	0.0801155	1.25895	1.82494e-91	6.61001e-90	1.20587	8.47836e-31	1.23064e-29	0.30808	1.2e-06	2.58e-06	0.386292	-0.950875	0.259421	-0.0530862	0.12687	-0.897789
YGL116W	CDC20	0.408851	4.05e-07	1.36e-06	-0.164826	0.0564533	0.0831573	-0.595359	0.00310285	0.00888808	0.211721	0.00227329	0.00526655	-0.422427	4.12869e-05	0.000109046	-0.367118	4.9e-06	1e-05	-1.00421	-0.578839	-0.573677	-0.634148	-0.430532	0.0553087
YOR074C	CDC21	-0.496583	1.86e-08	7.11e-08	-0.632164	1.96e-11	7.14e-11	-0.75136	0.000167009	0.00067353	-0.154493	0.0337669	0.0619351	-0.270929	0.00689749	0.0131861	-0.0211038	0.779244	0.834966	-0.254777	0.133389	-0.135581	-0.116436	-0.119196	0.249825
YHR166C	CDC23	0.0695679	0.416034	0.515577	0.111822	0.23222	0.297837	0.255181	0.209382	0.317202	0.289802	0.0007223	0.00180629	0.893006	1.33804e-17	1.04302e-16	1.13813	1.03e-44	1.02e-43	0.185613	0.848328	0.0422543	0.603204	0.143359	0.245124
YAL041W	CDC24	0.123262	0.131137	0.191793	-0.0822496	0.362138	0.437589	0.271062	0.143283	0.234137	0.0685762	0.259357	0.362058	0.665143	1.78082e-14	1.09934e-13	0.900434	1.59e-45	1.61e-44	0.1478	0.831858	-0.205511	0.596567	0.353311	0.235291
YLR310C	CDC25	-0.151977	0.0417905	0.0697266	-0.473314	3.46e-09	1.05e-08	-0.670599	0.000885921	0.00299437	-0.209166	5.76311e-05	0.000166564	-0.12319	0.183978	0.258413	0.0634927	0.252333	0.310766	-0.518623	0.272659	-0.321337	0.0859759	-0.197285	0.186683
YFR036W	CDC26	-0.173487	0.244006	0.329736	0.0143828	0.893629	0.939159	0.832064	0.00700469	0.0180899	-0.0160359	0.857508	0.926933	-0.255825	0.0726512	0.113713	0.257869	0.049713	0.0696725	1.00555	0.273905	0.18787	-0.239789	0.817681	0.513694
YBL084C	CDC27	0.188577	0.0451673	0.0747788	-0.0101965	0.924889	0.964946	0.0711793	0.673548	0.776631	0.250579	0.00220469	0.00512348	0.510348	6.13166e-07	1.99501e-06	0.703756	1.16e-18	4.69e-18	-0.117397	0.453177	-0.198773	0.259769	0.0813758	0.193408
YBR160W	CDC28	0.0477344	0.546087	0.645706	-0.0821139	0.34701	0.423405	0.00455242	0.941801	0.986013	0.0604192	0.329984	0.443468	0.395135	1.31175e-05	3.70736e-05	0.536429	2.18e-15	7.6e-15	-0.043182	0.476009	-0.129848	0.334716	0.0866664	0.141294
YLR314C	CDC3	-0.284306	0.000172392	0.000429804	-0.862962	2.37e-26	1.74e-25	-1.06195	8.22e-08	6.47e-07	-0.07639	0.1256	0.19551	0.0326542	0.703385	0.788892	0.306555	1.49e-07	3.42e-07	-0.777645	0.382945	-0.578656	0.109044	-0.198989	0.273901
YOR257W	CDC31	-0.064863	0.469446	0.570978	-0.107932	0.23352	0.29905	-0.213067	0.245726	0.35989	-0.260257	0.000263502	0.00069236	-0.0507096	0.598392	0.693542	-0.0813646	0.278634	0.339525	-0.148204	0.178893	-0.0430692	0.209548	-0.105135	-0.030655
YOL139C	CDC33	0.211243	0.0107539	0.0202542	0.472921	2.95e-07	7.67e-07	0.302478	0.238299	0.351147	0.260164	3.69997e-07	1.34303e-06	-0.529175	2.58243e-08	9.68951e-08	-0.846593	3.05e-46	3.16e-45	0.0912351	-1.10676	0.261678	-0.789339	-0.170443	-0.317419
YDR054C	CDC34	-0.233159	0.001272	0.00279385	-0.515059	1.77e-10	6.01e-10	-0.237932	0.201473	0.307236	0.00265152	0.992403	1	0.435043	6.74458e-07	2.18809e-06	0.669763	8.18e-28	4.84e-27	-0.00477347	0.667111	-0.2819	0.432392	0.277127	0.234719
YDL165W	CDC36	0.5289	3.2e-11	1.53e-10	0.956229	6.15e-30	5.09e-29	0.825652	1.88e-05	9.47e-05	0.218479	0.000772129	0.00192304	0.436263	1.60635e-06	5.011e-06	0.418914	6.16e-10	1.62e-09	0.296752	0.200435	0.427329	0.217784	-0.130576	-0.0173493
YDR168W	CDC37	-0.128714	0.0768398	0.120272	-0.0307882	0.677097	0.748815	-0.133647	0.728874	0.820447	-0.0488704	0.412089	0.52932	0.207203	0.0167158	0.0301261	0.443277	4.6e-14	1.5e-13	-0.00493338	0.492147	0.0979255	0.256074	-0.102859	0.236074
YCR093W	CDC39	-0.0376273	0.617862	0.710303	-0.491231	6.31e-10	2.05e-09	-0.96646	1.36e-06	8.7e-06	0.0801155	0.0848146	0.139842	-0.142056	0.137932	0.200729	-0.396902	5.89e-11	1.66e-10	-0.928833	-0.477018	-0.453604	-0.222172	-0.475229	-0.254846
YFL009W	CDC4	0.280499	0.000289074	0.000699535	0.17865	0.0308492	0.047463	-0.105024	0.694265	0.79427	0.309246	8.86316e-07	3.10349e-06	0.610735	4.14589e-12	2.12987e-11	0.545282	3.05e-16	1.1e-15	-0.385523	0.236036	-0.101849	0.301489	-0.283674	-0.0654537
YDR364C	CDC40	0.345735	2.11e-05	5.87e-05	0.507396	4.96e-09	1.49e-08	0.454995	0.0135224	0.0317485	0.0828718	0.215283	0.309575	0.372021	5.1054e-05	0.000133482	0.292361	3.39e-05	6.57e-05	0.10926	0.209489	0.161661	0.289149	-0.0524009	-0.0796603
YLR229C	CDC42	-0.104498	0.254447	0.341317	-0.116255	0.216478	0.279775	-0.327634	0.113931	0.19356	-0.0238642	0.710397	0.80912	-0.539745	3.64829e-07	1.21519e-06	-0.831107	1.5e-20	6.55e-20	-0.223136	-0.807243	-0.0117563	-0.515881	-0.211379	-0.291362
YGL155W	CDC43	0.584256	2.84e-12	1.46e-11	0.68395	1.64e-14	7.18e-14	0.893	7.17e-06	3.94e-05	0.37994	1.55682e-08	6.36039e-08	0.267203	0.00482258	0.00948878	0.151723	0.0425824	0.0601908	0.308744	-0.228217	0.0996939	-0.112737	0.20905	-0.11548
YLR103C	CDC45	-0.271526	0.00180832	0.0038699	-0.369433	8.81e-05	0.000185281	-0.461824	0.0308787	0.0642837	0.0985772	0.222054	0.317887	-0.164948	0.110363	0.164774	0.131016	0.109357	0.144568	-0.190298	0.0324384	-0.0979067	-0.263525	-0.0923911	0.295964
YDL126C	CDC48	0.0160745	0.837365	0.900451	-0.131507	0.16032	0.213749	0.0235086	0.876939	0.940993	0.0613706	0.24738	0.348442	-0.235576	0.0159247	0.0287851	0.0908688	0.123049	0.161594	0.00743412	0.0294982	-0.147582	-0.296947	0.155016	0.326445
YMR001C	CDC5	0.381783	3.65e-07	1.23e-06	-0.373388	4.9e-06	1.15e-05	-1.02747	2.96e-07	2.14e-06	0.0643048	0.216511	0.310943	-0.341858	0.000178866	0.000434118	-0.394359	1.77e-09	4.53e-09	-1.40925	-0.458664	-0.755171	-0.406163	-0.65408	-0.0525011
YCR094W	CDC50	0.556519	2e-11	9.67e-11	0.78794	3.12e-19	1.71e-18	0.327972	0.0642585	0.119827	0.0861432	0.280989	0.386962	-0.307428	0.0018295	0.00384332	0.0101357	0.922995	0.955434	-0.228547	-0.0760075	0.231421	-0.393571	-0.459968	0.317564
YDL132W	CDC53	-0.207676	0.00445155	0.00896682	-0.429453	1.16e-07	3.11e-07	-0.380191	0.054687	0.104552	0.201875	0.000173078	0.000468095	0.131175	0.122148	0.180567	0.491424	4.6e-16	1.65e-15	-0.172515	0.289549	-0.221777	-0.0706998	0.0492616	0.360248
YGL190C	CDC55	0.00580919	0.933649	0.973105	-0.338511	4.97e-05	0.000106743	-0.355121	0.119034	0.200963	0.0513863	0.366504	0.479631	0.202606	0.017869	0.0320244	0.00966878	0.897531	0.937788	-0.36093	-0.0417175	-0.344321	0.15122	-0.0166092	-0.192937
YJL194W	CDC6	0.504012	9.21e-07	2.99e-06	-0.176526	0.117899	0.162391	-0.521429	0.052344	0.100729	0.222036	0.0202114	0.0391165	-0.717021	9.84826e-07	3.13608e-06	-0.305521	0.00945539	0.0145823	-1.02544	-0.527557	-0.680538	-0.939057	-0.344904	0.4115
YPL160W	CDC60	0.00440249	0.996402	1	-0.224801	0.00642064	0.0109086	-0.180135	0.424102	0.552816	0.467477	1.92156e-20	1.55783e-19	0.833936	3.72011e-19	3.19987e-18	0.489627	9.01e-17	3.34e-16	-0.184538	0.0221498	-0.229203	0.366458	0.0446657	-0.344309
YDL017W	CDC7	0.151389	0.122917	0.181779	-0.108704	0.288487	0.360275	-0.149824	0.573801	0.689933	0.166582	0.0647604	0.110202	0.0285522	0.761672	0.837255	0.519758	2.96e-08	7.08e-08	-0.301213	0.353176	-0.260094	-0.13803	-0.0411198	0.491206
YLR418C	CDC73	-0.10303	0.191752	0.268469	0.0475316	0.580744	0.659781	0.143921	0.380346	0.507856	0.0416218	0.462228	0.580868	0.667662	1.11081e-14	6.95934e-14	0.870864	2.67e-44	2.61e-43	0.246951	0.829243	0.150562	0.62604	0.0963893	0.203202
YJR057W	CDC8	0.173742	0.0329964	0.0564197	0.418456	2.66e-06	6.39e-06	0.36835	0.0578219	0.109582	0.17269	0.0174711	0.0342558	-0.199925	0.0387268	0.0645128	-0.145619	0.0607699	0.0840015	0.194608	-0.31831	0.244714	-0.372615	-0.0501059	0.0543052
YDL164C	CDC9	-0.127704	0.127547	0.187684	-0.402117	4.74e-06	1.12e-05	-0.738544	0.000225723	0.000881837	0.285726	3.51998e-06	1.15735e-05	-0.0667195	0.501832	0.5999	0.059034	0.345287	0.412197	-0.61084	-0.226692	-0.274414	-0.352445	-0.336426	0.125753
YLR245C	CDD1	0.110021	0.28761	0.378143	0.20379	0.0787073	0.112379	0.399193	0.178271	0.279424	-0.223361	0.0138664	0.0278361	0.133949	0.227026	0.309956	0.181009	0.0521319	0.0728811	0.289171	0.40437	0.0937685	0.35731	0.195403	0.04706
YGL003C	CDH1	-0.205294	0.0150917	0.0276156	-0.365185	5.28e-05	0.00011304	-0.131489	0.324604	0.448159	0.0859313	0.244884	0.345359	0.433875	4.58868e-06	1.36747e-05	0.461557	4.5e-10	1.2e-09	0.0738049	0.375626	-0.159891	0.347944	0.233696	0.0276823
YBR029C	CDS1	-1.10877	1.42e-48	2.68e-47	-1.33252	3.92e-58	7.26e-57	-1.70412	7.99e-19	2.43e-17	-0.139979	0.010265	0.0212003	-1.01391	6.50697e-28	8.44402e-27	-1.23971	5e-76	9.79e-75	-0.595346	-1.09973	-0.223751	-0.873929	-0.371595	-0.225798
YMR213W	CEF1	-0.435047	3.35e-07	1.14e-06	-0.575079	2.26e-10	7.56e-10	-0.482885	0.01162	0.0277751	0.238697	0.00190308	0.00446104	0.551926	8.29131e-09	3.24474e-08	0.6111	4.49e-16	1.62e-15	-0.047838	0.372403	-0.140032	0.313229	0.0921942	0.0591739
YGL130W	CEG1	0.238128	0.0014583	0.00317415	0.500122	6.05e-10	1.96e-09	0.335766	0.075356	0.136556	-0.0640543	0.247717	0.348844	0.624999	1.46786e-12	7.72536e-12	0.929448	5.09e-49	5.66e-48	0.0976376	0.993502	0.261994	0.689054	-0.164357	0.304448
YER061C	CEM1	-0.309885	0.00280019	0.00582819	0.275341	0.00852367	0.0142767	1.20955	1.16e-08	1.07e-07	0.239043	0.0270923	0.0509123	0.647947	1.71026e-07	5.91304e-07	1.24345	2.41e-40	2.09e-39	1.51943	1.00441	0.585226	0.408904	0.934207	0.595506
YMR168C	CEP3	-0.115365	0.221789	0.304464	0.146756	0.145672	0.196511	0.341375	0.0970014	0.168751	0.106323	0.242936	0.343188	0.872067	5.01837e-15	3.24786e-14	0.980353	2.48e-27	1.43e-26	0.45674	0.87403	0.26212	0.765744	0.194619	0.108286
YPL228W	CET1	0.141717	0.0929349	0.14217	-0.144663	0.112786	0.155762	-0.440537	0.0521409	0.100396	-0.0509767	0.469985	0.588128	0.203631	0.0286361	0.0492126	0.350171	7.56e-07	1.64e-06	-0.582254	0.401148	-0.28638	0.254608	-0.295874	0.14654
YOR112W	CEX1	-0.122038	0.1507	0.217253	-0.475428	3.31e-07	8.59e-07	-0.476891	0.0407187	0.0815947	0.220133	0.00284105	0.00648378	1.01915	7.11403e-29	9.62108e-28	1.31728	2.83e-81	6e-80	-0.354852	1.09715	-0.353389	0.799019	-0.0014631	0.29813
YIL003W	CFD1	0.0455002	0.597306	0.692781	0.245973	0.0101246	0.0168328	0.413693	0.0624863	0.117008	0.277472	0.000430121	0.00110264	0.159476	0.12727	0.18699	0.541025	8.5e-12	2.49e-11	0.368193	0.263553	0.200472	-0.117996	0.16772	0.381548
YDR301W	CFT1	0.0562619	0.448466	0.550436	-0.366644	2.73e-05	6.03e-05	-0.696157	0.000777254	0.00265907	-0.0801686	0.204176	0.296259	-0.0901621	0.319448	0.413508	-0.391528	5.86e-09	1.46e-08	-0.752419	-0.311359	-0.422906	-0.00999355	-0.329513	-0.301366
YLR115W	CFT2	-0.151953	0.0662354	0.105657	-0.182216	0.0387937	0.0586558	-0.291921	0.182528	0.283984	0.211125	0.00304629	0.0069147	0.369597	7.27569e-05	0.000186531	0.470835	5.71e-11	1.61e-10	-0.139969	0.259711	-0.0302631	0.158473	-0.109706	0.101238
YML036W	CGI121	0.563064	2.39e-09	9.83e-09	0.825892	3.9e-17	1.94e-16	0.614663	0.00599608	0.0158121	0.135526	0.15446	0.233843	0.230868	0.0497819	0.0809858	0.163249	0.0963528	0.128899	0.0515984	0.0277221	0.262827	0.0953415	-0.211229	-0.0676194
YGL029W	CGR1	0.287097	0.000142948	0.000359713	0.378014	3.19e-06	7.61e-06	0.0618707	0.698736	0.798572	0.294359	1.02692e-07	3.91752e-07	-0.174187	0.0458789	0.0751994	-0.832335	6.28e-37	4.94e-36	-0.225227	-1.12669	0.0909161	-0.468546	-0.316143	-0.658148
YCL064C	CHA1	0.57945	1.16e-13	6.44e-13	1.00834	8.31e-31	7.11e-30	1.15662	2.36e-07	1.73e-06	2.74683	<1E-300	0	2.71892	6.98313e-202	1.38328e-199	1.49833	6.57e-125	2.44e-123	0.577167	-1.24849	0.428888	-0.027909	0.148278	-1.22058
YLR098C	CHA4	0.100858	0.384832	0.483823	0.145437	0.204295	0.265966	0.51643	0.0162919	0.0372268	0.248792	0.00844656	0.0176881	0.762124	1.48587e-11	7.38005e-11	0.74417	1.01e-15	3.59e-15	0.415572	0.495377	0.0445787	0.513331	0.370994	-0.0179537
YGL206C	CHC1	-0.16613	0.0237933	0.0418599	-0.378943	2.17e-06	5.28e-06	-0.569601	0.00781909	0.0198247	-0.0336319	0.557212	0.672989	0.0134117	0.76766	0.842737	0.0186461	0.689462	0.750666	-0.40347	0.052278	-0.212813	0.0470436	-0.190657	0.00523436
YER164W	CHD1	-0.0503956	0.506245	0.606022	-0.390048	1.58e-06	3.89e-06	-0.563339	0.002981	0.00857545	0.170126	0.00127409	0.00307124	0.50337	3.88821e-09	1.56715e-08	0.586906	8.86e-23	4.28e-22	-0.512944	0.41678	-0.339652	0.333244	-0.173291	0.0835362
YBR274W	CHK1	0.362267	9.43e-05	0.000242917	0.446736	5.55e-06	1.3e-05	0.366008	0.0747916	0.135825	0.0794037	0.332642	0.445883	0.366482	0.000378563	0.000882833	0.402668	1.31e-06	2.8e-06	0.00374084	0.323264	0.0844687	0.287078	-0.0807279	0.0361861
YPL008W	CHL1	-0.066447	0.475195	0.576724	0.018787	0.802515	0.8618	-0.0741541	0.944597	0.98808	0.111536	0.13168	0.203609	0.203629	0.0430669	0.0711095	0.281829	0.00027266	0.000491108	-0.00770702	0.170293	0.0852341	0.0920927	-0.0929411	0.0782001
YDR254W	CHL4	0.170544	0.0691093	0.109595	-0.0723072	0.440026	0.520515	-0.369232	0.15009	0.243107	-0.192901	0.0163291	0.0322986	-0.105408	0.311484	0.404833	0.0729671	0.383958	0.45308	-0.539777	0.265868	-0.242852	0.0874937	-0.296925	0.178375
YER026C	CHO1	-0.6486	5.26e-18	3.67e-17	-0.451165	1.71e-08	4.91e-08	-0.41024	0.0460432	0.090279	-0.302844	4.27275e-09	1.83114e-08	-1.20634	1.2402e-39	2.42108e-38	-0.879771	3.63e-48	3.96e-47	0.23836	-0.576927	0.197435	-0.9035	0.0409252	0.326572
YGR157W	CHO2	-0.58718	3.2e-15	1.96e-14	-0.868929	2.45e-27	1.85e-26	-0.675325	0.00204306	0.0061805	0.0676047	0.146504	0.223505	-1.1103	1.95512e-33	3.15774e-32	-1.01119	5.82e-65	9.26e-64	-0.0881449	-1.07879	-0.281749	-1.1779	0.193604	0.0991139
YNL192W	CHS1	0.296361	6.19e-05	0.000161948	-0.154296	0.0527843	0.0781796	-0.034952	0.975673	1	0.313101	1.21314e-09	5.43049e-09	0.840969	2.52613e-22	2.58564e-21	1.07797	4.93e-74	9.36e-73	-0.331313	0.764869	-0.450657	0.527868	0.119344	0.237002
YBR038W	CHS2	0.372883	3.82e-07	1.28e-06	-0.549777	3.21e-11	1.14e-10	-0.942786	4.34e-07	3.03e-06	-0.141816	0.00883896	0.0184359	-0.87714	8.10984e-22	8.02053e-21	-1.05595	8.37e-59	1.17e-57	-1.31567	-0.914134	-0.92266	-0.735323	-0.393009	-0.17881
YBR023C	CHS3	-0.0912825	0.211701	0.292339	-0.500427	2.88e-10	9.59e-10	-0.687508	0.000362407	0.00133463	0.0485086	0.483837	0.60196	0.255879	0.003858	0.00771027	0.460989	4.4e-14	1.44e-13	-0.596226	0.412481	-0.409145	0.20737	-0.187081	0.20511
YLR330W	CHS5	-0.422221	1.23e-08	4.76e-08	-0.688586	1.7e-17	8.63e-17	-0.537206	0.00322531	0.00919587	-0.0909225	0.0634384	0.108171	0.462736	2.50629e-07	8.52088e-07	0.857671	9.67e-48	1.04e-46	-0.114985	0.948594	-0.266365	0.553659	0.15138	0.394935
YJL099W	CHS6	-0.18924	0.0229566	0.040504	-0.489909	7.08e-08	1.93e-07	-0.0622182	0.950369	0.991695	0.0874377	0.281317	0.387256	0.889302	1.8455e-18	1.51949e-17	1.01813	4.06e-37	3.22e-36	0.127022	0.930694	-0.300669	0.801865	0.427691	0.12883
YHR142W	CHS7	-0.370163	7.19e-07	2.36e-06	-0.134016	0.0955704	0.133989	0.0381819	0.777211	0.862105	0.178665	0.00222616	0.00516982	0.168843	0.0554305	0.0892267	0.230961	0.000344391	0.000614899	0.408344	0.0522965	0.236147	-0.00982215	0.172197	0.0621187
YER030W	CHZ1	-0.488957	2.43e-11	1.17e-10	-0.381762	2.12e-06	5.17e-06	-0.658428	0.000413222	0.00150127	-0.283058	3.35991e-08	1.33308e-07	-1.19703	5.86141e-39	1.12469e-37	-1.35415	1.26e-107	3.75e-106	-0.169471	-1.07109	0.107195	-0.913967	-0.276666	-0.157125
YDR267C	CIA1	0.20688	0.00722211	0.0140137	0.386587	4.75e-06	1.12e-05	0.656576	0.00229928	0.00683902	0.192432	0.00194705	0.00455777	0.579882	6.72332e-11	3.16654e-10	0.453605	1.23e-11	3.58e-11	0.449696	0.261173	0.179707	0.38745	0.269989	-0.126277
YHR122W	CIA2	0.367833	2.04e-06	6.35e-06	0.477867	1.59e-08	4.59e-08	0.414321	0.0466057	0.0912085	0.0441206	0.41685	0.534307	-0.159314	0.113953	0.169383	0.216023	0.000905422	0.00155261	0.046488	0.171903	0.110034	-0.203434	-0.0635458	0.375337
YHR052W	CIC1	0.41847	3.09e-08	1.16e-07	0.53423	1.3e-10	4.43e-10	0.00451212	0.731236	0.822199	0.376522	6.72138e-14	3.90698e-13	0.210146	0.0167749	0.0302164	-0.376795	4.29e-10	1.14e-09	-0.413958	-0.753317	0.115761	-0.166376	-0.529718	-0.586941
YMR198W	CIK1	0.339682	0.000114493	0.000292247	-0.0417572	0.691187	0.762397	-0.177205	0.391064	0.518471	0.229222	0.0033167	0.00747312	-0.114124	0.312133	0.405442	-0.220384	0.0136776	0.0206324	-0.516887	-0.449606	-0.381439	-0.343346	-0.135448	-0.10626
YOR349W	CIN1	-0.151149	0.0922168	0.1412	0.16812	0.0878253	0.124189	0.452684	0.0250137	0.0537843	0.371195	0.000208964	0.000556	1.32472	1.36398e-33	2.22971e-32	1.05104	4.61e-29	2.87e-28	0.603834	0.679847	0.319269	0.953524	0.284565	-0.273677
YPL241C	CIN2	0.820891	7.36e-20	5.53e-19	1.09231	1.36e-31	1.18e-30	0.775393	7.07e-05	0.000310699	0.20965	0.016727	0.0329791	0.170597	0.145789	0.210525	0.0939176	0.348358	0.41557	-0.0454981	-0.115733	0.27142	-0.0390535	-0.316918	-0.0766794
YMR138W	CIN4	-0.103304	0.32533	0.420452	0.199711	0.0369772	0.0561736	0.31244	0.304393	0.427164	0.076289	0.428269	0.546449	-0.3958	0.00501631	0.00985285	-0.428278	0.000256281	0.000462963	0.415744	-0.504567	0.303015	-0.472089	0.112729	-0.032478
YOR028C	CIN5	1.46171	1.07e-55	2.34e-54	1.53744	7.72e-56	1.37e-54	1.84301	2.29e-19	7.2e-18	0.446994	1.86778e-07	6.97517e-07	-0.444549	0.000273746	0.00064827	-0.606003	4.65e-09	1.17e-08	0.381306	-1.053	0.0757304	-0.891543	0.305576	-0.161454
YEL061C	CIN8	-0.0425956	0.593685	0.689434	-0.322488	0.000160824	0.000329513	-1.01056	7.73e-07	5.17e-06	0.134015	0.021352	0.0410292	-0.180217	0.0557092	0.0896538	-0.565487	9.85e-16	3.49e-15	-0.967968	-0.699501	-0.279892	-0.314232	-0.688076	-0.38527
YGR207C	CIR1	-0.178679	0.0153326	0.0280412	-0.053719	0.500471	0.580013	0.373075	0.031134	0.0647354	-0.408245	2.6858e-13	1.51037e-12	-0.414052	3.75437e-06	1.12631e-05	0.0891738	0.124037	0.162734	0.551754	0.497419	0.12496	-0.00580737	0.426794	0.503226
YOR356W	CIR2	-0.970928	2.36e-37	3.17e-36	-1.22652	9.67e-51	1.52e-49	-2.03148	1.65e-23	6.92e-22	-0.627545	9.26992e-35	1.33159e-33	-1.34645	4.51384e-48	1.09355e-46	-2.27192	8.38e-272	9.94e-270	-1.06056	-1.64437	-0.255597	-0.718906	-0.804959	-0.925469
YJL158C	CIS3	-0.935458	2.52e-22	2.11e-21	-1.26221	1.2e-35	1.21e-34	-1.38869	1.9e-08	1.68e-07	-0.508724	3.08778e-21	2.5682e-20	-0.802433	5.93866e-15	3.80923e-14	-0.967941	7.65e-56	9.96e-55	-0.453232	-0.459217	-0.326753	-0.293709	-0.12648	-0.165508
YNR001C	CIT1	-3.27063	8.09e-252	1.11e-249	-3.25473	2.09e-218	2.52e-216	-2.72415	9.5e-25	4.33e-23	-2.36862	<1E-300	0	-2.02361	8.13628e-85	3.5583e-83	-1.53639	3.41e-140	1.54e-138	0.546478	0.832234	0.0158907	0.345018	0.530588	0.487216
YCR005C	CIT2	-1.51176	8.12e-70	2.18e-68	-1.10276	1.58e-35	1.58e-34	1.13479	2.31e-09	2.39e-08	0.804276	5.16333e-32	6.78078e-31	3.52495	2.38e-312	0	2.3794	2.73e-282	3.35e-280	2.64655	1.57512	0.408997	2.72068	2.23756	-1.14556
YPR001W	CIT3	-1.71136	9.02e-55	1.94e-53	-1.67471	2.27e-47	3.17e-46	-1.52327	2.9e-10	3.45e-09	-0.681586	9.73813e-07	3.3975e-06	-0.714779	2.09484e-05	5.7681e-05	-1.32194	7.43e-18	2.89e-17	0.188092	-0.640354	0.036658	-0.0331928	0.151433	-0.607161
YIL035C	CKA1	0.00273491	0.98839	1	-0.0379655	0.614611	0.692079	-0.133615	0.766192	0.853392	0.0221308	0.621752	0.731311	0.202825	0.0190267	0.0339098	0.129906	0.0263275	0.0381806	-0.136349	0.107775	-0.0407004	0.180694	-0.0956491	-0.0729184
YOR061W	CKA2	0.114247	0.13165	0.192459	-0.017266	0.814858	0.873247	-0.146589	0.509566	0.634065	0.0947664	0.0807959	0.133773	-0.0227704	0.791169	0.861802	-0.10614	0.0759369	0.103193	-0.260835	-0.200906	-0.131513	-0.117537	-0.129323	-0.0833693
YGL019W	CKB1	0.137674	0.0603765	0.0971142	0.123192	0.120482	0.165678	0.307034	0.242554	0.356249	0.0677614	0.171432	0.255461	-0.131536	0.144312	0.208794	-0.218219	0.00038597	0.000685516	0.169361	-0.28598	-0.0144817	-0.199298	0.183842	-0.0866821
YOR039W	CKB2	0.327866	9.55e-06	2.76e-05	0.527821	4.32e-11	1.52e-10	0.566906	0.000903637	0.00304814	0.0883902	0.119967	0.18787	-0.156292	0.0740443	0.115437	-0.157721	0.0130022	0.0196926	0.239041	-0.246111	0.199955	-0.244682	0.0390854	-0.001429
YLR133W	CKI1	-0.942101	9.21e-27	9.14e-26	-1.36901	7.53e-46	1.01e-44	-1.0108	7.03e-07	4.75e-06	-0.171088	0.0213432	0.041024	-0.0653858	0.501008	0.599022	0.387197	1.76e-07	4.01e-07	-0.0686971	0.558285	-0.426908	0.105703	0.358211	0.452583
YBR135W	CKS1	-0.469192	2.98e-08	1.12e-07	-0.651924	7.85e-13	3.12e-12	-0.541369	0.0010034	0.00333603	0.1267	0.050473	0.0881838	-0.305646	0.000887962	0.0019512	-0.383643	3.73e-08	8.87e-08	-0.0721766	-0.510342	-0.182732	-0.432346	0.110555	-0.0779962
YNL298W	CLA4	0.441001	2.68e-08	1.01e-07	0.301396	0.000380992	0.000747902	0.281908	0.178211	0.279394	0.23254	0.000240914	0.000635988	0.494971	1.70431e-08	6.48504e-08	0.700481	1.25e-26	6.98e-26	-0.159093	0.467941	-0.139605	0.262431	-0.0194882	0.20551
YGR108W	CLB1	0.237084	0.00140053	0.00305528	-0.331535	4.66e-05	0.000100356	-1.24558	6e-10	6.8e-09	-0.0461783	0.401904	0.518107	-0.41307	3.27128e-06	9.87541e-06	-1.18414	2.09e-70	3.71e-69	-1.48266	-1.13796	-0.568619	-0.366892	-0.914044	-0.771073
YPR119W	CLB2	0.449132	1.75e-09	7.27e-09	-0.264276	0.00078598	0.0014921	-1.39919	5.28e-12	7.91e-11	0.563681	1.36278e-28	1.58567e-27	0.330751	0.000186778	0.000452336	0.436685	1.34e-13	4.27e-13	-1.84832	-0.126996	-0.713409	-0.23293	-1.13491	0.105934
YDL155W	CLB3	0.0714153	0.383522	0.482547	-0.170241	0.0394021	0.0595224	-0.321698	0.074126	0.134944	0.0777845	0.186642	0.274595	0.0597337	0.500603	0.598644	-0.0908542	0.178225	0.226783	-0.393113	-0.168639	-0.241656	-0.0180509	-0.151457	-0.150588
YLR210W	CLB4	0.513964	1.72e-07	6e-07	0.326728	0.00215874	0.00387975	0.167175	0.440942	0.569155	0.219007	0.0130222	0.0263061	0.074488	0.540142	0.636434	0.152009	0.104335	0.138418	-0.346789	-0.0669978	-0.187236	-0.144519	-0.159553	0.0775215
YPR120C	CLB5	-0.289716	0.000611853	0.00140847	-0.479699	1.4e-07	3.73e-07	-0.673656	0.0010382	0.00342998	0.175867	0.00176191	0.00415471	-0.625863	4.91771e-12	2.51487e-11	-0.947103	1.73e-44	1.7e-43	-0.383939	-1.12297	-0.189982	-0.801731	-0.193957	-0.321239
YGR109C	CLB6	-0.630743	4.13e-07	1.38e-06	-0.887023	4.2e-11	1.49e-10	-0.880842	0.00298864	0.00859378	0.565956	2.45822e-06	8.23114e-06	-0.135468	0.497491	0.595345	0.254035	0.0472123	0.0664156	-0.250099	-0.311921	-0.256279	-0.701425	0.00618086	0.389504
YGR167W	CLC1	-0.54451	2.61e-13	1.42e-12	-0.703429	1.72e-18	9.12e-18	-0.620931	0.00110366	0.00361788	-0.163378	0.000713031	0.00178443	-0.459193	3.3829e-07	1.13409e-06	-0.069792	0.229153	0.284986	-0.0764212	0.0935863	-0.158919	-0.295814	0.0824977	0.389401
YGR110W	CLD1	0.0920062	0.295981	0.387188	0.365462	0.0001731	0.000353522	0.197376	0.299634	0.42175	-0.334862	0.00142701	0.00340792	-0.301455	0.0193181	0.0343835	0.185375	0.105156	0.139369	0.105369	0.520237	0.273456	0.0334065	-0.168087	0.48683
YLR117C	CLF1	0.0882725	0.25873	0.346018	-0.0370411	0.642797	0.715837	0.054506	0.629623	0.737842	-0.0774102	0.260412	0.363204	0.211792	0.0214319	0.0377272	0.419104	8.4e-10	2.2e-09	-0.0337665	0.496515	-0.125314	0.289203	0.0915471	0.207312
YGL215W	CLG1	0.017649	0.829887	0.894805	-0.175807	0.0263089	0.0410392	-0.432804	0.0445304	0.0879522	0.276169	5.66472e-08	2.21236e-07	0.136342	0.104464	0.157221	0.00493891	0.91184	0.950959	-0.450453	-0.271231	-0.193456	-0.139828	-0.256997	-0.131403
YMR199W	CLN1	-1.06737	4.75e-46	8.35e-45	-1.32495	4.25e-58	7.85e-57	-1.30763	1.47e-11	2.06e-10	-0.550589	1.40704e-22	1.25553e-21	-1.0219	8.63846e-29	1.15666e-27	-0.346244	2.75e-08	6.61e-08	-0.240262	0.204345	-0.257576	-0.471308	0.0173139	0.675653
YPL256C	CLN2	-0.613041	6.53e-17	4.33e-16	-1.04268	2.47e-38	2.71e-37	-1.37868	1.63e-12	2.67e-11	-0.031857	0.595528	0.706226	0.116489	0.178281	0.25125	0.472659	1.7e-15	5.96e-15	-0.765641	0.504516	-0.42964	0.148346	-0.336001	0.356169
YAL040C	CLN3	-0.14578	0.042363	0.0705945	-0.753057	1.86e-20	1.09e-19	-0.747109	8.09e-05	0.000350303	-0.0727275	0.194106	0.28422	-0.136118	0.148456	0.213872	0.313603	4.69e-07	1.04e-06	-0.601329	0.386331	-0.607277	-0.0633906	0.00594747	0.449722
YOR250C	CLP1	0.628999	1.14e-13	6.35e-13	0.875361	1.54e-22	9.89e-22	0.999729	4.59e-07	3.2e-06	-0.103702	0.22116	0.316877	0.58179	2.32016e-09	9.58666e-09	0.797103	3.48e-26	1.92e-25	0.37073	0.900806	0.246362	0.685493	0.124368	0.215313
YMR012W	CLU1	-1.17495	5.23e-47	9.31e-46	-1.59451	1.29e-73	3.15e-72	-1.73436	5.61e-14	1.05e-12	-0.404437	5.18675e-16	3.37289e-15	-0.192507	0.0469348	0.0767061	-0.280548	2.44e-06	5.1e-06	-0.559412	0.123889	-0.419564	0.21193	-0.139849	-0.0880406
YKL137W	CMC1	-1.28064	4.21e-54	8.9e-53	-1.22861	1.24e-43	1.58e-42	-0.880632	3.99e-06	2.33e-05	-0.864718	8.56163e-33	1.16761e-31	-1.34009	1.48896e-38	2.82483e-37	-0.840182	2.78e-28	1.68e-27	0.400005	0.0245353	0.0520277	-0.475372	0.347978	0.499907
YBL059C-A	CMC2	-1.19704	2.08e-44	3.49e-43	-1.10458	7.59e-34	7.21e-33	-0.891344	3.01e-06	1.79e-05	-1.23683	3.97896e-57	9.47218e-56	-1.76332	1.1979e-58	3.61786e-57	-1.14857	1.76e-46	1.84e-45	0.305692	0.0882627	0.0924525	-0.526489	0.213239	0.614752
YBR109C	CMD1	0.421716	1.05e-07	3.73e-07	0.414778	9.15e-07	2.3e-06	0.350994	0.113709	0.19323	0.0636872	0.206008	0.298498	-0.0585422	0.50727	0.605434	0.284477	9.52e-07	2.06e-06	-0.0707217	0.22079	-0.00693796	-0.122229	-0.0637838	0.343019
YFR014C	CMK1	-1.22497	2.9e-54	6.18e-53	-1.42294	4.5e-61	8.7e-60	-1.30898	4.74e-12	7.15e-11	-1.19637	3.72168e-83	1.25365e-81	-0.971803	1.19411e-26	1.47026e-25	-0.355834	9.57e-09	2.36e-08	-0.0840127	0.84054	-0.197969	0.224571	0.113956	0.615969
YOL016C	CMK2	0.705127	1.7e-17	1.16e-16	1.1714	1.13e-40	1.34e-39	2.19805	2.96e-28	1.69e-26	-0.283287	3.13534e-05	9.31341e-05	0.987308	1.52171e-29	2.1175e-28	1.98897	1.75e-218	1.42e-216	1.49292	2.27226	0.466274	1.27059	1.02665	1.00167
YML057W	CMP2	-0.559886	2.99e-13	1.61e-12	-0.773923	3.98e-20	2.28e-19	-0.840967	4.2e-06	2.44e-05	-0.319852	3.04129e-07	1.11052e-06	0.238657	0.00860504	0.0162246	0.417086	2.59e-10	6.96e-10	-0.281081	0.736938	-0.214036	0.558509	-0.0670442	0.17843
YDL156W	CMR1	-0.573599	3.12e-09	1.28e-08	-0.778772	1.02e-13	4.28e-13	-0.707695	0.0014169	0.00449818	-0.0240936	0.804455	0.885124	0.223133	0.0331025	0.0560023	0.41007	9.72e-07	2.1e-06	-0.134096	0.434164	-0.205173	0.247227	0.071077	0.186937
YPR013C	CMR3	0.646988	1.56e-06	4.93e-06	1.23775	1.43e-21	8.9e-21	1.61591	3.59e-10	4.21e-09	0.267805	0.0347526	0.0636045	0.623286	1.68298e-05	4.69547e-05	0.630214	1.77e-07	4.04e-07	0.968917	0.362408	0.590758	0.355481	0.378159	0.00692772
YLR003C	CMS1	0.404322	1.11e-07	3.96e-07	0.591059	6.06e-13	2.43e-12	0.561936	0.000556473	0.00196661	0.41487	1.37832e-11	6.97126e-11	0.205799	0.0246942	0.0429645	0.00771341	0.923341	0.955434	0.157614	-0.407156	0.186737	-0.20907	-0.029123	-0.198086
YLR433C	CNA1	-0.00357254	0.987158	1	-0.0264403	0.858413	0.910377	-0.394219	0.0742439	0.135015	0.1423	0.0569629	0.0982486	0.547442	3.9538e-09	1.58978e-08	0.786322	5.23e-29	3.24e-28	-0.390646	0.644021	-0.0228678	0.405142	-0.367779	0.238879
YKL190W	CNB1	0.159446	0.0232709	0.0410048	0.34366	1.2e-05	2.74e-05	0.176757	0.451209	0.579083	-0.142635	0.0085658	0.0179161	-0.327464	0.000274493	0.000649592	-0.185702	0.00256777	0.00420985	0.0173114	-0.0430664	0.184215	-0.184828	-0.166903	0.141762
YAL058W	CNE1	0.100527	0.308186	0.40098	0.372748	0.000191049	0.000388726	0.566552	0.0140304	0.0328042	0.111806	0.197109	0.287865	0.167622	0.138237	0.201096	0.185247	0.0379532	0.0539179	0.466025	0.0734405	0.272221	0.0558158	0.193804	0.0176246
YDR357C	CNL1	-1.42748	1.34e-68	3.53e-67	-1.55597	2.76e-68	6.25e-67	-1.50478	2.07e-13	3.69e-12	-0.815969	4.82418e-32	6.37265e-31	-0.724646	1.45169e-14	9.02785e-14	-0.168514	0.0133628	0.020189	-0.0772924	0.647455	-0.128488	0.0913228	0.0511953	0.556132
YNL225C	CNM67	0.147357	0.0736808	0.115945	-0.0448496	0.637999	0.71294	-0.364517	0.178469	0.279604	-0.194229	0.00413421	0.00919213	-0.32012	0.00101742	0.00222286	-0.144782	0.0461018	0.064921	-0.511873	0.049447	-0.192206	-0.125891	-0.319667	0.175338
YFR046C	CNN1	-0.165919	0.103989	0.156948	-0.211849	0.0546565	0.0807398	0.220749	0.345467	0.470507	-0.0844611	0.32841	0.441969	0.130276	0.350281	0.447401	0.112269	0.320543	0.385039	0.386668	0.19673	-0.0459303	0.214737	0.432598	-0.0180065
YBR155W	CNS1	0.0475978	0.519569	0.619994	0.00109031	0.988174	1	0.124241	0.571663	0.687975	0.196636	0.00129443	0.00311559	-0.343233	8.42457e-05	0.000214597	-0.562064	1.04e-17	4e-17	0.0766432	-0.7587	-0.0465075	-0.539869	0.123151	-0.218831
YIL157C	COA1	-1.15913	1.57e-27	1.59e-26	-0.988204	3.27e-19	1.79e-18	-0.854904	0.000186421	0.000744248	-0.966247	2.2068e-17	1.53113e-16	-0.805031	4.82523e-09	1.92637e-08	-0.387371	0.000393869	0.000698994	0.304228	0.578876	0.170928	0.161216	0.1333	0.41766
YPL189C-A	COA2	-0.778564	2.77e-25	2.61e-24	-0.460068	1.71e-08	4.92e-08	-0.465107	0.0197844	0.0439704	-1.01896	2.69622e-46	5.28036e-45	-1.01524	4.27575e-25	4.94797e-24	-0.275617	8.16e-05	0.000153144	0.313457	0.74334	0.318496	0.00371473	-0.00503837	0.739626
YJL062W-A	COA3	-1.59279	6.21e-91	2.4e-89	-1.6024	5.89e-79	1.59e-77	-1.523	1.65e-16	4e-15	-1.18094	8.40702e-78	2.62213e-76	-1.681	3.27135e-67	1.09615e-65	-1.14751	2.68e-64	4.2e-63	0.0697925	0.0334298	-0.0096108	-0.500062	0.0794033	0.533492
YLR218C	COA4	-1.15693	8.23e-23	7.04e-22	-1.82871	2.4e-42	2.95e-41	-1.40591	7.43e-09	7.11e-08	-0.785314	7.70794e-16	4.95973e-15	-1.79457	1.80334e-37	3.32753e-36	-1.69704	1.37e-49	1.55e-48	-0.248974	-0.91173	-0.671781	-1.00926	0.422806	0.097527
YLL050C	COF1	0.00356694	0.860751	0.919132	0.224981	0.0138392	0.0226182	-0.213627	0.345692	0.470719	-0.00513334	0.969686	1	-0.157525	0.133775	0.195439	-0.613812	9.27e-11	2.57e-10	-0.217194	-0.608679	0.221414	-0.152391	-0.438608	-0.456288
YGL223C	COG1	0.797431	1.12e-18	8.01e-18	1.16288	6.47e-36	6.58e-35	0.925297	2.93e-06	1.75e-05	0.109646	0.166951	0.249778	0.349974	0.000693619	0.00155097	0.355481	1.52e-05	3.02e-05	0.127866	0.245836	0.365454	0.240328	-0.237588	0.00550788
YGR120C	COG2	0.461023	1.1e-06	3.54e-06	1.01493	2.95e-26	2.16e-25	1.24349	2.47e-10	2.95e-09	0.145093	0.113772	0.179586	0.501296	5.84082e-06	1.71856e-05	0.397298	1.55e-05	3.08e-05	0.782469	0.252205	0.553906	0.356203	0.228563	-0.103998
YER157W	COG3	0.135803	0.13001	0.190434	0.0999827	0.322164	0.396677	0.243852	0.169471	0.267809	0.218942	0.000977545	0.00240004	0.537834	3.99831e-09	1.60672e-08	0.385318	5.52e-08	1.3e-07	0.108049	0.166376	-0.0358201	0.318892	0.143869	-0.152516
YPR105C	COG4	-0.046158	0.543069	0.642925	-0.236215	0.00575512	0.00985235	-0.258163	0.256574	0.373264	-0.00311715	0.982886	1	0.0326473	0.658034	0.750272	-0.153777	0.0242242	0.035335	-0.212006	-0.15066	-0.190057	0.0357644	-0.021948	-0.186424
YNL051W	COG5	0.76736	6.13e-18	4.27e-17	1.34036	1.34e-48	1.98e-47	1.13217	2.66e-09	2.75e-08	-0.0104685	0.871656	0.938824	0.387069	0.000228432	0.000547309	0.599464	2.18e-13	6.9e-13	0.364814	0.609932	0.573001	0.397537	-0.208187	0.212395
YNL041C	COG6	0.0554661	0.544841	0.644661	0.0286379	0.735333	0.80347	-0.0304448	0.860382	0.928397	0.153136	0.0242464	0.0460006	0.844005	2.18225e-21	2.09963e-20	0.944872	1.44e-45	1.45e-44	-0.085911	0.791735	-0.0268282	0.690868	-0.0590827	0.100867
YGL005C	COG7	-0.397326	1.17e-06	3.76e-06	-0.299985	0.0004959	0.000960886	-0.421585	0.0440694	0.0871948	-0.0507583	0.530172	0.646474	-0.318665	0.00130993	0.00281058	0.206254	0.00310213	0.00504796	-0.0242583	0.257012	0.0973414	-0.267907	-0.1216	0.524919
YML071C	COG8	-0.0171209	0.797708	0.868287	-0.343945	3.53e-05	7.7e-05	-0.226901	0.275506	0.396106	0.186997	0.00147549	0.00351497	0.999516	9.43737e-31	1.3669e-29	1.08361	9.77e-68	1.65e-66	-0.20978	0.896612	-0.326824	0.812519	0.117044	0.0840935
YER130C	COM2	-0.301237	0.000181742	0.000451256	-0.140441	0.101135	0.141117	0.267449	0.148512	0.240957	-0.0936256	0.237731	0.337249	0.88237	1.74642e-23	1.88194e-22	0.260037	0.00010168	0.000189351	0.568686	0.353663	0.160796	0.975996	0.40789	-0.622333
YDL145C	COP1	-0.143399	0.0677822	0.107667	-0.552154	3.18e-11	1.14e-10	-0.864991	3.86e-05	0.000180498	0.133875	0.00822379	0.0172651	0.0913648	0.306973	0.400283	0.0746463	0.212037	0.265655	-0.721593	-0.0592283	-0.408755	-0.0425098	-0.312838	-0.0167185
YBR003W	COQ1	-0.201657	0.0111068	0.020884	-0.299692	0.000489206	0.00094846	-0.239218	0.196418	0.301421	-0.634967	2.07371e-24	2.01016e-23	-0.67707	2.08879e-13	1.18219e-12	-0.189406	0.00364637	0.00590374	-0.0375609	0.445561	-0.0980346	-0.0421029	0.0604737	0.487664
YOL008W	COQ10	1.17769	2.31e-43	3.76e-42	1.50849	1.82e-63	3.77e-62	1.42442	1.65e-13	3e-12	-0.0251589	0.769805	0.857361	0.194433	0.0713199	0.111811	0.418626	4.05e-07	8.98e-07	0.246726	0.443785	0.330801	0.219592	-0.0840749	0.224193
YLR290C	COQ11	0.333282	8.77e-05	0.000226317	0.155031	0.089931	0.126847	-0.206085	0.52331	0.644273	-0.330688	1.62101e-05	4.95495e-05	-1.29948	4.57062e-30	6.48066e-29	-0.950547	3.25e-27	1.87e-26	-0.539367	-0.619859	-0.178251	-0.968794	-0.361116	0.348935
YOL096C	COQ3	-0.563495	8.01e-10	3.42e-09	-0.542399	1.55e-08	4.48e-08	-0.613641	0.00367605	0.0102981	-0.53354	1.06487e-09	4.78267e-09	-0.716243	7.8725e-10	3.40316e-09	-0.0146733	0.888762	0.930193	-0.050146	0.518867	0.0210958	-0.182703	-0.0712419	0.701569
YDR204W	COQ4	0.152367	0.0702791	0.111223	0.659213	1.81e-14	7.89e-14	0.668939	0.0009577	0.00320485	-0.389665	2.51626e-08	1.00605e-07	-0.219847	0.02003	0.0355193	0.522068	2.33e-14	7.71e-14	0.516572	0.911733	0.506846	0.169819	0.00972574	0.741915
YML110C	COQ5	-0.469569	3.54e-10	1.55e-09	-0.28566	0.000385118	0.000755342	-0.620311	0.00219426	0.00656463	-0.624598	4.91005e-36	7.40022e-35	-1.24469	3.42387e-41	7.13925e-40	-1.35577	3.81e-112	1.17e-110	-0.150742	-0.731176	0.18391	-0.620091	-0.334652	-0.111084
YGR255C	COQ6	-0.256301	0.0019344	0.00412535	-0.176155	0.0509194	0.0757001	-0.0441671	0.811481	0.889727	-0.461253	5.59756e-12	2.91653e-11	-0.274405	0.00341092	0.00688625	-0.00114431	0.99191	1	0.212134	0.460109	0.0801457	0.186848	0.131988	0.273261
YGL119W	COQ8	0.352794	1.86e-05	5.19e-05	0.545511	3.8e-10	1.25e-09	0.388244	0.026182	0.0559751	-0.339113	9.38142e-06	2.94514e-05	0.18247	0.0533183	0.0860942	0.199562	0.00662866	0.0104226	0.0354499	0.538676	0.192717	0.521583	-0.157267	0.0170925
YLR201C	COQ9	-0.117514	0.249934	0.336467	0.0999832	0.325015	0.399603	0.478004	0.0311912	0.0648143	-0.475822	3.27186e-07	1.19278e-06	-0.338205	0.00378397	0.00757132	0.155589	0.0983996	0.131342	0.595518	0.631411	0.217497	0.137616	0.378021	0.493794
YBL045C	COR1	-1.70135	8.81e-71	2.44e-69	-2.01327	2.08e-86	6.33e-85	-2.06358	8.84e-15	1.81e-13	-1.74249	6.61964e-237	5.86796e-235	-2.65058	2.59378e-134	2.13038e-132	-1.77237	1.45e-183	9.14e-182	-0.362234	-0.0298807	-0.311924	-0.908092	-0.0503092	0.878211
YNL336W	COS1	0.39	0.000226741	0.000554379	1.22437	6.71e-34	6.39e-33	1.61299	3.46e-15	7.34e-14	-0.343307	0.0049816	0.0109355	0.534516	3.57157e-05	9.51147e-05	2.1101	1.89e-133	7.84e-132	1.22299	2.45341	0.834375	0.877823	0.388613	1.57558
YNR075W	COS10	-0.0564861	0.729469	0.810986	0.0500702	0.757453	0.8247	0.300912	0.260652	0.377973	0.171751	0.158808	0.239563	0.701849	2.89319e-07	9.75747e-07	0.835447	5.63e-14	1.83e-13	0.357398	0.663696	0.106556	0.530098	0.250842	0.133598
YBR203W	COS111	-2.00637	1.6e-101	6.64e-100	-2.08474	1.1e-96	3.81e-95	-1.17171	3.37e-08	2.85e-07	-0.971735	2.92437e-15	1.81748e-14	0.587838	1.24077e-06	3.89948e-06	1.13179	1.02e-34	7.51e-34	0.834655	2.10353	-0.078376	1.55957	0.913031	0.543955
YJR161C	COS5	0.242642	0.10722	0.161391	0.877861	3.9e-10	1.29e-09	1.3135	2.87e-07	2.08e-06	-0.31207	0.0409926	0.0735464	0.605759	7.05813e-05	0.000181299	1.69484	7.15e-55	9.05e-54	1.07086	2.00691	0.635219	0.917829	0.435641	1.08908
YGR295C	COS6	0.610111	2.32e-16	1.51e-15	1.05392	6.49e-39	7.21e-38	1.05045	1.53e-08	1.38e-07	0.253001	8.12395e-06	2.57195e-05	0.5758	2.64319e-11	1.28441e-10	1.39347	5.87e-116	1.92e-114	0.440338	1.14047	0.443808	0.3228	-0.00346935	0.81767
YDL248W	COS7	0.067179	0.670404	0.755659	0.67465	2.65e-07	6.93e-07	1.1082	6.35e-06	3.53e-05	-0.151356	0.267558	0.371427	0.838852	3.16545e-09	1.2874e-08	2.0523	2.88e-96	7.24e-95	1.04102	2.20366	0.607471	0.990208	0.433548	1.21345
YHL048W	COS8	0.326437	0.0955756	0.145616	1.76317	1.21e-31	1.05e-30	3.00891	1.36e-32	9.78e-31	-0.0988467	0.164879	0.247227	0.0637306	0.564532	0.660434	0.975847	1.63e-44	1.6e-43	2.68247	1.07469	1.43674	0.162577	1.24574	0.912117
YKL219W	COS9	0.887511	1.47e-23	1.31e-22	1.02634	5.23e-28	4e-27	0.802582	4.44e-05	0.000204526	-0.091448	0.210882	0.304417	0.257463	0.0104266	0.0194148	0.713227	3.63e-23	1.79e-22	-0.0849292	0.804675	0.13883	0.348911	-0.223759	0.455764
YOR316C	COT1	-0.280061	0.000847662	0.00191156	-0.396811	1.19e-05	2.7e-05	-0.0995087	0.57024	0.687015	-0.0822385	0.182101	0.268921	0.0158179	0.950834	0.985817	0.186861	0.0138315	0.0208459	0.180552	0.2691	-0.116751	0.0980564	0.297303	0.171043
YPL172C	COX10	-0.771192	1.13e-20	8.8e-20	-1.34707	6.6e-48	9.46e-47	-1.42422	1.45e-12	2.38e-11	-0.572857	3.44555e-15	2.12961e-14	-1.1576	2.94376e-28	3.86477e-27	-1.11623	4.04e-42	3.69e-41	-0.653025	-0.543378	-0.575877	-0.584746	-0.0771479	0.0413681
YPL132W	COX11	-0.989706	7.47e-33	8.93e-32	-1.46538	1.79e-57	3.28e-56	-1.14801	2.04e-08	1.8e-07	-0.692232	4.39096e-23	4.01928e-22	-1.29192	1.99891e-36	3.56155e-35	-1.44362	3.59e-72	6.51e-71	-0.158304	-0.751383	-0.47567	-0.599683	0.317367	-0.151701
YLR038C	COX12	-1.05759	1.18e-39	1.7e-38	-1.01735	4.09e-32	3.64e-31	-1.46046	6.03e-11	7.82e-10	-1.71494	1.82906e-239	1.66518e-237	-2.85446	8.97395e-173	1.23346e-170	-1.86193	1.92e-205	1.46e-203	-0.40287	-0.146994	0.0402373	-1.13952	-0.443107	0.992524
YGL191W	COX13	-0.815934	1.9e-21	1.53e-20	-0.638918	6.22e-12	2.33e-11	-0.969691	5.74e-05	0.000256322	-1.31766	7.03091e-151	3.91465e-149	-2.90587	6.42261e-174	9.01172e-172	-1.77739	4.39e-191	3.03e-189	-0.153757	-0.459731	0.177016	-1.58822	-0.330773	1.12849
YML129C	COX14	-1.31157	2.9e-62	6.82e-61	-1.37723	4.82e-58	8.89e-57	-1.07171	2.23e-09	2.32e-08	-0.959118	1.26153e-45	2.44223e-44	-1.54167	2.31194e-53	6.25338e-52	-0.55107	7.3e-16	2.6e-15	0.239854	0.408049	-0.0656622	-0.582555	0.305516	0.990604
YER141W	COX15	-0.457853	4.4e-10	1.91e-09	-0.511462	1.16e-10	3.99e-10	-0.865751	5.98e-06	3.36e-05	-0.980705	2.12133e-74	6.32362e-73	-0.771137	1.13168e-17	8.87293e-17	-0.551476	2.8e-20	1.21e-19	-0.407898	0.429229	-0.0536087	0.209568	-0.354289	0.219661
YJL003W	COX16	-0.599315	3.2e-09	1.3e-08	-0.590784	2.12e-08	6.04e-08	-0.344539	0.119183	0.201164	-0.583212	1.41603e-11	7.15126e-11	-0.753454	4.81542e-11	2.28715e-10	-0.246071	0.00577688	0.00915575	0.254776	0.337141	0.00853124	-0.170242	0.246245	0.507383
YLL009C	COX17	-2.75614	2.74e-189	2.57e-187	-2.6469	3.19e-158	2.27e-156	-2.41245	1.3e-32	9.4e-31	-1.64764	2.48578e-76	7.64688e-75	-2.07505	4.08208e-66	1.36103e-64	-1.57582	7.79e-66	1.26e-64	0.343692	0.0718257	0.109243	-0.427406	0.234449	0.499231
YGR062C	COX18	-0.703302	1.8e-13	9.91e-13	-0.396891	6.16e-05	0.000130922	-0.319171	0.128459	0.214117	-0.474738	1.17483e-07	4.4641e-07	-0.547705	3.05493e-06	9.25133e-06	-0.710045	6.14e-13	1.9e-12	0.384131	-0.235307	0.306411	-0.0729669	0.0777196	-0.16234
YLL018C-A	COX19	-0.0329438	0.7307	0.811943	0.583257	5.79e-10	1.88e-09	1.35831	1.6e-10	1.95e-09	-0.232643	0.00893516	0.0186193	0.807133	1.43108e-15	9.59991e-15	0.359898	2.9e-05	5.64e-05	1.39126	0.592541	0.616201	1.03978	0.775056	-0.447235
YDR231C	COX20	-1.52128	9.23e-57	2.07e-55	-1.18318	1.72e-33	1.62e-32	-0.440637	0.00537798	0.0144362	-1.36431	1.62992e-60	4.06695e-59	-1.8564	7.23324e-58	2.16515e-56	-0.964356	9.31e-32	6.35e-31	1.08064	0.399956	0.338094	-0.492088	0.742545	0.892044
YHR116W	COX23	-1.85628	1.69e-66	4.32e-65	-1.9911	2e-66	4.34e-65	-1.24344	2.02e-09	2.12e-08	-1.23231	5.72338e-32	7.48707e-31	-1.82186	1.33424e-37	2.46872e-36	-1.6785	3.9e-48	4.25e-47	0.612842	-0.446197	-0.134814	-0.589556	0.747656	0.143359
YDR119W-A	COX26	-1.8752	7.73e-123	4.05e-121	-0.279969	0.000571014	0.00109948	0.776542	3.99e-05	0.000185954	-4.03205	<1E-300	0	-4.84502	8.78654e-280	3.48102e-277	-4.53126	<1E-300	0	2.65174	-0.499202	1.59523	-0.812964	1.05651	0.313761
YGL187C	COX4	-1.28889	6.05e-55	1.31e-53	-1.49823	3.35e-64	7.06e-63	-1.87238	6.33e-16	1.45e-14	-1.43915	1.78799e-176	1.18095e-174	-2.96776	5.32844e-177	7.63554e-175	-2.43814	<1E-300	0	-0.583485	-0.998994	-0.209338	-1.52861	-0.374147	0.52962
YNL052W	COX5A	-1.08753	7.08e-30	7.84e-29	-1.25163	2.59e-35	2.57e-34	-1.65156	3.16e-11	4.23e-10	-1.51635	3.83297e-189	2.7471e-187	-2.79943	6.97613e-154	7.45781e-152	-2.48016	<1E-300	0	-0.564027	-0.963809	-0.164099	-1.28308	-0.399928	0.319268
YIL111W	COX5B	0.664975	6.56e-12	3.3e-11	1.59197	1.93e-62	3.87e-61	2.18055	1.47e-26	7.72e-25	-0.628498	1.22001e-17	8.62455e-17	0.60131	2.82551e-11	1.36905e-10	-0.251784	0.000791022	0.0013644	1.51557	0.376714	0.926997	1.22981	0.588576	-0.853095
YHR051W	COX6	-1.59214	3.43e-79	1.06e-77	-1.82425	4.85e-90	1.54e-88	-2.16265	5.72e-20	1.95e-18	-1.73071	2.95829e-249	2.80704e-247	-2.83505	9.64857e-165	1.20339e-162	-2.3254	<1E-300	1.75e-307	-0.57051	-0.594687	-0.232115	-1.10434	-0.338395	0.509655
YMR256C	COX7	-1.13153	1.57e-47	2.85e-46	-1.22885	4.97e-48	7.14e-47	-1.63494	6.83e-14	1.28e-12	-1.35151	4.59983e-149	2.47913e-147	-2.28305	2.00356e-121	1.36303e-119	-1.31046	1.24e-105	3.59e-104	-0.503407	0.0410587	-0.0973198	-0.931533	-0.406087	0.972592
YLR395C	COX8	-0.909551	1.1e-31	1.27e-30	-1.00423	1.93e-33	1.81e-32	-1.50757	7.66e-13	1.31e-11	-1.54085	1.3906e-194	1.04094e-192	-2.45445	2.71245e-135	2.25536e-133	-1.96229	8.66e-224	7.23e-222	-0.598014	-0.421438	-0.0946776	-0.913598	-0.503337	0.49216
YDL067C	COX9	-1.45025	4.56e-79	1.4e-77	-1.54891	4.89e-77	1.26e-75	-1.33667	7.21e-12	1.05e-10	-1.36323	3.04471e-158	1.86475e-156	-2.16047	3.01906e-109	1.76812e-107	-1.63846	3.43e-165	1.92e-163	0.113581	-0.275225	-0.0986603	-0.79724	0.212242	0.522014
YKL179C	COY1	0.0579213	0.468673	0.57014	0.0109447	0.882978	0.929546	0.134473	0.329192	0.453009	0.176537	0.00310313	0.00703187	0.62183	7.47357e-13	4.04618e-12	0.958568	1.37e-52	1.64e-51	0.0765521	0.782031	-0.0469765	0.445293	0.123529	0.336738
YOR303W	CPA1	0.460492	2.2e-09	9.08e-09	0.604001	5.86e-13	2.36e-12	0.665061	0.00254448	0.00745328	-0.0831369	0.165476	0.248067	0.20183	0.0200725	0.0355852	0.303219	1.32e-06	2.83e-06	0.204569	0.386355	0.143509	0.284967	0.0610594	0.101388
YJR109C	CPA2	2.4813	5.13e-198	5.1e-196	2.06635	1.2e-129	6.56e-128	0.232479	0.198106	0.303184	-0.112751	0.0738458	0.123541	0.318736	0.000316411	0.000743036	0.997632	1.78e-55	2.29e-54	-2.24882	1.11038	-0.414954	0.431486	-1.83387	0.678897
YGR247W	CPD1	0.448616	2.87e-07	9.8e-07	0.784124	5.22e-18	2.7e-17	0.945586	8.56e-06	4.65e-05	0.0161942	0.861235	0.929532	-0.549709	4.66329e-06	1.38909e-05	-0.0364438	0.738514	0.797859	0.496969	-0.052638	0.335507	-0.565903	0.161462	0.513265
YDR155C	CPR1	0.32415	1.8e-05	5.05e-05	0.844118	1.8e-23	1.2e-22	1.40351	1.99e-08	1.76e-07	0.168338	0.000528649	0.00134447	-0.926102	4.55222e-23	4.83583e-22	-1.0421	3.48e-70	6.14e-69	1.07935	-1.21044	0.519967	-1.09444	0.559387	-0.116002
YHR057C	CPR2	-1.14916	6.85e-53	1.39e-51	-0.949079	3.65e-32	3.24e-31	-0.32414	0.0276205	0.0586229	-0.531317	2.84442e-23	2.62865e-22	-1.41651	2.57169e-52	6.81903e-51	-1.6307	8.07e-139	3.47e-137	0.825022	-1.09938	0.200083	-0.885195	0.624939	-0.214188
YML078W	CPR3	-1.1154	1.09e-48	2.06e-47	-0.993821	3.98e-34	3.82e-33	-0.692768	0.000133514	0.000550631	-0.751029	1.35947e-50	2.88919e-49	-1.04688	1.28606e-29	1.79702e-28	-1.0101	6.4e-65	1.02e-63	0.422632	-0.259067	0.12158	-0.295853	0.301052	0.0367857
YCR069W	CPR4	-0.442395	4.1e-08	1.52e-07	-0.424817	1.07e-06	2.67e-06	-0.304674	0.0717171	0.131188	-0.285951	2.35454e-06	7.89967e-06	-0.748437	1.17333e-15	7.96608e-15	-0.333781	6.67e-07	1.46e-06	0.137721	-0.0478293	0.0175775	-0.462485	0.120144	0.414656
YDR304C	CPR5	0.216359	0.00437926	0.00883967	0.489703	1.1e-09	3.5e-09	0.587929	0.00620025	0.0162425	0.0351644	0.54214	0.657025	-0.668907	7.42176e-14	4.36174e-13	-0.534895	1.2e-19	5.05e-19	0.37157	-0.570059	0.273344	-0.704072	0.0982262	0.134012
YLR216C	CPR6	1.0186	4.66e-42	7.28e-41	0.455738	7.99e-09	2.36e-08	-0.0801504	0.790571	0.872046	0.478611	1.94877e-21	1.64522e-20	-0.613498	5.89781e-12	3.00013e-11	-0.363593	9.39e-10	2.44e-09	-1.09875	-0.842204	-0.56286	-1.09211	-0.535888	0.249905
YJR032W	CPR7	0.188323	0.0168443	0.0305467	0.0706194	0.427903	0.507599	-0.152344	0.475662	0.60244	0.335331	6.87788e-08	2.66147e-07	0.359999	6.69588e-05	0.000172322	0.259153	0.000140587	0.000259373	-0.340668	-0.0761782	-0.117704	0.0246678	-0.222964	-0.100846
YNR028W	CPR8	0.452235	2.65e-08	9.99e-08	0.465425	9.09e-08	2.46e-07	0.223516	0.249029	0.364015	0.0504716	0.476823	0.594221	-0.519394	2.75389e-08	1.02984e-07	-0.648479	1.91e-19	7.95e-19	-0.228719	-0.69895	0.01319	-0.569866	-0.241909	-0.129084
YJL172W	CPS1	-0.433472	1.47e-08	5.7e-08	-0.273237	0.00101268	0.0019	0.114909	0.65953	0.764417	-0.214248	0.000184651	0.000495022	-0.180631	0.0415228	0.0687285	0.255887	5.3e-05	0.000100884	0.54838	0.470135	0.160235	0.0336174	0.388145	0.436518
YNL130C	CPT1	0.146654	0.0576324	0.0930774	0.294676	0.000326343	0.000645129	-0.248571	0.259274	0.376219	0.215907	0.000209091	0.000556119	-0.610006	1.60479e-11	7.93556e-11	-0.761083	7.14e-30	4.57e-29	-0.395225	-0.97699	0.148022	-0.825913	-0.543247	-0.151077
YOR100C	CRC1	-2.53493	1.05e-122	5.44e-121	-2.62999	1.56e-116	7.23e-115	-2.26037	5.57e-23	2.26e-21	-1.69661	2.9336e-24	2.83147e-23	-1.92817	5.89222e-21	5.53475e-20	-1.06362	1e-11	2.92e-11	0.274553	0.632995	-0.0950669	-0.231563	0.36962	0.864558
YDL142C	CRD1	0.102457	0.275398	0.364475	0.18893	0.0512907	0.0762016	0.132736	0.478995	0.604957	-0.108243	0.245104	0.345597	0.107343	0.307169	0.400462	0.624175	7.58e-14	2.45e-13	0.0302786	0.732418	0.0864731	0.215586	-0.0561946	0.516832
YDR223W	CRF1	-0.280197	0.0106543	0.0200778	-0.0421694	0.700245	0.770642	0.346954	0.106448	0.182735	-0.0322739	0.847889	0.918937	0.634508	1.10458e-05	3.14959e-05	0.389195	0.00199699	0.00330776	0.627151	0.421469	0.238028	0.666782	0.389123	-0.245313
YHR209W	CRG1	-0.634003	7.28e-18	5.04e-17	-1.27606	5.07e-55	8.74e-54	-1.22234	6.04e-10	6.84e-09	-0.697547	5.39796e-13	2.97838e-12	0.481458	6.786e-06	1.98281e-05	0.930122	1.38e-30	9.03e-30	-0.588332	1.62767	-0.642061	1.179	0.0537284	0.448664
YGR189C	CRH1	-0.823885	7.18e-22	5.91e-21	-0.878987	1.44e-21	9.01e-21	-0.657147	0.00258697	0.00755148	0.120817	0.0192939	0.0375023	0.687945	1.73899e-14	1.0745e-13	1.75003	7.71e-179	4.65e-177	0.166738	1.62921	-0.0551019	0.567127	0.22184	1.06209
YGR218W	CRM1	0.29938	6.08e-05	0.000159314	0.0159095	0.871188	0.920884	-0.132126	0.686441	0.787725	0.188527	0.000180284	0.000485054	0.630563	3.9345e-13	2.17739e-12	0.976758	1.19e-61	1.76e-60	-0.431507	0.788231	-0.283471	0.442037	-0.148036	0.346195
YLR429W	CRN1	-0.5722	1.28e-14	7.55e-14	-0.931992	3.95e-31	3.39e-30	-0.939095	4.52e-07	3.15e-06	-0.193973	0.000111187	0.000308767	0.280308	0.00131116	0.00281232	0.237256	5.2e-05	9.91e-05	-0.366894	0.43123	-0.359791	0.474281	-0.00710297	-0.0430511
YHR146W	CRP1	0.0129256	0.845197	0.90704	-0.362808	6.15e-06	1.43e-05	-0.334148	0.0705355	0.129456	0.298201	2.13033e-09	9.29536e-09	0.0435533	0.597431	0.692706	0.0867178	0.138506	0.180351	-0.347073	-0.211483	-0.375734	-0.254648	0.0286608	0.0431645
YLR213C	CRR1	0.123758	0.481336	0.58146	0.159794	0.393132	0.471409	0.294286	0.503724	0.627955	-0.297476	0.0293765	0.0546774	-0.647722	0.000122364	0.000305684	-0.793607	4.69e-08	1.11e-07	0.170528	-0.496131	0.0360362	-0.350246	0.134492	-0.145885
YOR031W	CRS5	-0.274216	0.0310288	0.0533933	0.0222503	0.853145	0.905787	0.355291	0.174944	0.275169	-0.127303	0.322544	0.43538	-0.333037	0.0407912	0.0676505	-0.292464	0.0304353	0.04379	0.629507	-0.165161	0.296467	-0.205733	0.33304	0.0405725
YOL063C	CRT10	0.175253	0.0485865	0.0797844	0.0508025	0.592498	0.672002	0.156528	0.451089	0.57904	-0.0455074	0.53954	0.655288	0.25966	0.00471178	0.00928705	0.243461	0.000562808	0.000985095	-0.0187249	0.288968	-0.124451	0.305168	0.105726	-0.0161992
YNL027W	CRZ1	0.120924	0.16511	0.235662	-0.0606674	0.497837	0.577258	0.0200157	0.842013	0.914135	0.0994986	0.210629	0.304182	0.382302	7.55319e-05	0.000193425	0.665611	1.66e-19	6.95e-19	-0.100908	0.566112	-0.181592	0.282804	0.0806831	0.283308
YLR241W	CSC1	-0.284571	0.000417905	0.000988281	-0.434839	4.31e-07	1.11e-06	-0.465857	0.020052	0.0444625	-0.202285	0.00143383	0.00342301	-0.171244	0.0610083	0.0970455	0.344255	1.07e-07	2.48e-07	-0.181287	0.54654	-0.150268	0.0310416	-0.0310182	0.515499
YGL238W	CSE1	0.330287	9.97e-06	2.87e-05	0.156593	0.0575422	0.084632	-0.123602	0.831113	0.906241	0.404835	1.69728e-14	1.01822e-13	0.698795	4.26486e-16	2.97657e-15	0.730157	4.92e-34	3.57e-33	-0.453889	0.325323	-0.173694	0.29396	-0.280195	0.0313624
YNR010W	CSE2	0.108279	0.437987	0.53981	0.342267	0.00862475	0.0144352	0.748615	0.00357101	0.0100577	-0.0944493	0.485064	0.603152	0.570455	2.80663e-05	7.57622e-05	1.14447	1.16e-27	6.83e-27	0.640337	1.23892	0.233989	0.664905	0.406348	0.574013
YKL049C	CSE4	-0.0905879	0.276458	0.365615	0.0974213	0.336692	0.412532	-0.0362319	0.72496	0.817595	-0.132213	0.148972	0.226911	-0.231259	0.044445	0.0731518	-0.0234199	0.872341	0.916751	0.054356	0.108793	0.188009	-0.0990457	-0.133653	0.207839
YLR087C	CSF1	0.00247974	1	1	-0.298985	0.000743199	0.00141447	-0.58316	0.00607267	0.0159766	0.0293993	0.57662	0.689019	-0.174164	0.101788	0.153674	-0.196089	0.0117762	0.0179308	-0.58564	-0.225488	-0.301465	-0.203564	-0.284174	-0.0219246
YBR036C	CSG2	0.00718616	0.887053	0.940084	0.0512698	0.486065	0.565455	0.34496	0.179914	0.281019	-0.211339	3.0099e-05	8.95658e-05	-0.255016	0.0034599	0.0069726	0.1349	0.0238344	0.0347965	0.337774	0.346238	0.0440836	-0.0436767	0.29369	0.389915
YBR161W	CSH1	0.618583	6.24e-09	2.49e-08	0.761411	4.45e-12	1.68e-11	0.695387	0.00237431	0.00702192	0.300218	0.000481921	0.00123028	-0.288763	0.0176154	0.0316035	-0.133054	0.18242	0.231684	0.0768042	-0.433272	0.142829	-0.588981	-0.0660243	0.155709
YMR025W	CSI1	0.498375	0.000157633	0.000394755	1.15277	2.98e-20	1.72e-19	1.28872	6.51e-08	5.2e-07	-0.459642	0.00203592	0.00474766	0.0505286	0.829139	0.891341	0.484261	0.000401544	0.000712241	0.790348	0.943904	0.654398	0.510171	0.135949	0.433733
YOL007C	CSI2	-0.0576122	0.400667	0.499835	0.0317571	0.691596	0.762659	-0.256785	0.176351	0.276929	0.075665	0.227367	0.324803	0.207405	0.0209709	0.0370705	0.61412	8.48e-22	3.94e-21	-0.199173	0.538455	0.0893693	0.13174	-0.288542	0.406715
YNL232W	CSL4	0.492563	3e-11	1.43e-10	1.02367	9.29e-37	9.73e-36	0.922482	5.97e-06	3.36e-05	0.318431	1.00269e-08	4.18274e-08	0.622439	1.10873e-12	5.89832e-12	0.351284	3.23e-08	7.72e-08	0.429919	0.0328538	0.531106	0.304008	-0.101187	-0.271154
YCR086W	CSM1	0.0807538	0.458938	0.561026	-0.0088517	0.945309	0.977931	0.212314	0.611297	0.72214	-0.19222	0.0439851	0.0781362	-0.36242	0.00604187	0.0116797	-0.31108	0.00381795	0.00616234	0.13156	-0.11886	-0.0896055	-0.1702	0.221166	0.0513404
YIL132C	CSM2	-0.303562	0.044945	0.0745112	-0.32375	0.0414334	0.0623396	0.158786	0.49417	0.61879	0.207505	0.151075	0.229388	-0.0547681	0.700175	0.785946	-1.03879	1.11e-10	3.06e-10	0.462347	-1.2463	-0.0201884	-0.262273	0.482535	-0.984023
YMR048W	CSM3	0.280679	0.00277129	0.00577161	0.383018	7.73e-05	0.000163265	0.222031	0.343454	0.468334	-0.0980211	0.228652	0.326292	-0.355546	0.00168091	0.00354888	-0.219312	0.0165917	0.0247356	-0.0586475	-0.121291	0.102339	-0.257525	-0.160986	0.136234
YDR179C	CSN9	0.512886	3.31e-08	1.23e-07	0.431044	1.52e-05	3.42e-05	-0.300167	0.357391	0.483234	0.0747057	0.343545	0.455782	-0.843865	9.44098e-11	4.3973e-10	-0.6772	1.15e-10	3.15e-10	-0.813054	-0.751906	-0.081842	-0.918571	-0.731212	0.166665
YLR380W	CSR1	-0.38733	1.58e-06	4.99e-06	-0.662261	8.08e-14	3.41e-13	-0.321333	0.034818	0.0711447	0.347066	8.82051e-09	3.69321e-08	-0.0102326	0.907902	0.951708	-0.0224625	0.692131	0.753207	0.0659965	-0.369528	-0.274931	-0.357299	0.340927	-0.0122299
YPR030W	CSR2	-3.15516	9.68e-239	1.26e-236	-2.99386	4.56e-196	4.81e-194	-2.32217	7.92e-29	4.56e-27	-3.63635	<1E-300	0	-2.40503	2.90506e-113	1.79501e-111	-1.91652	1.68e-139	7.53e-138	0.832995	1.71983	0.161307	1.23132	0.671687	0.48851
YBR042C	CST26	0.439008	5.69e-08	2.08e-07	0.576565	2.78e-11	9.96e-11	0.173692	0.294294	0.415413	0.234882	0.000174125	0.000470738	-0.0189471	0.797354	0.866997	-0.251268	0.000313808	0.000562674	-0.265316	-0.48615	0.137557	-0.253829	-0.402873	-0.232321
YIL036W	CST6	-0.150408	0.0558364	0.090526	-0.282241	0.00118474	0.00220018	-0.168934	0.427988	0.556269	-0.124177	0.0439915	0.0781362	-0.0465868	0.606638	0.701346	0.460552	1.89e-12	5.74e-12	-0.0185259	0.584729	-0.131833	0.0775902	0.113307	0.507139
YLR394W	CST9	-0.720815	1.1e-14	6.55e-14	-1.24277	3.73e-33	3.45e-32	-1.24771	8.74e-08	6.86e-07	-0.76324	8.80235e-18	6.30196e-17	-0.570037	4.021e-07	1.33538e-06	-0.288117	0.00102723	0.00175038	-0.5269	0.475123	-0.521954	0.193202	-0.00494573	0.281921
YDR256C	CTA1	-2.29916	9.01e-171	6.84e-169	-1.80314	3.34e-97	1.18e-95	-1.43003	4.44e-14	8.42e-13	0.118522	0.335876	0.448522	0.320327	0.0166505	0.0300164	0.341676	0.00212365	0.00350982	0.869127	0.223154	0.496022	0.201805	0.373105	0.0213493
YMR094W	CTF13	0.191542	0.221258	0.303824	-0.134204	0.323693	0.398196	-0.109318	0.770696	0.856852	-0.0786551	0.517648	0.634534	-0.0343997	0.798967	0.86793	-0.160795	0.241307	0.298672	-0.30086	-0.0821395	-0.325746	0.0442553	0.0248858	-0.126395
YMR078C	CTF18	0.108415	0.219376	0.301703	0.18453	0.0347207	0.0530085	0.428946	0.0184164	0.0412975	0.0191785	0.736137	0.8288	0.208086	0.0203855	0.0360931	0.306664	4.56e-06	9.32e-06	0.320532	0.287485	0.0761158	0.188907	0.244416	0.0985781
YPL018W	CTF19	-0.598498	7.73e-07	2.53e-06	-0.293235	0.0185916	0.0297298	0.279277	0.239163	0.35219	-0.0197805	0.848008	0.918937	0.587367	5.92279e-07	1.92975e-06	0.292982	0.00421112	0.00676462	0.877775	0.312763	0.305263	0.607147	0.572512	-0.294384
YLR381W	CTF3	0.287859	0.00281801	0.00585823	-0.00366227	0.981947	1	-0.0127904	0.984217	1	0.106558	0.201663	0.293056	-0.0549051	0.624464	0.717987	-0.287386	0.00267957	0.0043857	-0.300649	-0.393944	-0.291521	-0.161464	-0.0091281	-0.232481
YPR135W	CTF4	-0.317245	7.46e-05	0.000193438	-0.522807	2.4e-09	7.37e-09	-0.768464	0.000105783	0.000448331	-0.055327	0.430544	0.548521	0.122729	0.151469	0.217654	0.144235	0.0247883	0.0361033	-0.451219	0.199562	-0.205562	0.178056	-0.245657	0.0215056
YHR191C	CTF8	-0.0670124	0.557803	0.655999	0.218588	0.0326043	0.0500264	0.763041	0.00272435	0.00788086	0.107599	0.270551	0.374656	0.408509	0.000420629	0.000973518	0.731254	8.76e-17	3.25e-16	0.830054	0.623655	0.2856	0.30091	0.544453	0.322745
YDR151C	CTH1	0.682425	1.49e-15	9.24e-15	0.725958	1.22e-15	5.64e-15	1.19532	4.67e-10	5.4e-09	0.102265	0.108544	0.172548	0.197099	0.030463	0.0520996	0.546349	7.32e-16	2.6e-15	0.512893	0.444084	0.0435331	0.0948335	0.46936	0.349251
YPL181W	CTI6	-0.511236	4.99e-11	2.34e-10	-0.450535	7.01e-08	1.91e-07	-0.212248	0.153458	0.247257	-0.384803	1.48763e-08	6.08511e-08	-0.0740962	0.443223	0.54186	0.0953074	0.147281	0.190412	0.298988	0.48011	0.0607008	0.310706	0.238287	0.169404
YKL139W	CTK1	-0.0739868	0.368159	0.46722	-0.0449204	0.607529	0.686395	-0.0423533	0.863755	0.930994	0.171518	0.0174647	0.0342531	0.252462	0.0093127	0.0174467	0.179706	0.0177591	0.0263771	0.0316335	0.0081884	0.0290665	0.080944	0.00256703	-0.0727556
YJL006C	CTK2	0.646616	5.16e-13	2.76e-12	0.843109	2.81e-19	1.54e-18	0.717378	0.000124988	0.000520565	0.0619757	0.563336	0.677206	0.282436	0.0125719	0.0231218	0.492184	2.84e-08	6.8e-08	0.0707618	0.430208	0.196493	0.22046	-0.125731	0.209748
YML112W	CTK3	1.05802	1.04e-26	1.03e-25	1.80758	1.18e-76	3.01e-75	2.42854	9.52e-31	6.23e-29	0.134892	0.185384	0.272872	0.749594	8.75939e-10	3.77203e-09	0.831174	3.18e-16	1.15e-15	1.37052	0.696282	0.749562	0.614702	0.620956	0.0815801
YMR180C	CTL1	0.203696	0.0224965	0.0398482	0.716199	2.14e-15	9.78e-15	0.816326	4.01e-05	0.000186626	0.226202	0.0139815	0.0280337	0.532396	2.80199e-06	8.55072e-06	0.505547	6.15e-08	1.45e-07	0.61263	0.279345	0.512503	0.306193	0.100127	-0.0268482
YHR109W	CTM1	-0.797125	6.6e-11	3.06e-10	-0.722152	1.77e-08	5.09e-08	-0.542437	0.0525972	0.101188	-0.415311	0.0007608	0.00189763	0.259712	0.0741716	0.115597	0.379858	0.0010183	0.00173692	0.254688	0.795168	0.0749728	0.675022	0.179715	0.120146
YCR015C	CTO1	-0.318343	0.00228055	0.00481639	-0.22178	0.0370606	0.0562623	-0.152944	0.768763	0.855567	-0.325857	0.000278306	0.000728985	-0.221452	0.0438155	0.0721862	-0.384288	6.5e-05	0.000122815	0.165399	-0.0584311	0.0965636	0.104405	0.0688356	-0.162836
YBR291C	CTP1	0.451558	1.52e-07	5.34e-07	0.854418	2.2e-21	1.36e-20	0.908957	6.07e-06	3.4e-05	-4.78952e-06	0.903814	0.964823	0.551807	2.29416e-07	7.83925e-07	0.0857263	0.3703	0.43834	0.457398	0.0857311	0.40286	0.551812	0.0545386	-0.466081
YPR124W	CTR1	-1.76782	1.48e-108	6.66e-107	-1.9596	3.48e-112	1.5e-110	-2.01885	2.16e-24	9.39e-23	-0.947075	7.95105e-05	0.000225732	-1.76277	4.98175e-09	1.98533e-08	-1.12619	1.89e-06	3.98e-06	-0.251027	-0.179112	-0.191774	-0.815696	-0.0592526	0.636584
YHR175W	CTR2	-0.76982	2.54e-21	2.03e-20	-0.531867	4.72e-10	1.55e-09	-0.315348	0.0507681	0.0982575	-0.615508	7.51476e-27	8.10031e-26	-0.897013	4.78656e-23	5.07677e-22	-0.651492	6.19e-25	3.27e-24	0.454472	-0.0359841	0.237953	-0.281505	0.21652	0.245521
YLR411W	CTR3	-0.0720399	0.539474	0.63979	-0.369947	0.00269057	0.0047871	-0.431718	0.0917925	0.161271	-0.681023	2.593e-10	1.21144e-09	-1.05456	6.50873e-14	3.84866e-13	-1.42215	5.55e-31	3.68e-30	-0.359678	-0.741125	-0.297907	-0.373534	-0.061771	-0.367591
YCR054C	CTR86	0.582386	1.45e-10	6.52e-10	1.02134	5.4e-28	4.13e-27	0.604306	0.00151677	0.00476367	0.239371	0.00804788	0.0169327	0.974992	6.76005e-20	5.98278e-19	1.46661	1.03e-74	1.98e-73	0.0219206	1.22724	0.43895	0.735621	-0.41703	0.491617
YOL145C	CTR9	-0.249587	0.000698782	0.00159176	-0.475044	2.67e-09	8.16e-09	-0.794657	8.24e-05	0.000355756	-0.00567642	0.925868	0.981059	0.447317	2.12982e-07	7.30735e-07	0.489171	5.98e-17	2.24e-16	-0.54507	0.494847	-0.225457	0.452993	-0.319613	0.0418542
YLR286C	CTS1	0.158881	0.039076	0.0655049	-0.419298	2.27e-07	5.97e-07	-0.779619	0.000148103	0.000603055	0.176425	0.000515632	0.00131335	-0.203809	0.0379037	0.0632355	-1.28599	2.14e-104	6.15e-103	-0.9385	-1.46241	-0.578179	-0.380234	-0.360321	-1.08218
YDR371W	CTS2	0.0427326	0.668884	0.754324	0.0294006	0.825948	0.882747	0.274519	0.0875461	0.155071	-0.119769	0.119604	0.187388	0.0200421	0.879528	0.928467	0.391753	1.68e-07	3.84e-07	0.231787	0.511522	-0.013332	0.139811	0.245119	0.371711
YGR088W	CTT1	0.884585	2.8e-22	2.34e-21	2.10143	4.87e-119	2.33e-117	2.89336	3.79e-46	6.39e-44	-0.456014	4.03908e-05	0.000118827	0.252163	0.0412262	0.0682879	0.920237	9.14e-23	4.4e-22	2.00877	1.37625	1.21685	0.708177	0.791927	0.668074
YMR264W	CUE1	-0.400505	7.38e-08	2.66e-07	-0.229437	0.00358616	0.00629912	-0.104985	0.303065	0.425566	0.00447696	0.966457	1	-0.573886	9.74039e-11	4.52424e-10	-0.378085	1.67e-10	4.52e-10	0.29552	-0.382562	0.171068	-0.578362	0.124453	0.1958
YKL090W	CUE2	0.840006	2.49e-18	1.76e-17	1.06632	4.63e-27	3.46e-26	1.20118	6.23e-09	6.03e-08	0.352866	4.43941e-05	0.000129867	0.537208	1.1075e-06	3.50682e-06	0.0845024	0.363653	0.431531	0.361171	-0.268363	0.22631	0.184342	0.134862	-0.452705
YGL110C	CUE3	0.0494771	0.560254	0.658423	-0.0930801	0.284525	0.355987	-0.125409	0.693026	0.793122	-0.0691462	0.303431	0.413868	0.482784	6.00068e-08	2.17751e-07	1.03686	9.02e-58	1.22e-56	-0.174886	1.10601	-0.142557	0.55193	-0.0323289	0.554077
YML101C	CUE4	-0.570581	2.16e-07	7.46e-07	-0.115251	0.359586	0.435051	0.746539	0.00496079	0.0134124	-0.130458	0.080587	0.133493	-0.20513	0.0500888	0.0814458	0.0391443	0.852349	0.899903	1.31712	0.169603	0.45533	-0.0746715	0.86179	0.244274
YOR042W	CUE5	-0.509261	8.27e-11	3.8e-10	-0.615075	4.53e-13	1.83e-12	-0.117512	0.218616	0.32846	-0.374104	4.17597e-10	1.93224e-09	0.0301627	0.74101	0.819357	0.498779	2.52e-15	8.78e-15	0.391749	0.872883	-0.105814	0.404267	0.497563	0.468616
YGR003W	CUL3	0.278976	0.0010996	0.00243577	0.482489	9.1e-08	2.46e-07	0.710541	0.000104042	0.000441231	0.408313	5.37636e-07	1.92458e-06	1.01524	1.58255e-24	1.79738e-23	1.59042	1.43e-102	3.92e-101	0.431565	1.1821	0.203513	0.606929	0.228052	0.575174
YGL166W	CUP2	0.67883	1.04e-05	3e-05	1.39261	2.85e-22	1.81e-21	1.89414	1.25e-10	1.56e-09	0.0238637	0.881637	0.94751	-0.270715	0.130299	0.190816	-0.483256	0.00222956	0.00367587	1.21531	-0.50712	0.713777	-0.294578	0.501534	-0.212541
YPL177C	CUP9	-0.474164	1.79e-09	7.43e-09	-0.17547	0.0405538	0.0611259	0.0569554	0.868166	0.934106	0.0765392	0.170458	0.25429	-0.329087	0.000202193	0.000487914	0.0360733	0.595037	0.663137	0.53112	-0.0404659	0.298694	-0.405627	0.232425	0.365161
YPR158W	CUR1	1.35715	8.39e-41	1.25e-39	1.14779	3.15e-26	2.29e-25	1.40051	2.42e-10	2.89e-09	0.487288	4.15853e-11	2.02574e-10	-0.116448	0.356865	0.454087	0.437916	1.98e-08	4.8e-08	0.0433552	-0.0493726	-0.209364	-0.603737	0.252719	0.554364
YMR240C	CUS1	-0.0321171	0.715715	0.798998	-0.0863857	0.364778	0.440384	0.178821	0.538476	0.657184	-0.171118	0.0187831	0.0365517	0.0760855	0.442264	0.541376	0.202118	0.00492755	0.00786872	0.210938	0.373236	-0.0542686	0.247203	0.265207	0.126033
YNL286W	CUS2	0.334659	0.00010732	0.000274559	0.536161	4.42e-09	1.33e-08	0.508362	0.0129958	0.0306294	-0.0148288	0.899446	0.961531	-0.392169	9.33855e-05	0.000236448	-0.355036	5.91e-06	1.2e-05	0.173703	-0.340207	0.201502	-0.37734	-0.0277989	0.0371327
YNL155W	CUZ1	0.607546	1.66e-16	1.09e-15	0.496695	4.25e-10	1.4e-09	0.247992	0.167716	0.265658	0.284153	8.05488e-08	3.10445e-07	-1.13184	3.9772e-35	6.86832e-34	-1.64883	1.3e-135	5.48e-134	-0.359554	-1.93299	-0.110851	-1.41599	-0.248703	-0.516997
YDR163W	CWC15	-0.270742	0.00168522	0.00362023	-0.296501	0.00142485	0.00262156	0.0144915	0.845326	0.916552	-0.0591509	0.437513	0.555717	0.245003	0.00797006	0.0150824	0.649465	1.82e-20	7.92e-20	0.285234	0.708616	-0.0257588	0.304154	0.310992	0.404462
YDL209C	CWC2	0.182699	0.0215765	0.0383595	-0.366021	4.07e-05	8.83e-05	-0.370947	0.0583823	0.110551	-0.17141	0.0128691	0.0260124	-0.188339	0.0466813	0.0763114	-0.155547	0.0288505	0.0416517	-0.553646	0.0158631	-0.54872	-0.0169285	-0.00492616	0.0327917
YDR482C	CWC21	0.362395	5.97e-05	0.000156344	0.80688	2.21e-18	1.16e-17	1.48448	2.05e-11	2.82e-10	-0.0857715	0.228839	0.326491	-0.124843	0.19055	0.266477	-0.634291	4.85e-14	1.58e-13	1.12208	-0.548519	0.444485	-0.0390718	0.677599	-0.509447
YGR278W	CWC22	0.382754	4.27e-05	0.000114417	0.311607	0.0020008	0.0036142	0.323852	0.0801227	0.143813	0.0922376	0.3353	0.448181	0.757206	1.65288e-12	8.66991e-12	0.863435	9.24e-24	4.69e-23	-0.0589019	0.771198	-0.0711469	0.664968	0.012245	0.10623
YGL128C	CWC23	0.339796	0.00711403	0.0138228	0.620361	7.16e-07	1.81e-06	0.97198	0.000128253	0.000531901	-0.0561513	0.682208	0.784613	0.0632958	0.643303	0.736219	-0.049637	0.73871	0.797859	0.632184	0.00651435	0.280565	0.119447	0.351619	-0.112933
YLR323C	CWC24	0.395641	3.25e-05	8.83e-05	0.812734	2.03e-17	1.03e-16	1.19687	1.06e-08	9.87e-08	0.328794	0.000403367	0.00103721	-0.159374	0.202307	0.28022	0.0875717	0.386663	0.455692	0.80123	-0.241223	0.417094	-0.488169	0.384136	0.246946
YNL245C	CWC25	0.023786	0.821241	0.886614	0.384869	5.25e-05	0.000112427	0.3534	0.115014	0.195055	0.117582	0.169606	0.253188	0.424629	5.44813e-05	0.000141782	0.349475	5.83e-05	0.000110534	0.329614	0.231893	0.361083	0.307047	-0.0314695	-0.075154
YPL064C	CWC27	0.610573	1.96e-13	1.08e-12	1.27459	8.18e-49	1.22e-47	1.58381	3.75e-16	8.8e-15	0.00899702	0.828233	0.903905	-0.0608133	0.534295	0.631312	-0.143499	0.0633205	0.0872238	0.973241	-0.152496	0.664016	-0.0698103	0.309225	-0.0826857
YGL027C	CWH41	0.0310444	0.658066	0.744361	-0.0415918	0.598401	0.677785	-0.245534	0.177683	0.278697	0.19361	0.000762859	0.00190207	-0.0942963	0.273536	0.363509	-0.158726	0.0104125	0.0159709	-0.276578	-0.352336	-0.0726362	-0.287906	-0.203942	-0.0644301
YCR017C	CWH43	-0.325412	1.28e-05	3.64e-05	-0.261345	0.000991482	0.00186231	-0.143796	0.411271	0.540374	-0.200793	0.000163836	0.000444707	-0.0945988	0.305814	0.399004	0.225163	0.000189826	0.00034634	0.181616	0.425956	0.0640673	0.106194	0.117549	0.319762
YKL096W	CWP1	-1.5228	1.91e-69	5.09e-68	-1.97642	6.17e-100	2.26e-98	-2.92652	3.14e-34	2.49e-32	-0.738457	6.40246e-37	1.01252e-35	0.0923827	0.230433	0.313909	-1.05995	1.3e-58	1.81e-57	-1.40372	-0.321497	-0.45362	0.83084	-0.950097	-1.15234
YKL096W-A	CWP2	-0.563054	1.88e-06	5.87e-06	-1.03245	3.18e-18	1.66e-17	-0.89781	0.00348505	0.009849	-0.855311	7.08502e-42	1.27625e-40	-0.709933	3.19232e-10	1.41449e-09	-0.0874819	0.162665	0.208435	-0.334756	0.767829	-0.469395	0.145378	0.134638	0.622452
YML054C	CYB2	-3.65726	<1E-300	0	-3.76951	<1E-300	0	-3.69081	5.76e-52	1.25e-49	-1.79426	3.65546e-126	1.62019e-124	-1.72106	3.21044e-63	1.02964e-61	-1.67263	1.11e-103	3.13e-102	-0.0335557	0.121625	-0.11225	0.0731957	0.0786942	0.0484296
YNL111C	CYB5	1.58696	1.87e-80	5.95e-79	1.77867	6.78e-84	1.99e-82	0.613693	0.00214226	0.00644304	0.489199	6.69001e-18	4.8411e-17	-0.682	1.25096e-13	7.21338e-13	-1.41851	3.18e-84	6.95e-83	-0.973266	-1.9077	0.191713	-1.1712	-1.16498	-0.736505
YJR048W	CYC1	-0.852282	6.75e-16	4.26e-15	-0.280608	0.0171809	0.0276576	-0.415393	0.100973	0.174535	-1.96406	2.53e-315	3.48473556422864e-313	-3.73721	1.08273e-251	3.31464e-249	-4.71688	<1E-300	0	0.436889	-2.75282	0.571674	-1.77316	-0.134784	-0.979665
YOR037W	CYC2	-0.0498432	0.59106	0.687213	-0.190146	0.0457702	0.0683766	-0.078666	0.85848	0.927236	-0.1624	0.0757684	0.126412	-0.206447	0.0810071	0.125019	-0.126264	0.199612	0.250973	-0.0288228	0.0361359	-0.140303	-0.0440472	0.11148	0.0801832
YAL039C	CYC3	-1.54339	6.71e-90	2.57e-88	-1.51458	7.9e-75	1.99e-73	-0.983766	4.95e-08	4.05e-07	-1.07081	3.59011e-79	1.14088e-77	-0.571735	9.00413e-11	4.20839e-10	-0.193796	0.00055027	0.000964649	0.559622	0.87701	0.0288111	0.499071	0.530811	0.377939
YEL039C	CYC7	1.15149	2.06e-45	3.53e-44	1.92788	1.8e-112	7.84e-111	2.0328	1.17e-24	5.24e-23	-1.46969	4.9177e-22	4.28044e-21	-1.87786	2.23547e-22	2.29161e-21	-0.385474	0.00391839	0.00631841	0.881314	1.08422	0.776389	-0.40817	0.104925	1.49239
YBR112C	CYC8	-0.220027	0.00308482	0.00637348	-0.438275	5.95e-08	1.64e-07	-0.484467	0.00443762	0.0121886	0.0660265	0.209006	0.302227	0.0698268	0.385364	0.48314	-0.1481	0.0128279	0.0194375	-0.26444	-0.214126	-0.218248	0.00380023	-0.0461919	-0.217927
YDL117W	CYK3	0.212712	0.00523465	0.0104015	-0.239224	0.00407631	0.00710091	-0.69221	0.000623399	0.00217915	0.32495	9.8591e-08	3.76962e-07	0.225087	0.0100512	0.0187573	0.0497564	0.435083	0.503647	-0.904922	-0.275193	-0.451936	-0.0998629	-0.452986	-0.17533
YDR430C	CYM1	-1.02067	1.7e-38	2.37e-37	-1.3248	3.66e-53	6.05e-52	-0.958183	7.79e-07	5.2e-06	-0.458734	1.35065e-11	6.84158e-11	-0.104798	0.285727	0.377475	0.0524339	0.416999	0.485876	0.0624859	0.511168	-0.304126	0.353936	0.366612	0.157232
YJL005W	CYR1	0.155571	0.0367205	0.0620337	-0.12396	0.145915	0.196722	-0.18977	0.294127	0.415263	-0.332232	1.01792e-08	4.24103e-08	-0.228942	0.0135788	0.0248042	-0.227774	0.00032556	0.000582818	-0.345341	0.104459	-0.27953	0.10329	-0.0658106	0.00116844
YAL012W	CYS3	-0.459866	2.03e-09	8.42e-09	-0.762544	4.18e-20	2.39e-19	-0.0195487	0.584769	0.697998	0.0649062	0.253067	0.355115	0.187443	0.0425734	0.0703464	0.249883	3.56e-05	6.88e-05	0.440317	0.184976	-0.302678	0.122537	0.742996	0.0624391
YGR155W	CYS4	-0.176327	0.0419132	0.0699141	-0.26475	0.00398388	0.00694708	-0.432597	0.0568413	0.108119	-0.0204018	0.706769	0.806215	-0.656679	2.48446e-11	1.21165e-10	-1.31926	4.95e-106	1.45e-104	-0.25627	-1.29886	-0.0884225	-0.636277	-0.167848	-0.662585
YOR065W	CYT1	-1.18318	2.72e-43	4.37e-42	-1.44513	1.44e-55	2.51e-54	-1.53201	7.84e-11	1.01e-09	-1.98357	<1E-300	0	-3.11811	6.89708e-195	1.19107e-192	-2.25661	2.86e-295	3.58e-293	-0.34883	-0.273043	-0.261946	-1.13454	-0.0868843	0.861497
YKL087C	CYT2	-1.05463	2.57e-42	4.02e-41	-1.46627	3.17e-65	6.82e-64	-1.12307	1.22e-09	1.32e-08	-0.926105	1.41203e-50	2.99146e-49	-1.2441	3.85236e-40	7.83856e-39	-0.737067	4.29e-29	2.68e-28	-0.0684453	0.189038	-0.411637	-0.317994	0.343192	0.507032
YDR016C	DAD1	-0.159978	0.129315	0.189636	-0.112493	0.302396	0.375559	-0.355913	0.0886384	0.156586	-0.0903895	0.473489	0.591269	-0.663594	9.5552e-08	3.40139e-07	-1.07029	3.03e-23	1.5e-22	-0.195935	-0.979905	0.0474847	-0.573205	-0.24342	-0.4067
YKR083C	DAD2	0.243714	0.018434	0.0331919	0.0857088	0.415065	0.494195	-0.606411	0.0262531	0.0560914	0.012014	0.871342	0.938636	-0.810377	1.79112e-10	8.16737e-10	-1.13038	9.14e-25	4.79e-24	-0.850124	-1.1424	-0.158005	-0.822391	-0.692119	-0.320007
YBR233W-A	DAD3	-0.0221456	0.797676	0.868287	-0.133594	0.194234	0.253947	-0.112473	0.430348	0.557939	0.0251728	0.711872	0.810115	-0.876158	1.96467e-15	1.30493e-14	-1.30785	2.26e-43	2.13e-42	-0.0903272	-1.33303	-0.111449	-0.901331	0.0211217	-0.431696
YDR320C-A	DAD4	-0.377488	0.00012851	0.000326054	-0.439442	3.66e-05	7.99e-05	-0.591003	0.00236307	0.00700096	-0.183551	0.0786872	0.130828	-0.527093	5.11188e-05	0.000133599	-0.271408	0.00866699	0.0134123	-0.213515	-0.0878569	-0.0619542	-0.343543	-0.151561	0.255686
YML070W	DAK1	-0.116439	0.134781	0.196512	-0.088527	0.282336	0.353576	0.0711245	0.839981	0.912958	-0.222146	4.33291e-05	0.000126972	-0.218021	0.0175071	0.031426	0.236814	5.25e-05	9.99e-05	0.187563	0.45896	0.0279115	0.00412447	0.159652	0.454835
YFL053W	DAK2	-1.50224	1.41e-27	1.44e-26	-1.54005	1.35e-26	1e-25	-1.22684	5.86e-06	3.3e-05	-2.73045	7.56104e-92	2.75345e-90	-1.72549	1.05071e-32	1.64954e-31	-1.26172	3.96e-29	2.47e-28	0.275398	1.46872	-0.0378121	1.00496	0.31321	0.463762
YIR027C	DAL1	-0.010631	0.946774	0.983922	-0.0970602	0.647278	0.719969	0.235983	0.612417	0.723336	-0.938279	8.44677e-14	4.87208e-13	-0.924009	2.58292e-09	1.06138e-08	-0.838646	3.62e-11	1.03e-10	0.246614	0.0996327	-0.0864292	0.0142697	0.333043	0.085363
YIR029W	DAL2	-0.496317	1.22e-06	3.89e-06	-0.0910474	0.396538	0.474902	0.598576	0.0118973	0.0284076	-0.951972	6.3127e-20	5.02703e-19	-1.11821	4.98547e-17	3.68435e-16	-1.11287	6.77e-24	3.45e-23	1.09489	-0.160898	0.405269	-0.166241	0.689623	0.00534356
YIR032C	DAL3	-0.25072	0.139961	0.203376	0.572279	0.000255735	0.000511546	1.55317	8.08e-08	6.37e-07	-0.776364	8.46874e-08	3.25836e-07	-1.64645	7.28967e-17	5.34232e-16	-0.767947	1.55e-07	3.55e-07	1.80388	0.00841771	0.822998	-0.870084	0.980887	0.878502
YIR028W	DAL4	-0.330682	0.0296959	0.0513482	-0.585349	0.000144844	0.000297947	-0.124212	0.709407	0.807088	-0.13538	0.321163	0.434124	-0.515083	0.00246072	0.00507127	-0.83904	4.37e-08	1.04e-07	0.20647	-0.703659	-0.254667	-0.379702	0.461137	-0.323957
YJR152W	DAL5	0.0671484	0.524333	0.624356	0.308706	0.00751655	0.0126843	1.0425	5.26e-06	2.98e-05	-0.161421	0.132579	0.204766	-0.330027	0.0178891	0.0320434	-0.291991	0.0111043	0.0169589	0.975357	-0.13057	0.241558	-0.168606	0.733798	0.0380358
YIR031C	DAL7	0.573402	2.8e-09	1.15e-08	1.11732	3.55e-30	2.97e-29	2.1552	3.55e-26	1.81e-24	-0.116123	0.219836	0.315046	0.242864	0.0347412	0.0585394	0.508189	8.78e-09	2.17e-08	1.5818	0.624312	0.543922	0.358988	1.03788	0.265324
YIR023W	DAL81	0.0277328	0.735576	0.815633	-0.247461	0.0103796	0.0172313	-0.285129	0.187268	0.289821	0.212549	0.00574568	0.0124305	0.582883	9.45821e-10	4.06257e-09	0.213049	0.00643949	0.0101512	-0.312861	0.000500644	-0.275193	0.370334	-0.037668	-0.369833
YNL314W	DAL82	0.273796	0.0141647	0.0260961	0.501404	7.41e-06	1.71e-05	1.02114	3.09e-05	0.000148299	-0.126212	0.264771	0.368317	0.125616	0.306633	0.399917	0.329581	0.00105449	0.00179325	0.747346	0.455794	0.227608	0.251828	0.519738	0.203965
YGR113W	DAM1	0.176922	0.0395386	0.0661654	0.109399	0.223838	0.288347	0.385992	0.0510447	0.0987079	0.018362	0.832513	0.907547	0.220226	0.0171712	0.0308806	0.526778	3.74e-14	1.23e-13	0.20907	0.508416	-0.0675226	0.201864	0.276593	0.306552
YJR151C	DAN4	-0.503639	2.18e-05	6.06e-05	-0.24114	0.0477856	0.0712769	0.0764389	0.881291	0.943841	-0.714943	1.15128e-07	4.37842e-07	7.17731e-05	0.979732	1	0.199843	0.101207	0.13477	0.580078	0.914787	0.262499	0.715015	0.317579	0.199772
YPL170W	DAP1	-0.956524	6.16e-36	7.96e-35	-0.751692	7.61e-20	4.3e-19	-0.740935	2.45e-05	0.000120071	-0.229041	0.00071468	0.00178789	-0.480919	4.44747e-07	1.46616e-06	-0.449128	6.04e-10	1.6e-09	0.215588	-0.220087	0.204832	-0.251879	0.0107565	0.0317913
YHR028C	DAP2	0.026082	0.776486	0.852596	0.0345913	0.710824	0.780738	0.0925915	0.573297	0.689449	-0.159751	0.00457021	0.0100949	-0.322685	0.000241577	0.000576549	-0.00149868	0.885014	0.92857	0.0665095	0.158252	0.00850926	-0.162935	0.0580002	0.321186
YJL149W	DAS1	0.00178057	0.991577	1	0.23268	0.0163707	0.0264353	0.550056	0.00595158	0.0157071	-0.156091	0.157719	0.238134	0.776518	2.74684e-11	1.33189e-10	1.31313	1.56e-48	1.72e-47	0.548276	1.46922	0.230899	0.93261	0.317377	0.536612
YDR020C	DAS2	0.434387	1.87e-06	5.86e-06	0.970266	8.75e-26	6.31e-25	1.26142	1.27e-10	1.58e-09	0.502159	1.67568e-08	6.82117e-08	0.767576	5.03953e-12	2.57521e-11	0.784508	2.57e-18	1.02e-17	0.827028	0.282349	0.535878	0.265417	0.29115	0.0169321
YML113W	DAT1	-0.282547	0.000579617	0.00133929	-0.0498734	0.600439	0.679969	0.383546	0.157846	0.252481	0.406584	6.84361e-10	3.12367e-09	0.479688	1.3874e-07	4.85411e-07	0.00947447	0.993356	1	0.666093	-0.397109	0.232673	0.0731048	0.43342	-0.470214
YGR092W	DBF2	0.327927	9.16e-06	2.65e-05	-0.112211	0.191533	0.250561	-0.582815	0.00419454	0.0115822	0.0116237	0.786369	0.870056	0.124698	0.136738	0.199249	0.350739	8.19e-08	1.92e-07	-0.910742	0.339115	-0.440138	0.113074	-0.470604	0.226041
YPR111W	DBF20	0.564962	3.01e-10	1.33e-09	0.718698	1.49e-14	6.54e-14	0.506456	0.00902862	0.022422	0.429651	6.71319e-18	4.85265e-17	0.0568455	0.527746	0.625329	-0.240201	4.72e-05	9.04e-05	-0.0585064	-0.669852	0.153736	-0.372805	-0.212242	-0.297046
YDR052C	DBF4	0.0103971	0.930759	0.971415	-0.199901	0.0166843	0.0269095	-0.453489	0.0309572	0.0644274	0.250321	2.78488e-05	8.30901e-05	0.305147	0.000537726	0.00122392	0.316719	1.18e-06	2.54e-06	-0.463886	0.0663982	-0.210298	0.0548256	-0.253588	0.0115726
YPL119C	DBP1	-1.32248	8.31e-36	1.07e-34	-2.18009	9.44e-71	2.22e-69	-1.86325	5.02e-14	9.47e-13	-1.17482	2.70896e-25	2.72392e-24	-1.47605	1.51585e-23	1.6361e-22	-0.860016	2.02e-14	6.72e-14	-0.540766	0.314809	-0.857602	-0.30122	0.316836	0.616029
YDL031W	DBP10	0.184999	0.0146094	0.0268203	-0.167601	0.0332361	0.0509262	-0.584806	0.00357231	0.0100577	0.308715	3.85098e-10	1.78678e-09	0.410749	3.03533e-06	9.20439e-06	0.297448	3.48e-07	7.78e-07	-0.769805	-0.0112668	-0.3526	0.102034	-0.417205	-0.113301
YNL112W	DBP2	-0.212803	0.0147272	0.0270218	-0.109066	0.212819	0.275468	-0.404496	0.0610051	0.114744	0.4161	4.50276e-17	3.08912e-16	0.411318	3.38235e-06	1.02062e-05	-0.877374	1.7e-48	1.87e-47	-0.191693	-1.29347	0.103737	-0.00478144	-0.29543	-1.28869
YGL078C	DBP3	-0.217616	0.00364999	0.00743651	-0.278304	0.000558043	0.00107635	-0.43953	0.0400422	0.0804303	0.278936	1.48135e-08	6.0659e-08	-0.0102285	0.954554	0.988761	-0.735678	2.97e-35	2.24e-34	-0.221914	-1.01461	-0.0606884	-0.289165	-0.161226	-0.72545
YOR046C	DBP5	0.0811213	0.282771	0.372784	-0.106188	0.182915	0.240358	-0.456769	0.0340648	0.069881	0.205323	4.53937e-05	0.000132503	0.302072	0.000570778	0.00129303	0.36493	4.19e-10	1.11e-09	-0.53789	0.159607	-0.18731	0.0967487	-0.350581	0.0628581
YNR038W	DBP6	0.501916	8.75e-11	4.01e-10	0.486252	6.24e-09	1.85e-08	0.343547	0.0667975	0.123809	0.423953	2.92947e-11	1.44373e-10	0.636389	9.02249e-13	4.8381e-12	0.521799	2.34e-14	7.76e-14	-0.158369	0.0978462	-0.0156645	0.212435	-0.142704	-0.114589
YKR024C	DBP7	0.0502973	0.490531	0.590483	-0.0608027	0.387506	0.464828	-0.42814	0.0225939	0.0493045	0.191954	0.00100899	0.00247108	0.142326	0.0998651	0.151076	-0.208142	0.00163836	0.00273925	-0.478438	-0.400096	-0.1111	-0.049628	-0.367338	-0.350468
YHR169W	DBP8	0.39124	6.09e-07	2.01e-06	0.593397	1.27e-12	4.98e-12	0.485853	0.0200386	0.0444475	0.319194	7.62878e-07	2.67962e-06	0.698282	4.13477e-15	2.6932e-14	0.212345	0.00273545	0.0044739	0.0946133	-0.106849	0.202157	0.379089	-0.107544	-0.485938
YLR276C	DBP9	0.14247	0.0588963	0.0949822	0.142151	0.0800013	0.114058	-0.0330116	0.918033	0.971027	0.361574	3.73608e-12	1.97566e-11	0.552891	1.93398e-10	8.74771e-10	0.373327	4.51e-10	1.2e-09	-0.175482	0.011753	-0.000318631	0.191318	-0.175163	-0.179565
YKL149C	DBR1	0.283005	0.000754677	0.00171273	0.479333	8.55e-08	2.32e-07	0.623613	0.000942343	0.0031637	-0.017128	0.780617	0.865785	-0.148761	0.141946	0.205752	-0.348895	2.63e-05	5.13e-05	0.340608	-0.331767	0.196328	-0.131633	0.14428	-0.200134
YCL016C	DCC1	0.288291	0.00263615	0.00551055	0.584655	3.29e-09	1e-08	0.970174	1.64e-05	8.44e-05	0.133488	0.158301	0.238853	0.588442	3.11882e-07	1.04921e-06	0.932241	2.8e-25	1.51e-24	0.681883	0.798753	0.296364	0.454955	0.385519	0.343799
YHR144C	DCD1	0.602022	1.02e-11	5.04e-11	0.73901	2.37e-15	1.08e-14	0.688466	0.000613493	0.00214898	0.334813	7.37897e-06	2.34602e-05	-0.249379	0.0179578	0.0321494	-0.818558	3.64e-19	1.5e-18	0.0864441	-1.15337	0.136988	-0.584192	-0.0505441	-0.569178
YIR030C	DCG1	1.02145	1.16e-12	6.12e-12	1.0687	5.83e-13	2.35e-12	0.550207	0.0407426	0.0816183	-0.564104	3.86214e-06	1.2643e-05	-0.631416	2.87284e-05	7.74252e-05	-1.38282	7.89e-23	3.82e-22	-0.471243	-0.818715	0.0472541	-0.0673117	-0.518497	-0.751403
YOR180C	DCI1	0.361385	0.000138223	0.000349123	1.14444	3.13e-34	3.02e-33	1.28908	2.65e-11	3.59e-10	-0.0918824	0.489214	0.606545	-0.247762	0.0897438	0.137027	-0.687377	2.41e-08	5.8e-08	0.927691	-0.595495	0.783054	-0.15588	0.144637	-0.439615
YLR422W	DCK1	-0.0266344	0.706133	0.790523	-0.40321	2.37e-06	5.73e-06	-0.307612	0.145633	0.237142	-0.0277328	0.675392	0.780301	0.13802	0.108039	0.161735	0.288766	9.27e-06	1.87e-05	-0.280977	0.316499	-0.376575	0.165753	0.095598	0.150747
YLR128W	DCN1	-0.197632	0.0932955	0.142599	-0.030577	0.84274	0.897282	0.0676014	0.754734	0.843416	-0.378681	0.00280129	0.00639738	0.314397	0.0201222	0.035664	0.708872	6.39e-11	1.79e-10	0.265233	1.08755	0.167055	0.693077	0.0981784	0.394476
YOL149W	DCP1	0.385458	8.68e-07	2.83e-06	0.479909	1.18e-08	3.43e-08	0.193294	0.226936	0.33815	0.275006	4.35661e-06	1.41721e-05	0.159116	0.0821377	0.126539	-0.105045	0.122843	0.161355	-0.192164	-0.38005	0.0944509	-0.115889	-0.286615	-0.264161
YNL118C	DCP2	0.0180714	0.817068	0.88338	-0.161815	0.0450477	0.0673867	-0.223791	0.359828	0.485848	0.168785	0.00118495	0.00287448	0.672385	5.37058e-15	3.46796e-14	0.867004	1.2e-48	1.32e-47	-0.241862	0.698219	-0.179887	0.5036	-0.0619756	0.194619
YLR361C	DCR2	0.044844	0.634407	0.725251	0.0997437	0.29835	0.371149	0.260201	0.197658	0.30284	0.107778	0.181237	0.267938	0.527484	1.41605e-07	4.94663e-07	0.858048	2.65e-29	1.66e-28	0.215357	0.75027	0.0548997	0.419706	0.160457	0.330564
YLR270W	DCS1	-0.0140485	0.899207	0.9485	0.206938	0.0114686	0.0189551	0.363017	0.0372947	0.0756326	-0.648848	5.01111e-20	4.00949e-19	-0.699889	8.19036e-13	4.41296e-12	0.806134	6.42e-34	4.64e-33	0.377065	1.45498	0.220987	-0.0510409	0.156078	1.50602
YOR173W	DCS2	-0.589847	1.76e-08	6.78e-08	-0.712643	1.09e-10	3.74e-10	0.918584	1.38e-05	7.16e-05	-1.58955	1.76406e-59	4.3374e-58	-1.91972	2.05229e-49	5.17683e-48	0.44329	7.24e-09	1.8e-08	1.50843	2.03284	-0.122796	-0.330171	1.63123	2.36301
YKL046C	DCW1	-0.220624	0.00256066	0.0053627	-0.221098	0.00542663	0.00932788	0.0536443	0.930278	0.978301	-0.0118748	0.822825	0.89946	-0.423873	2.08152e-06	6.43076e-06	-0.0456288	0.390363	0.458961	0.274268	-0.033754	-0.000474352	-0.411999	0.274742	0.378245
YPL194W	DDC1	0.0122756	0.87462	0.930558	-0.237541	0.0343893	0.0525701	-0.390797	0.124545	0.208492	-0.112097	0.159801	0.240737	-0.37476	0.00108498	0.00235645	-0.652027	1.53e-11	4.41e-11	-0.403072	-0.53993	-0.249817	-0.262663	-0.153255	-0.277267
YER143W	DDI1	-0.398351	2.66e-07	9.14e-07	-0.327898	0.000104869	0.00021818	-0.123834	0.487267	0.612307	-0.15639	0.0170784	0.0336228	0.192124	0.0460163	0.0753879	0.718413	1.04e-25	5.69e-25	0.274517	0.874803	0.0704528	0.348514	0.204064	0.526289
YOR163W	DDP1	-0.132187	0.107657	0.162013	-0.00268677	0.977113	1	0.0938459	0.870093	0.935582	-0.357946	1.93971e-11	9.69423e-11	-0.532985	1.30356e-09	5.5356e-09	-0.786408	2.91e-37	2.31e-36	0.226033	-0.428462	0.1295	-0.175039	0.0965326	-0.253424
YOL052C-A	DDR2	-2.67222	5.55e-116	2.72e-114	-1.36716	6.03e-38	6.55e-37	2.41933	3.67e-34	2.84e-32	-4.50526	<1E-300	0	-3.1381	2.68962e-154	2.92171e-152	0.839213	2.09e-40	1.83e-39	5.09156	5.34448	1.30506	1.36717	3.78649	3.97731
YOR204W	DED1	0.124754	0.0886376	0.136307	0.0311112	0.742667	0.810171	-0.123795	0.321193	0.444327	0.178084	0.00047913	0.00122408	0.311308	0.000606016	0.00136597	-0.375438	1.05e-10	2.9e-10	-0.248549	-0.553523	-0.0936428	0.133223	-0.154906	-0.686746
YHR019C	DED81	-0.1195	0.165722	0.236335	-0.355149	9.71e-05	0.000202995	-0.430508	0.0321484	0.0666389	0.218444	3.97384e-05	0.00011701	0.152417	0.119662	0.177282	-0.193229	0.000975876	0.00166919	-0.311008	-0.411673	-0.235649	-0.0660274	-0.0753592	-0.345646
YKL054C	DEF1	-0.793147	1.92e-24	1.75e-23	-1.37342	2.39e-60	4.58e-59	-1.41531	6.07e-12	8.98e-11	0.00446188	0.927408	0.982203	0.185347	0.0336472	0.0568524	0.413418	1.41e-12	4.31e-12	-0.622166	0.408957	-0.580269	0.180885	-0.0418976	0.228072
YFL001W	DEG1	0.332786	4.61e-05	0.000122896	0.497753	1.28e-08	3.72e-08	0.374731	0.0614095	0.115376	0.190759	0.00831103	0.0174374	0.565914	1.03312e-09	4.42624e-09	0.306802	2.82e-05	5.48e-05	0.0419444	0.116043	0.164967	0.375155	-0.123022	-0.259112
YAL013W	DEP1	0.100417	0.167895	0.238779	-0.232427	0.0075266	0.0126981	0.229024	0.645079	0.752165	-0.143293	0.0093075	0.0193593	0.222218	0.0136277	0.0248868	0.35098	5.77e-08	1.36e-07	0.128607	0.494273	-0.332843	0.365511	0.46145	0.128762
YBR201W	DER1	-0.313164	0.000909483	0.00203939	-0.101603	0.31473	0.388875	-0.132298	0.639153	0.747399	-0.252624	0.00543644	0.0118338	-0.662605	4.08967e-08	1.50513e-07	-0.506894	2.36e-07	5.34e-07	0.180866	-0.25427	0.211561	-0.409981	-0.0306947	0.155711
YDR051C	DET1	0.406311	1.47e-07	5.16e-07	0.865435	9.1e-26	6.56e-25	0.668826	0.000356925	0.00131804	-0.00349589	0.919185	0.975535	0.0950597	0.252718	0.339122	0.179838	0.00315536	0.00513088	0.262515	0.183334	0.459125	0.0985556	-0.196609	0.0847781
YIL049W	DFG10	0.278658	0.00896147	0.0171364	0.39406	0.000258612	0.000516995	0.262624	0.157086	0.251745	0.137597	0.198351	0.289339	-0.200535	0.194393	0.270904	-0.440557	0.000500267	0.000880418	-0.0160338	-0.578154	0.115402	-0.338132	-0.131436	-0.240022
YOR030W	DFG16	0.282791	0.00156112	0.00337509	-0.0232822	0.825863	0.882747	0.0117094	0.719609	0.813358	0.112932	0.169261	0.252784	0.0207549	0.830124	0.892115	0.0436981	0.612598	0.679012	-0.271081	-0.0692336	-0.306073	-0.0921768	0.0349916	0.0229432
YMR238W	DFG5	-0.56887	2.5e-14	1.45e-13	-0.465593	5.18e-09	1.55e-08	-0.521434	0.00542847	0.0145428	-0.199994	0.000354767	0.000918551	0.221438	0.0131671	0.0241176	0.243257	0.000121246	0.000224758	0.0474359	0.443252	0.103277	0.421433	-0.0558406	0.0218191
YDR411C	DFM1	0.225463	0.00974034	0.0185053	0.680296	2.55e-14	1.11e-13	0.625765	0.00306461	0.0087835	-0.36832	1.94018e-06	6.57824e-06	0.190574	0.0507928	0.0824709	0.894409	1.14e-36	8.88e-36	0.400303	1.26273	0.454833	0.558894	-0.0545302	0.703835
YOR236W	DFR1	-1.17431	6.41e-38	8.83e-37	-0.685742	1.77e-13	7.34e-13	-0.453145	0.0222888	0.0487596	-0.0850829	0.205044	0.29739	-1.08497	3.51839e-26	4.25428e-25	-1.87915	8.55e-102	2.33e-100	0.721164	-1.79407	0.488567	-0.999887	0.232596	-0.794181
YOR245C	DGA1	0.525713	9.91e-10	4.21e-09	0.630894	3.18e-12	1.21e-11	0.854242	9.84e-06	5.29e-05	-0.0250558	0.712699	0.810509	-0.0149035	0.878052	0.927345	0.537547	6.81e-14	2.2e-13	0.32853	0.562603	0.105181	0.0101523	0.223348	0.552451
YOR311C	DGK1	0.470927	1.06e-09	4.49e-09	0.524902	2.5e-10	8.34e-10	0.356533	0.0456788	0.0897732	-0.0285609	0.531832	0.647678	-0.334782	0.000140191	0.000346759	-0.12821	0.0367929	0.0523246	-0.114394	-0.0996491	0.0539741	-0.306221	-0.168369	0.206572
YKL121W	DGR2	-0.0723122	0.470417	0.571726	-0.198111	0.0537822	0.079518	-0.132197	0.669879	0.773723	-0.40514	8.16465e-06	2.58241e-05	-0.0815998	0.504519	0.602685	0.150802	0.0645162	0.0886721	-0.0598853	0.555941	-0.125799	0.32354	0.0659138	0.232402
YDL160C	DHH1	0.132379	0.0776568	0.121242	-0.239942	0.00343002	0.00603429	-0.539264	0.0076748	0.0195449	-0.112066	0.0398018	0.0717017	-0.268434	0.0032937	0.0066696	-0.731157	8.54e-31	5.64e-30	-0.671643	-0.619091	-0.372321	-0.156368	-0.299322	-0.462723
YKL078W	DHR2	0.284963	0.000385829	0.00091789	0.391811	8.81e-06	2.02e-05	-0.202596	0.284385	0.404814	0.549189	2.53743e-13	1.43171e-12	0.253057	0.0130096	0.0238551	-0.117836	0.179624	0.228434	-0.487559	-0.667026	0.106848	-0.296132	-0.594407	-0.370893
YMR316W	DIA1	0.502009	3.42e-07	1.16e-06	1.39965	3.64e-47	5.07e-46	2.35365	4.5e-32	3.06e-30	0.0784206	0.651433	0.757718	1.24304	3.689e-24	4.12714e-23	1.91774	4.83e-99	1.28e-97	1.85164	1.83932	0.897645	1.16461	0.953991	0.674707
YOR080W	DIA2	0.0967538	0.242398	0.327957	0.113214	0.227291	0.292181	0.279733	0.0757252	0.137078	0.211492	0.00690256	0.0146881	0.727677	7.08767e-14	4.17999e-13	0.377861	1.98e-06	4.17e-06	0.18298	0.166369	0.0164606	0.516186	0.166519	-0.349817
YHR011W	DIA4	-1.13642	2.92e-28	3.02e-27	-1.30534	3.27e-32	2.92e-31	-1.39716	4.39e-09	4.34e-08	-0.487185	9.6677e-07	3.37468e-06	-1.18032	4.70906e-18	3.78016e-17	-0.936571	1.92e-17	7.32e-17	-0.260741	-0.449386	-0.168917	-0.69314	-0.0918243	0.243754
YPR082C	DIB1	-0.674299	3.35e-17	2.26e-16	-0.536454	2.38e-10	7.96e-10	-0.706332	0.000153361	0.000622583	-0.297036	5.84746e-06	1.87682e-05	-0.964751	6.557e-23	6.91102e-22	-0.025842	0.752583	0.810381	-0.0320336	0.271194	0.137845	-0.667714	-0.169878	0.938909
YLR348C	DIC1	-2.91181	1.36e-188	1.25e-186	-2.65368	6.39e-148	3.99e-146	-1.77081	1.41e-19	4.59e-18	-0.09916	0.198375	0.289339	1.2658	1.80719e-44	4.0707e-43	-0.551094	6.69e-11	1.88e-10	1.141	-0.451934	0.258126	1.36496	0.88287	-1.8169
YKL002W	DID4	-0.361153	1.45e-06	4.6e-06	-0.386839	1.99e-06	4.85e-06	-0.386312	0.0297259	0.0623002	-0.338248	1.47806e-09	6.5468e-09	-0.305731	0.000505545	0.00115379	0.076477	0.214945	0.269049	-0.0251597	0.414725	-0.0256858	0.032517	0.00052608	0.382208
YGR227W	DIE2	0.1542	0.078645	0.122728	-0.0980096	0.296167	0.368705	-0.540991	0.0201224	0.0445894	-0.170208	0.0364258	0.0664501	-0.192339	0.0754987	0.117433	-0.114565	0.187964	0.238059	-0.695191	0.0556434	-0.252209	-0.0221312	-0.442982	0.0777746
YLR437C	DIF1	0.20893	0.0164488	0.0298803	0.337286	0.000244948	0.000490841	0.524057	0.0489347	0.0952834	0.282459	2.3844e-05	7.15534e-05	-0.0639665	0.530157	0.627428	-0.176349	0.0173926	0.025867	0.315128	-0.458808	0.128357	-0.346425	0.186771	-0.112382
YPL049C	DIG1	0.396534	8.63e-08	3.09e-07	0.288113	0.000243765	0.000488617	0.877404	2.98e-05	0.00014436	0.140159	0.0131852	0.0265972	0.326799	0.000225457	0.000540953	0.388241	2.42e-10	6.52e-10	0.48087	0.248082	-0.108421	0.186639	0.589291	0.0614424
YDR480W	DIG2	0.317127	0.00211955	0.00449464	0.0121021	0.899522	0.944176	0.244981	0.256134	0.372704	-0.114412	0.209963	0.30348	-0.100565	0.378175	0.475543	-0.241453	0.00991557	0.0152502	-0.0721463	-0.127041	-0.305025	0.0138471	0.232879	-0.140888
YPL266W	DIM1	0.545435	4.5e-13	2.41e-12	0.43105	1.64e-07	4.36e-07	0.175707	0.338264	0.462098	0.583314	4.41302e-24	4.22309e-23	0.348981	8.57616e-05	0.000218376	0.166878	0.0109269	0.0167029	-0.369727	-0.416436	-0.114384	-0.234332	-0.255343	-0.182104
YDR263C	DIN7	0.212073	0.0799312	0.124448	-0.126622	0.3685	0.44448	-0.586053	0.07122	0.130438	0.0233535	0.844959	0.916961	-0.00543865	0.995053	1	-0.251305	0.0713838	0.0973193	-0.798126	-0.274659	-0.338695	-0.0287922	-0.459431	-0.245867
YLR129W	DIP2	0.124775	0.0993208	0.150744	0.120122	0.158174	0.211516	-0.0844701	0.749954	0.83877	0.238934	4.1288e-06	1.34766e-05	0.692869	1.6438e-15	1.09832e-14	0.432719	3.65e-13	1.14e-12	-0.209245	0.193785	-0.0046534	0.453936	-0.204592	-0.260151
YPL265W	DIP5	-2.38843	8.81e-202	9.02e-200	-2.21851	2.55e-152	1.64e-150	-1.0229	1.86e-07	1.39e-06	0.874361	1.36055e-43	2.54612e-42	2.17594	3.78582e-134	3.07199e-132	1.31853	1.2e-87	2.71e-86	1.36553	0.444165	0.169915	1.30158	1.19561	-0.857413
YOL021C	DIS3	0.244683	0.00085525	0.00192738	0.138414	0.0901843	0.127125	0.163671	0.529015	0.648454	0.169942	0.00205731	0.00479256	0.680715	4.38183e-15	2.85136e-14	0.609873	4.49e-24	2.31e-23	-0.0810116	0.439931	-0.106268	0.510773	0.0252566	-0.0708425
YDR403W	DIT1	0.237664	0.0849638	0.131405	0.351547	0.0125836	0.0206764	0.82207	0.00117404	0.00382072	-0.39583	0.0165633	0.0327043	-0.540093	0.00574124	0.0111529	-1.0597	1.46e-09	3.75e-09	0.584406	-0.663872	0.113883	-0.144263	0.470523	-0.519609
YIR004W	DJP1	-0.239675	0.00111904	0.00247641	-0.0827336	0.290939	0.362733	-0.208974	0.26754	0.386217	-0.182946	0.000844868	0.00209646	-0.0993105	0.257192	0.344439	-0.0134155	0.81496	0.867186	0.0307008	0.16953	0.156941	0.0836352	-0.12624	0.085895
YDL174C	DLD1	-1.58247	1.75e-88	6.57e-87	-1.53895	1.13e-72	2.73e-71	-1.38899	9.14e-12	1.32e-10	-1.56772	1.02133e-187	7.24285e-186	-1.61616	4.40661e-66	1.462e-64	-1.50237	2.75e-133	1.12e-131	0.193474	0.0653515	0.043517	-0.0484421	0.149957	0.113794
YDL178W	DLD2	-0.139888	0.0611542	0.0982249	0.361671	6.65e-06	1.54e-05	0.398314	0.0423438	0.0842752	-0.467585	1.12885e-16	7.55217e-16	-0.206766	0.0221245	0.0388245	0.0755164	0.204545	0.256888	0.538202	0.543101	0.501559	0.260818	0.0366432	0.282283
YEL071W	DLD3	-0.172254	0.0207769	0.0370354	0.416664	2.93e-07	7.63e-07	0.969734	3.55e-07	2.51e-06	0.857035	6.98667e-64	1.81035e-62	2.21186	2.65102e-129	1.94072e-127	1.13964	4.46e-82	9.55e-81	1.14199	0.282608	0.588917	1.35483	0.55307	-1.07222
YMR126C	DLT1	0.557895	2.5e-10	1.1e-09	0.539955	1.17e-08	3.4e-08	0.138768	0.351693	0.477444	-0.027504	0.680277	0.783156	-0.681751	1.57908e-10	7.22985e-10	-1.05727	1.33e-31	9.01e-31	-0.419127	-1.02977	-0.01794	-0.654247	-0.401187	-0.375522
YHR115C	DMA1	0.376599	1.21e-06	3.89e-06	0.389333	3.99e-06	9.45e-06	0.707739	0.000357534	0.00131957	0.239353	2.52299e-05	7.55438e-05	0.674678	3.39613e-15	2.22283e-14	0.74462	3.79e-32	2.61e-31	0.331141	0.505267	0.0127345	0.435325	0.318406	0.0699427
YNL116W	DMA2	0.232747	0.00481235	0.00964469	-0.130089	0.175851	0.231799	-0.0872	0.53676	0.655327	0.142747	0.0370769	0.0674838	0.213876	0.0174585	0.0313471	0.275278	9.16e-05	0.000171441	-0.319947	0.132532	-0.362836	0.0711293	0.042889	0.0614022
YER179W	DMC1	-0.646241	8.54e-06	2.48e-05	-0.493134	0.000840346	0.00159128	-0.262432	0.411977	0.541091	-0.70362	2.05368e-06	6.94909e-06	-0.649361	0.000312804	0.000735592	-0.733928	1.52e-06	3.22e-06	0.383809	-0.0303084	0.153107	0.0542592	0.230703	-0.0845676
YMR211W	DML1	0.282033	0.00141022	0.00307544	0.654007	9.19e-13	3.64e-12	0.53605	0.00420843	0.0116111	0.166796	0.05437	0.0944049	0.411794	0.000110774	0.00027807	0.172387	0.0562491	0.0781166	0.254017	0.00559077	0.371974	0.244998	-0.117957	-0.239407
YHR164C	DNA2	-0.0777587	0.363436	0.462182	-0.434479	9.35e-07	2.34e-06	-0.414032	0.0436511	0.0864687	-0.0221114	0.839116	0.91222	0.523748	3.00689e-09	1.22513e-08	0.787939	5.89e-33	4.14e-32	-0.336273	0.81005	-0.356721	0.54586	0.0204474	0.26419
YER166W	DNF1	-0.554652	1.31e-13	7.27e-13	-0.912773	3.35e-29	2.7e-28	-1.07952	1.22e-08	1.12e-07	-0.163712	0.00202597	0.00472772	-0.318717	0.000413994	0.00095882	-0.420205	5.47e-12	1.62e-11	-0.52487	-0.256493	-0.358121	-0.155005	-0.166749	-0.101488
YDR093W	DNF2	-0.103442	0.189708	0.266159	-0.0976825	0.223592	0.288141	-0.0855725	0.536568	0.655212	0.167688	0.00209265	0.00487153	0.341146	8.32431e-05	0.000212284	0.106765	0.080784	0.109385	0.0178694	-0.0609226	0.00575938	0.173459	0.01211	-0.234381
YMR162C	DNF3	-0.179239	0.0204654	0.0365574	-0.332321	9.19e-05	0.000192876	-0.375266	0.0635837	0.118766	-0.0778279	0.197923	0.288804	-0.0577085	0.546879	0.64291	0.153467	0.0179249	0.0266	-0.196027	0.231295	-0.153082	0.0201195	-0.0429455	0.211176
YOR005C	DNL4	0.0980255	0.273303	0.362152	0.198712	0.0417817	0.0627936	0.809713	3.94e-05	0.000183853	-0.237293	0.0114542	0.0234549	0.346006	0.00123445	0.00266133	0.506336	3.14e-09	7.94e-09	0.711688	0.743629	0.100686	0.583299	0.611001	0.16033
YLL001W	DNM1	-1.12371	5e-49	9.6e-48	-1.26649	4.5e-52	7.24e-51	-1.27925	3.89e-11	5.14e-10	-0.966148	1.01692e-54	2.30673e-53	-0.307749	0.000679341	0.00152309	0.334318	3.59e-08	8.54e-08	-0.155536	1.30047	-0.142779	0.658399	-0.0127571	0.642067
YKL213C	DOA1	-0.164042	0.0299366	0.0517247	-0.391978	1.59e-06	3.9e-06	-0.307521	0.0818323	0.146438	-0.0905666	0.132217	0.204346	0.151153	0.0747508	0.116404	0.233669	0.000110287	0.000205039	-0.143479	0.324236	-0.227936	0.24172	0.084457	0.0825164
YDR069C	DOA4	-0.000198693	0.951579	0.987667	-0.212646	0.0432895	0.0649583	-0.154027	0.638156	0.746416	-0.296394	0.000301291	0.000786744	-0.274029	0.0107404	0.0199502	-0.0698741	0.445412	0.515251	-0.153828	0.22652	-0.212448	0.0223651	0.0586198	0.204155
YGL240W	DOC1	0.770081	4.06e-07	1.36e-06	1.08696	7.91e-13	3.14e-12	1.46551	1.12e-06	7.32e-06	0.0624271	0.639659	0.746991	0.408307	0.0188658	0.0336586	-0.0775595	0.695451	0.756455	0.695425	-0.139987	0.316879	0.34588	0.378547	-0.485866
YHR044C	DOG1	-0.0553544	0.686384	0.771359	0.129052	0.26244	0.331677	0.520212	0.0509694	0.0985906	-0.524618	2.03496e-06	6.88922e-06	-0.614842	8.82837e-06	2.54552e-05	-1.11332	4.04e-20	1.73e-19	0.575567	-0.588702	0.184407	-0.0902237	0.39116	-0.498478
YHR043C	DOG2	-1.35188	1.79e-70	4.9e-69	-1.15974	2.95e-46	4.02e-45	-1.27451	1.07e-11	1.54e-10	-1.57685	1.12407e-160	7.01189e-159	-2.24769	1.56675e-115	1.01462e-113	-1.63185	2.79e-140	1.27e-138	0.0773672	-0.0549945	0.19214	-0.670838	-0.114773	0.615843
YNL001W	DOM34	0.138252	0.0825808	0.128307	0.420247	1.24e-06	3.09e-06	0.411885	0.00893681	0.0222435	0.205033	0.00160916	0.00381587	0.79096	5.02685e-19	4.27472e-18	0.495576	2.51e-13	7.9e-13	0.273633	0.290543	0.281995	0.585926	-0.00836184	-0.295384
YDR273W	DON1	0.403839	0.00146787	0.00319157	0.276214	0.0370099	0.056198	-0.0942125	0.712298	0.808691	-0.223194	0.0670345	0.11367	-0.301882	0.0416715	0.0689407	0.35015	0.00405689	0.00652308	-0.498052	0.573344	-0.127625	-0.0786885	-0.370427	0.652032
YDR141C	DOP1	-0.127448	0.10393	0.156894	-0.225558	0.00708359	0.0119837	-0.322033	0.139388	0.228908	0.119828	0.0409332	0.0734594	1.05717	1.57791e-34	2.6568e-33	1.18205	1.53e-79	3.22e-78	-0.194586	1.06222	-0.0981102	0.937344	-0.0964756	0.124877
YDR068W	DOS2	-0.112288	0.142855	0.207092	-0.150752	0.0759309	0.108807	-0.167467	0.447273	0.575322	-0.0766465	0.249911	0.35164	-0.0200088	0.83878	0.899265	0.224724	0.000637813	0.0011092	-0.0551796	0.30137	-0.0384644	0.0566377	-0.0167152	0.244733
YDR440W	DOT1	-0.17802	0.0349404	0.0593314	-0.57054	1.21e-09	3.81e-09	-0.882431	7.42e-05	0.000323838	0.0452532	0.464702	0.583432	-0.280803	0.00619445	0.0119472	-0.58315	6.57e-13	2.03e-12	-0.70441	-0.628404	-0.39252	-0.326056	-0.31189	-0.302347
YIL010W	DOT5	0.235136	0.00415556	0.00841073	0.483665	1.63e-08	4.7e-08	0.212609	0.234268	0.34657	-0.356801	1.90184e-07	7.09453e-07	-0.480545	7.72727e-07	2.48772e-06	-0.491471	7.39e-11	2.07e-10	-0.0225268	-0.13467	0.248529	-0.123743	-0.271055	-0.0109266
YER088C	DOT6	-1.02637	3.46e-43	5.52e-42	-1.2872	7.93e-56	1.4e-54	-0.458897	0.00430915	0.011855	-0.231568	2.36859e-06	7.94286e-06	-0.0496562	0.625966	0.719311	-0.311594	1.07e-07	2.47e-07	0.56747	-0.0800252	-0.260832	0.181912	0.828302	-0.261937
YJL090C	DPB11	0.268571	0.00335824	0.00689031	0.114252	0.245061	0.312288	-0.345226	0.204448	0.310731	-0.0519573	0.548383	0.663278	-0.122275	0.319953	0.414002	-0.0263338	0.841599	0.890904	-0.613797	0.0256235	-0.15432	-0.070318	-0.459477	0.0959415
YPR175W	DPB2	0.00526726	0.993899	1	0.0201059	0.870608	0.920415	-0.0878056	0.712747	0.808691	0.358575	5.90205e-07	2.10048e-06	0.146734	0.134774	0.19677	0.210139	0.00614584	0.00970865	-0.0930729	-0.148436	0.0148386	-0.211841	-0.107911	0.0634053
YBR278W	DPB3	-0.145936	0.296823	0.387932	-0.00918266	0.952781	0.983699	-0.0291696	0.676907	0.779195	0.103878	0.430755	0.548686	-0.0539261	0.716636	0.800554	-0.0619418	0.659712	0.724932	0.116767	-0.16582	0.136754	-0.157804	-0.019987	-0.00801571
YDR121W	DPB4	0.625527	5.33e-15	3.21e-14	1.217	3.46e-47	4.82e-46	1.55664	8.18e-16	1.85e-14	0.426782	1.30577e-09	5.81041e-09	0.202447	0.041538	0.0687367	0.168711	0.0322958	0.0462797	0.93111	-0.258071	0.59147	-0.224335	0.339639	-0.0337363
YIL103W	DPH1	0.272426	0.000426246	0.00100554	0.389099	2.58e-06	6.21e-06	0.100235	0.478164	0.604392	0.228402	0.000372691	0.000962	0.267756	0.053003	0.0856672	-0.0716975	0.31885	0.38321	-0.172191	-0.3001	0.116673	0.0393537	-0.288864	-0.339453
YKL191W	DPH2	-0.229461	0.00259945	0.00543886	-0.345761	1.6e-05	3.59e-05	-0.260571	0.0707308	0.129744	0.24445	2.0678e-06	6.99334e-06	-0.322574	0.000231551	0.000554388	-0.683587	2.88e-30	1.87e-29	-0.0311095	-0.928037	-0.1163	-0.567024	0.0851906	-0.361013
YLR172C	DPH5	-0.0680565	0.368601	0.467693	0.322595	4.36e-05	9.44e-05	0.427809	0.0577736	0.109521	0.295677	2.55249e-08	1.01994e-07	0.195585	0.021983	0.0386165	0.0389998	0.528719	0.597506	0.495866	-0.256677	0.390652	-0.100092	0.105214	-0.156585
YLR143W	DPH6	-0.0890989	0.26994	0.358117	0.25426	0.00517488	0.00891333	0.538562	0.00313732	0.00897156	0.375727	6.51817e-07	2.3112e-06	1.25693	1.25583e-41	2.67658e-40	1.25523	7.36e-68	1.24e-66	0.627661	0.879499	0.343359	0.881207	0.284303	-0.00170866
YDR294C	DPL1	0.0406379	0.585276	0.682132	-0.0447903	0.577621	0.657118	0.166912	0.453161	0.580704	-0.0830759	0.124402	0.193824	0.23806	0.00632909	0.0121859	0.863757	7.84e-48	8.48e-47	0.126274	0.946833	-0.0854282	0.321136	0.211702	0.625697
YPR183W	DPM1	-0.964493	2.7e-38	3.76e-37	-0.661413	3.43e-16	1.63e-15	0.0563001	0.663245	0.767375	-0.294109	1.80562e-09	7.90413e-09	-0.0724323	0.40325	0.50257	-0.450209	4.32e-15	1.48e-14	1.02079	-0.156099	0.30308	0.221677	0.717713	-0.377777
YDR284C	DPP1	0.347242	7.21e-06	2.12e-05	0.692095	7.67e-17	3.78e-16	0.704456	0.000155066	0.000628749	-0.076917	0.183217	0.270272	-0.502871	7.63389e-08	2.73625e-07	-0.455442	1.19e-10	3.27e-10	0.357215	-0.378525	0.344853	-0.425954	0.0123618	0.0474289
YLL018C	DPS1	-0.0945354	0.266636	0.354849	-0.227278	0.0111028	0.0183865	-0.119501	0.418818	0.548047	0.15315	0.00329125	0.00742074	0.290062	0.0017847	0.00375507	-0.0954722	0.103162	0.137023	-0.0249655	-0.248623	-0.132742	0.136911	0.107777	-0.385534
YKR071C	DRE2	0.523021	2.31e-12	1.19e-11	0.488996	1.18e-09	3.73e-09	0.358893	0.0399593	0.0802876	0.475667	3.81158e-18	2.79419e-17	1.11168	2.99336e-37	5.43404e-36	1.03074	1.1e-64	1.75e-63	-0.164127	0.555078	-0.0340251	0.636011	-0.130102	-0.0809331
YGR093W	DRN1	0.185564	0.0253725	0.0444182	0.476325	3.85e-08	1.08e-07	0.368185	0.0299576	0.0626883	0.129172	0.0827868	0.1368	0.357819	0.000192764	0.000466163	0.366415	8.46e-07	1.83e-06	0.182621	0.237243	0.290761	0.228647	-0.108141	0.00859605
YLL008W	DRS1	0.0786483	0.338388	0.43541	-0.0197536	0.763262	0.827468	-0.208753	0.2568	0.373432	0.373113	6.93091e-14	4.01838e-13	0.449827	3.9282e-07	1.30649e-06	0.0798032	0.184119	0.233755	-0.287402	-0.293309	-0.0984019	0.0767143	-0.189	-0.370024
YAL026C	DRS2	-0.0377378	0.59142	0.687394	-0.357543	1.87e-05	4.17e-05	-0.828279	4.3e-05	0.000198967	0.0138612	0.763138	0.852189	-0.0803817	0.425217	0.524897	0.0770229	0.211935	0.265576	-0.790541	0.0631617	-0.319805	-0.0942429	-0.470737	0.157405
YOL073C	DSC2	0.299912	0.00104657	0.00232593	0.388825	5.2e-05	0.000111547	0.766969	0.000366956	0.00135065	-0.0726263	0.317325	0.429972	-0.139168	0.174234	0.246216	0.456888	2.01e-09	5.14e-09	0.467057	0.529515	0.0889134	-0.0665412	0.378144	0.596056
YOR223W	DSC3	-0.197165	0.0449113	0.0744735	0.0102307	0.872354	0.92154	0.352481	0.21019	0.317926	-0.189728	0.02511	0.0475186	0.399339	0.000169301	0.000412732	0.765172	6.61e-21	2.93e-20	0.549646	0.9549	0.207396	0.589067	0.34225	0.365832
YGL196W	DSD1	-0.121637	0.109018	0.163787	-0.13968	0.0925648	0.130208	-0.487337	0.0127806	0.0302066	-0.373808	2.39234e-08	9.58215e-08	-0.466742	7.62422e-07	2.4569e-06	-1.50996	1.1e-78	2.28e-77	-0.3657	-1.13615	-0.0180429	-0.0929336	-0.347657	-1.04321
YER124C	DSE1	0.00634792	0.95183	0.987667	0.119417	0.175345	0.231222	0.0232509	0.58289	0.696267	0.482548	9.85075e-21	8.07354e-20	1.00262	1.37401e-31	2.05644e-30	-0.339614	8.98e-08	2.09e-07	0.016903	-0.822163	0.113069	0.520074	-0.0961662	-1.34224
YHR143W	DSE2	-0.201755	0.00513905	0.0102447	-0.792598	1.46e-22	9.43e-22	-1.20154	4.21e-10	4.88e-09	0.13657	0.00431248	0.00956641	-0.293367	0.00174454	0.0036786	-1.93279	2.29e-207	1.82e-205	-0.999781	-2.06936	-0.590843	-0.429938	-0.408938	-1.63943
YOR264W	DSE3	0.113265	0.164789	0.235303	-0.0305828	0.813407	0.87197	-1.03545	1.71e-06	1.07e-05	0.375108	5.40388e-07	1.93238e-06	-0.0510897	0.665709	0.756462	-0.489312	3.32e-08	7.92e-08	-1.14871	-0.86442	-0.143847	-0.426198	-1.00486	-0.438222
YNR067C	DSE4	0.0811913	0.244589	0.330391	-0.608314	1.94e-13	8.02e-13	-1.15542	3.04e-09	3.07e-08	0.886414	3.97056e-64	1.03681e-62	0.18874	0.0234991	0.0410229	-0.245794	9.79e-05	0.000182672	-1.23661	-1.13221	-0.689505	-0.697675	-0.547101	-0.434533
YBR007C	DSF2	0.169001	0.0560992	0.0908742	-0.211991	0.0329139	0.050444	-0.318262	0.179342	0.280352	0.00978802	0.902268	0.963651	0.448876	4.53619e-06	1.35362e-05	0.360107	4.54e-06	9.28e-06	-0.487263	0.350319	-0.380992	0.439088	-0.106271	-0.0887698
YMR276W	DSK2	-0.680654	5.52e-19	4.03e-18	-1.01667	5.49e-35	5.4e-34	-0.453142	0.00479761	0.013034	0.110229	0.029659	0.0551056	-0.336817	0.000207781	0.000500681	-0.259792	5.95e-06	1.21e-05	0.227511	-0.370021	-0.336021	-0.447046	0.563532	0.0770254
YNL258C	DSL1	-0.349901	8.52e-06	2.48e-05	-0.520252	9.34e-10	2.97e-09	-0.72356	0.000495578	0.00177372	0.0600047	0.28016	0.386114	0.484669	2.35861e-08	8.87445e-08	0.591992	3.44e-20	1.48e-19	-0.373659	0.531987	-0.170351	0.424664	-0.203308	0.107323
YIR010W	DSN1	-0.137225	0.0876159	0.135074	-0.636587	1.74e-12	6.77e-12	-0.86331	1.04e-05	5.56e-05	0.0743475	0.283995	0.390305	-0.0826637	0.369169	0.466746	-0.337093	2.37e-06	4.96e-06	-0.726085	-0.411441	-0.499361	-0.157011	-0.226723	-0.25443
YMR287C	DSS1	-0.0123011	0.849452	0.910088	-0.431896	2.68e-06	6.44e-06	-0.582591	0.00910948	0.0225745	-0.470587	4.59531e-11	2.23045e-10	-0.794777	2.29424e-15	1.52084e-14	-0.66408	4.31e-18	1.69e-17	-0.57029	-0.193493	-0.419595	-0.324191	-0.150695	0.130698
YPR017C	DSS4	0.723075	4.61e-14	2.64e-13	1.22218	4.56e-36	4.65e-35	1.01016	1.46e-06	9.26e-06	0.220326	0.0146424	0.0292371	-0.290513	0.0141521	0.0257816	-0.578955	1.71e-08	4.16e-08	0.287082	-0.799281	0.499104	-0.510839	-0.212022	-0.288442
YGL043W	DST1	0.490504	1.68e-10	7.5e-10	0.677783	1.35e-16	6.55e-16	0.792909	3.46e-05	0.000163231	0.27238	7.09225e-06	2.25806e-05	0.262583	0.00339183	0.00684978	0.372067	1e-08	2.47e-08	0.302406	0.0996879	0.187279	-0.00979702	0.115127	0.109485
YDL219W	DTD1	0.523468	7.41e-11	3.42e-10	0.554978	1.17e-10	4.03e-10	0.0304318	0.598184	0.709508	0.472315	1.34576e-13	7.6899e-13	0.0279489	0.780913	0.853115	-0.245557	0.00145995	0.00245432	-0.493037	-0.717872	0.0315095	-0.444366	-0.524546	-0.273506
YOL087C	DUF1	-0.622934	2.5e-16	1.63e-15	-0.956537	2.63e-30	2.2e-29	-0.758636	7.32e-05	0.000319959	-0.717678	6.44015e-34	8.98288e-33	-0.541949	1.59746e-09	6.69917e-09	-0.0115282	0.806107	0.859525	-0.135702	0.70615	-0.333603	0.175729	0.1979	0.530421
YFR044C	DUG1	-0.161476	0.0349452	0.0593314	-0.237099	0.00475894	0.00824322	-0.253442	0.122227	0.205326	-0.233666	2.53369e-06	8.46698e-06	-0.152024	0.106164	0.159317	-0.219997	0.00017422	0.000318813	-0.0919658	0.0136681	-0.0756226	0.0816417	-0.0163433	-0.0679736
YBR281C	DUG2	-0.13575	0.0838762	0.13014	-0.396397	4.55e-06	1.07e-05	-0.45122	0.0310928	0.0646696	-0.0306132	0.73713	0.829225	0.383074	8.829e-06	2.54552e-05	0.479395	3.96e-14	1.3e-13	-0.31547	0.510009	-0.260647	0.413687	-0.0548229	0.0963215
YNL191W	DUG3	-0.0546543	0.55661	0.655311	-0.132607	0.179702	0.236506	0.635234	0.0034452	0.00975682	0.377212	1.98484e-06	6.72629e-06	0.353412	0.000747239	0.00166479	0.781917	3.95e-23	1.94e-22	0.689888	0.404705	-0.0779526	-0.0238002	0.767841	0.428505
YDL101C	DUN1	-0.10684	0.211523	0.292213	-0.439382	3.02e-06	7.24e-06	-0.696621	0.00143567	0.00454282	0.165061	0.0466791	0.082367	-0.112872	0.265164	0.353569	0.0656381	0.481382	0.551013	-0.589781	-0.0994227	-0.332542	-0.277933	-0.257239	0.17851
YGL061C	DUO1	0.322899	0.000516137	0.00120331	0.177956	0.0649505	0.0945181	-0.270022	0.335203	0.458846	0.0469591	0.598028	0.708942	-0.384959	0.000765192	0.00170253	-0.0597187	0.493144	0.563235	-0.592921	-0.106678	-0.144943	-0.431918	-0.447978	0.32524
YBR208C	DUR1,2	-0.604324	2.43e-14	1.41e-13	-0.829076	3.98e-22	2.52e-21	-0.524646	0.00420798	0.0116111	-0.0611489	0.228358	0.325943	-1.53659	1.68633e-60	5.18605e-59	-1.28455	3.1e-92	7.41e-91	0.0796775	-1.2234	-0.224752	-1.47544	0.30443	0.252036
YHL016C	DUR3	0.239053	0.041559	0.0693918	0.316785	0.0100813	0.0167666	1.19062	2.01e-07	1.5e-06	-0.166534	0.122253	0.19083	0.09881	0.442662	0.541469	0.864726	6.77e-19	2.76e-18	0.951564	1.03126	0.0777316	0.265344	0.873832	0.765916
YML080W	DUS1	0.0344026	0.725691	0.807865	0.0550707	0.58919	0.6687	-0.208695	0.216769	0.326266	0.135784	0.0553794	0.0958364	0.105013	0.29334	0.385491	-0.116546	0.152533	0.196608	-0.243097	-0.252329	0.0206681	-0.0307709	-0.263765	-0.221559
YLR401C	DUS3	-0.315756	2.32e-05	6.42e-05	-0.253048	0.00164725	0.00301022	0.0114139	0.864763	0.931634	0.225252	0.000104239	0.000291031	0.369344	2.38705e-05	6.52203e-05	-0.180382	0.00397062	0.00639044	0.32717	-0.405634	0.0627079	0.144091	0.264462	-0.549726
YLR405W	DUS4	0.0715796	0.377226	0.476555	0.524514	4.05e-10	1.33e-09	0.463499	0.0189787	0.0423714	0.376977	1.75901e-10	8.28703e-10	0.236801	0.00746403	0.0142047	-0.32982	1.74e-06	3.67e-06	0.39192	-0.706797	0.452935	-0.140177	-0.0610151	-0.566621
YBR252W	DUT1	0.43166	6.65e-09	2.64e-08	0.878825	1.01e-27	7.65e-27	0.698494	0.0014432	0.0045645	0.259256	5.17301e-07	1.85671e-06	-0.199405	0.0221182	0.0388235	-0.370624	1.49e-09	3.83e-09	0.266834	-0.62988	0.447164	-0.458661	-0.180331	-0.171219
YDR370C	DXO1	0.807966	5.34e-23	4.6e-22	0.771419	4.21e-18	2.19e-17	0.381008	0.0339876	0.0697439	0.202554	0.002716	0.00621313	0.138119	0.14225	0.206121	0.12731	0.0671924	0.0919761	-0.426959	-0.0752443	-0.0365473	-0.0644352	-0.390411	-0.0108091
YKR054C	DYN1	0.0724007	0.313046	0.406677	-0.290994	0.000397292	0.000777636	-0.676796	0.000623175	0.00217915	0.036644	0.498814	0.615252	0.194464	0.0227346	0.0398018	-0.285298	2.02e-05	3.97e-05	-0.749196	-0.321942	-0.363394	0.15782	-0.385802	-0.479762
YDR424C	DYN2	-0.83117	3.17e-23	2.77e-22	-0.845214	6.55e-21	3.91e-20	-1.07726	2.57e-08	2.23e-07	0.0531611	0.571855	0.68511	-0.285462	0.00207076	0.00432319	-0.0597536	0.280829	0.341826	-0.246094	-0.112915	-0.0140442	-0.338623	-0.232049	0.225708
YMR299C	DYN3	0.2277	0.00640166	0.0125179	0.109191	0.218205	0.281844	-0.16846	0.49327	0.618007	0.17131	0.0203699	0.03936	-0.190696	0.0708952	0.111291	-0.415416	2.45e-06	5.12e-06	-0.39616	-0.586725	-0.118509	-0.362006	-0.277652	-0.22472
YHR068W	DYS1	-0.206293	0.00562722	0.0111032	-0.179802	0.0228413	0.03603	-0.399422	0.022128	0.0484759	0.276545	1.32372e-08	5.45102e-08	-0.101228	0.2865	0.378348	-0.408276	4.82e-12	1.43e-11	-0.193129	-0.684821	0.0264914	-0.377774	-0.21962	-0.307048
YDR359C	EAF1	-0.761225	6.37e-20	4.82e-19	-0.84721	4.08e-21	2.47e-20	-0.807296	5.55e-05	0.000249417	0.0340238	0.62739	0.73662	1.45004	1.48281e-62	4.64499e-61	1.36595	1.53e-101	4.16e-100	-0.0460717	1.33192	-0.0859853	1.41601	0.0399136	-0.0840898
YPR023C	EAF3	-0.661088	5.94e-19	4.31e-18	-0.627951	5.96e-15	2.65e-14	-0.419564	0.017471	0.0394927	-0.305056	1.50539e-09	6.65911e-09	-0.291932	0.000931098	0.00204132	-0.375996	1.81e-10	4.91e-10	0.241524	-0.0709398	0.0331376	0.0131239	0.208387	-0.0840637
YEL018W	EAF5	-0.148654	0.380785	0.480087	0.0189469	1	1	0.117064	0.924915	0.975155	0.00930272	0.9795	1	-0.0261201	0.938039	0.976158	-0.441128	0.0341034	0.0487357	0.265718	-0.450431	0.167601	-0.0354228	0.0981171	-0.415008
YJR082C	EAF6	-0.0922553	0.25382	0.340789	0.409865	2.32e-06	5.63e-06	0.69033	0.000292874	0.00111197	0.163154	0.0280298	0.0524547	-0.307083	0.00313751	0.00637056	-0.443187	1.16e-07	2.68e-07	0.782585	-0.606341	0.50212	-0.470238	0.280466	-0.136103
YNL136W	EAF7	0.12308	0.111871	0.16772	0.158171	0.0524809	0.0778157	0.180822	0.293467	0.414766	-0.132193	0.0368889	0.0671676	0.00113352	0.947596	0.983216	0.113982	0.0833612	0.112649	0.0577419	0.246175	0.0350906	0.133327	0.0226513	0.112849
YKL204W	EAP1	-0.202955	0.00755126	0.0146135	-0.544186	4.04e-11	1.43e-10	-0.67459	0.000376639	0.00138026	-0.0829923	0.144387	0.220875	0.18441	0.0337458	0.0569905	0.427265	1.67e-11	4.81e-11	-0.471635	0.510257	-0.341231	0.267402	-0.130404	0.242855
YMR171C	EAR1	0.278916	0.000222641	0.000545023	0.155932	0.0633068	0.0923652	0.144581	0.369473	0.496287	-0.104744	0.0792722	0.131736	0.0405796	0.663152	0.754807	-0.00484595	0.976663	1	-0.134335	0.0998978	-0.122984	0.145323	-0.0113507	-0.0454256
YKL172W	EBP2	0.244434	0.00264658	0.00552721	0.212427	0.0133857	0.0219035	0.168121	0.483824	0.608968	0.394143	1.07704e-15	6.87486e-15	0.323997	0.000294605	0.000694493	-0.107201	0.0715813	0.0975689	-0.0763126	-0.501344	-0.0320067	-0.0701457	-0.044306	-0.431198
YDR206W	EBS1	0.35508	1.93e-06	6.01e-06	0.497389	8.65e-10	2.76e-09	0.431802	0.0160921	0.0368703	0.170928	0.00238183	0.00550098	0.244795	0.00467071	0.0092088	0.1108	0.0744227	0.101197	0.076722	-0.0601284	0.142309	0.0738665	-0.0655873	-0.133995
YLR284C	ECI1	-2.08946	5.71e-126	3.11e-124	-2.37399	3.08e-135	1.73e-133	-2.33203	5.13e-29	3.01e-27	-0.552394	2.79471e-07	1.02437e-06	-1.01195	1.9699e-12	1.02688e-11	-1.56762	1.99e-33	1.42e-32	-0.24257	-1.01522	-0.284522	-0.459553	0.041952	-0.555668
YGR146C	ECL1	-0.356195	0.000470227	0.00110275	-0.111336	0.292667	0.364685	0.184706	0.352573	0.478254	-0.305394	0.000449115	0.0011487	0.213563	0.0516293	0.0836476	-0.0614543	0.420727	0.48946	0.540901	0.24394	0.244858	0.518957	0.296042	-0.275018
YAL059W	ECM1	0.510951	3.43e-07	1.16e-06	0.585595	5.43e-08	1.5e-07	0.216512	0.445771	0.573851	0.712364	1.42136e-12	7.68513e-12	-0.203682	0.151602	0.217798	-0.90597	8.24e-12	2.42e-11	-0.294439	-1.61833	0.074644	-0.916046	-0.369083	-0.702288
YEL030W	ECM10	0.177895	0.150241	0.216776	0.708932	1.13e-08	3.31e-08	1.75559	8.86e-14	1.64e-12	0.0404955	0.713075	0.810704	0.574542	1.71501e-05	4.77692e-05	0.672788	5.92e-10	1.56e-09	1.57769	0.632293	0.531037	0.534047	1.04666	0.098246
YHR132C	ECM14	0.0628382	0.3762	0.475549	0.186362	0.0180676	0.0289262	0.23488	0.31086	0.433174	-0.0974114	0.0866184	0.142294	0.0762614	0.350987	0.448132	0.175175	0.00391122	0.00630836	0.172042	0.272586	0.123524	0.173673	0.0485181	0.0989132
YBL001C	ECM15	-0.534622	4.38e-13	2.35e-12	-0.0951891	0.234412	0.299964	0.0325657	0.961731	0.998453	-0.499192	1.03445e-21	8.86655e-21	-0.438333	5.29965e-07	1.73774e-06	0.0101182	0.823473	0.875279	0.567188	0.50931	0.439433	0.0608591	0.127755	0.448451
YMR128W	ECM16	0.0210274	0.771258	0.847969	-0.322688	5e-05	0.000107459	-0.732949	0.000324922	0.00121378	0.448424	5.17713e-19	3.95446e-18	0.437229	5.63352e-07	1.83915e-06	0.299321	4.8e-07	1.06e-06	-0.753976	-0.149103	-0.343715	-0.0111945	-0.410261	-0.137908
YDR125C	ECM18	-0.180358	0.172897	0.24476	-0.1536	0.240096	0.306481	0.222234	0.295047	0.416127	-0.476652	0.000916909	0.00226272	0.135835	0.410985	0.509945	0.259772	0.0590869	0.0817586	0.402592	0.736424	0.0267582	0.612487	0.375834	0.123937
YLR390W	ECM19	-1.33137	2.97e-36	3.9e-35	-1.27038	7.32e-30	6.04e-29	-1.21166	3.07e-08	2.63e-07	-0.642119	1.441e-08	5.91592e-08	-0.770058	7.18461e-08	2.58209e-07	-0.817115	1.12e-11	3.25e-11	0.119708	-0.174996	0.0609907	-0.127939	0.0587176	-0.0470563
YBR065C	ECM2	0.689849	2.54e-12	1.31e-11	0.838231	2.28e-16	1.09e-15	0.99759	1.59e-06	1e-05	0.464449	5.56005e-07	1.98611e-06	0.452077	9.10714e-05	0.00023111	0.397728	5.05e-05	9.64e-05	0.307741	-0.0667204	0.148381	-0.012372	0.159359	-0.0543483
YBL101C	ECM21	-0.219861	0.00573252	0.0112896	-0.748103	1.93e-16	9.26e-16	-0.628038	0.000946814	0.0031763	-0.298895	2.40633e-05	7.21471e-05	-0.38577	8.64895e-05	0.00021998	-0.429772	1.89e-08	4.59e-08	-0.408176	-0.130877	-0.528241	-0.0868748	0.120065	-0.0440021
YLR228C	ECM22	-0.509756	1.03e-08	4.02e-08	-1.15687	1.42e-30	1.21e-29	-0.942251	7.77e-06	4.24e-05	0.232079	0.00187781	0.00440795	0.380921	9.13144e-05	0.000231552	0.399674	2.18e-07	4.94e-07	-0.432496	0.167595	-0.647114	0.148842	0.214619	0.0187532
YJL201W	ECM25	0.000801784	1	1	-0.312468	0.00133748	0.00246888	-0.723915	0.00130048	0.00417181	0.250158	0.000915776	0.00226075	0.59532	6.66534e-10	2.89807e-09	0.60575	1.46e-15	5.12e-15	-0.724717	0.355591	-0.31327	0.345161	-0.411447	0.0104298
YJR106W	ECM27	0.00114346	0.944638	0.982156	-0.158962	0.16366	0.217515	0.195544	0.363147	0.489642	-0.186799	0.047362	0.0833973	0.25005	0.0408565	0.0677421	0.479904	8.5e-07	1.84e-06	0.1944	0.666703	-0.160106	0.436849	0.354506	0.229853
YHL030W	ECM29	0.204156	0.0056844	0.0112095	-0.166055	0.0577902	0.0849782	-0.409183	0.0427903	0.0849615	0.379731	1.0033e-10	4.78699e-10	-0.211634	0.0210949	0.0372525	-0.163362	0.0130473	0.0197566	-0.613339	-0.543093	-0.370211	-0.591365	-0.243128	0.0482719
YOR092W	ECM3	-0.289395	0.00126082	0.0027711	-0.658167	1.01e-11	3.71e-11	-0.317046	0.13643	0.225037	-0.558644	4.26966e-15	2.63172e-14	-0.583924	2.5678e-09	1.05581e-08	-0.673542	7.51e-19	3.06e-18	-0.0276513	-0.114898	-0.368772	-0.0252799	0.341121	-0.0896177
YLR436C	ECM30	-0.0785979	0.262278	0.350361	-0.188946	0.0224504	0.0354383	-0.355405	0.067145	0.124282	-0.271937	1.31301e-06	4.50393e-06	-0.299289	0.000809795	0.00179171	-0.300568	1.67e-06	3.54e-06	-0.276807	-0.0286312	-0.110348	-0.0273523	-0.166459	-0.00127891
YBR176W	ECM31	-0.168684	0.0922675	0.141245	-0.043882	0.624339	0.700694	0.102653	0.646392	0.753378	0.0906349	0.305409	0.416254	-0.20262	0.104944	0.157711	0.157138	0.0891841	0.120085	0.271338	0.0665036	0.124802	-0.293254	0.146535	0.359758
YER176W	ECM32	0.158191	0.0323881	0.0554919	-0.0742464	0.352995	0.429078	0.183552	0.355309	0.481481	0.329607	5.64147e-10	2.58021e-09	0.956421	8.08023e-29	1.08407e-27	1.06433	1.43e-70	2.55e-69	0.0253614	0.734725	-0.232437	0.626813	0.257799	0.107912
YBR078W	ECM33	-0.288196	0.00593112	0.0116619	-0.599992	3.83e-08	1.07e-07	-1.12055	4.59e-05	0.000211066	-0.0179043	0.710531	0.809136	-0.535616	1.94824e-07	6.70143e-07	-0.697845	1.32e-29	8.4e-29	-0.832351	-0.679941	-0.311795	-0.517712	-0.520556	-0.162229
YHL043W	ECM34	0.921684	1.43e-09	5.98e-09	1.55009	2.96e-26	2.16e-25	2.30291	4.9e-18	1.38e-16	0.297884	0.082399	0.13626	0.544218	0.00451832	0.00894186	0.631643	0.000102224	0.000190311	1.38122	0.333759	0.628409	0.246334	0.752815	0.0874255
YLR299W	ECM38	-0.362458	1.94e-06	6.04e-06	-0.493376	2.62e-09	8.02e-09	-0.366105	0.0363897	0.0739306	-0.53774	3.95235e-12	2.08512e-11	-0.365895	0.000268055	0.00063591	0.395035	1.1e-07	2.56e-07	-0.00364724	0.932775	-0.130918	0.171845	0.12727	0.76093
YKR076W	ECM4	-1.78042	2.16e-81	6.99e-80	-2.25075	2.6e-105	1.01e-103	-1.83798	1.49e-18	4.39e-17	-1.77884	1.68263e-68	4.66496e-67	-2.94506	4.64943e-87	2.1302e-85	-2.72896	3.97e-117	1.31e-115	-0.0575645	-0.950119	-0.47033	-1.16622	0.412765	0.216098
YMR176W	ECM5	-0.260887	0.000969269	0.00216197	-0.420985	8.63e-07	2.17e-06	-0.496616	0.0206662	0.0456743	-0.0804658	0.188398	0.276703	0.0511457	0.611296	0.70631	0.0368678	0.648539	0.713583	-0.235729	0.117334	-0.160098	0.131611	-0.0756308	-0.0142779
YKR004C	ECM9	0.559372	7.52e-08	2.71e-07	0.886908	3.76e-17	1.87e-16	0.432417	0.0288969	0.0609294	0.0438271	0.664552	0.770583	-0.260587	0.0625549	0.0992479	-0.874591	1.78e-12	5.42e-12	-0.126956	-0.918418	0.327536	-0.304414	-0.454491	-0.614005
YFR027W	ECO1	-0.0149099	0.898431	0.947977	0.243856	0.0248617	0.038971	0.155893	0.672176	0.775665	0.223567	0.0366448	0.0667594	0.0762728	0.61314	0.707712	0.634884	8.2e-10	2.15e-09	0.170803	0.411316	0.258766	-0.147295	-0.0879636	0.558611
YGR007W	ECT1	0.0603701	0.413489	0.513061	0.288631	0.000523081	0.00101152	0.461128	0.0230294	0.0500603	0.221843	0.000179679	0.000483812	-0.00880395	0.913785	0.956535	-0.0561468	0.391265	0.459775	0.400758	-0.277989	0.228261	-0.230646	0.172497	-0.0473429
YGL222C	EDC1	0.324982	0.000139375	0.000351639	0.249404	0.00591633	0.0101078	0.348443	0.0782917	0.140854	-0.313555	1.60086e-05	4.90388e-05	-0.0361814	0.756902	0.833235	-0.188343	0.0135089	0.0204053	0.0234605	0.125212	-0.0755778	0.277373	0.0990384	-0.152161
YER035W	EDC2	0.374479	3.98e-06	1.21e-05	1.24614	6.77e-50	1.04e-48	1.62197	1.94e-16	4.64e-15	-0.319077	8.12836e-06	2.57214e-05	0.0857073	0.382098	0.47967	0.736436	5.79e-26	3.18e-25	1.24749	1.05551	0.871661	0.404784	0.375825	0.650728
YEL015W	EDC3	-0.00748712	0.953998	0.989299	0.133875	0.0913896	0.128609	0.378728	0.0496186	0.0964414	0.249213	8.64494e-06	2.72937e-05	0.729302	5.81506e-17	4.28495e-16	0.660475	5.16e-27	2.95e-26	0.386215	0.411263	0.141362	0.480089	0.244853	-0.0688263
YBL047C	EDE1	-0.165057	0.0278538	0.0483984	-0.607914	4.45e-14	1.9e-13	-0.550604	0.00301465	0.00866488	-0.354442	5.88699e-12	3.06497e-11	-0.106204	0.267712	0.356684	0.250102	1.61e-05	3.2e-05	-0.385547	0.604544	-0.442857	0.248238	0.0573101	0.356306
YBR033W	EDS1	-1.98663	4.03e-108	1.8e-106	-2.36827	1.09e-125	5.61e-124	-3.26906	4.34e-46	6.95e-44	-1.76378	1.37995e-72	3.99001e-71	-1.85841	5.25031e-49	1.30966e-47	-1.64917	1.02e-60	1.49e-59	-1.28244	0.114612	-0.381646	-0.0946276	-0.900789	0.209239
YPL095C	EEB1	-0.159233	0.0560503	0.0908262	0.263909	0.00194587	0.00351968	0.21774	0.173337	0.273036	0.0578424	0.462931	0.581534	0.0771012	0.467597	0.566925	-0.0617216	0.47367	0.543936	0.376973	-0.119564	0.423142	0.0192588	-0.0461691	-0.138823
YAL003W	EFB1	0.725025	6.23e-09	2.48e-08	0.889768	2.29e-11	8.26e-11	0.652193	0.0853349	0.151744	0.60292	3.16515e-17	2.18256e-16	-0.0593701	0.623804	0.717561	-0.981855	4.45e-47	4.71e-46	-0.0728325	-1.58478	0.164743	-0.66229	-0.237575	-0.922485
YGR271C-A	EFG1	0.807606	3.05e-27	3.06e-26	1.06001	1.08e-38	1.18e-37	0.543407	0.000704945	0.00243019	0.416708	2.62973e-13	1.48201e-12	0.29862	0.000793921	0.00175953	-0.310464	6.05e-06	1.23e-05	-0.264199	-0.727172	0.252407	-0.118087	-0.516605	-0.609085
YHL039W	EFM1	0.132686	0.0878213	0.135329	0.1168	0.174634	0.230555	0.0299952	0.760694	0.84839	0.472266	2.74601e-15	1.71137e-14	0.448282	3.21608e-07	1.08085e-06	0.24118	0.000273244	0.000492028	-0.102691	-0.231085	-0.0158855	-0.0239838	-0.0868052	-0.207101
YBR271W	EFM2	0.516698	2.39e-10	1.06e-09	0.758818	1.73e-18	9.13e-18	0.676073	0.000299635	0.00113317	0.536076	1.22871e-14	7.43071e-14	0.321937	0.000938037	0.0020552	0.193844	0.0142583	0.0214605	0.159375	-0.342232	0.242121	-0.214138	-0.0827452	-0.128094
YJR129C	EFM3	-1.11145	1.31e-24	1.2e-23	-1.19906	3.03e-25	2.14e-24	-1.19825	1.27e-07	9.76e-07	-0.493302	1.4184e-06	4.85065e-06	-0.635803	1.17184e-06	3.69838e-06	-2.09611	1.83e-58	2.54e-57	-0.0868013	-1.60281	-0.0876123	-0.142501	0.000811026	-1.46031
YIL064W	EFM4	-0.819825	1.06e-27	1.08e-26	-0.887445	6.68e-28	5.11e-27	-0.489062	0.00189297	0.00578617	0.124875	0.0239061	0.0454061	-0.660376	1.41596e-13	8.11614e-13	-0.690164	2.01e-27	1.17e-26	0.330763	-0.815039	-0.0676194	-0.785251	0.398383	-0.0297878
YGR001C	EFM5	0.935963	4.28e-36	5.56e-35	1.25826	3.62e-54	6.13e-53	0.747275	5.3e-05	0.000240302	0.303508	1.55948e-08	6.36742e-08	0.356393	2.89792e-05	7.80386e-05	0.316682	1.36e-07	3.14e-07	-0.188688	0.0131745	0.322293	0.052886	-0.510981	-0.0397115
YNL024C	EFM6	0.0840988	0.392243	0.490685	0.140396	0.181468	0.238689	0.211818	0.423363	0.552066	0.086538	0.34061	0.45278	0.916708	5.57462e-16	3.85869e-15	0.06959	0.454471	0.524473	0.12772	-0.016948	0.0562971	0.83017	0.0714224	-0.847118
YMR212C	EFR3	0.431322	1.12e-08	4.37e-08	0.236294	0.0044755	0.0077682	-0.088855	0.785632	0.869015	0.321518	1.38417e-07	5.23727e-07	0.627447	8.65103e-13	4.64631e-12	0.639936	1.33e-22	6.38e-22	-0.520177	0.318418	-0.195028	0.305929	-0.325149	0.0124894
YOR133W	EFT1	0.164604	0.0360404	0.0609608	0.0926572	0.277428	0.34814	0.0379127	0.861354	0.929297	0.426857	2.92518e-17	2.01916e-16	0.207711	0.0213805	0.0376662	-0.0431234	0.494642	0.56466	-0.126692	-0.46998	-0.0719472	-0.219146	-0.0547445	-0.250834
YDR385W	EFT2	-0.308209	0.000321074	0.00077282	-0.19826	0.032477	0.0498537	0.177912	0.701768	0.80163	0.416346	1.55115e-14	9.33881e-14	0.332296	0.000598942	0.00135184	-0.0871871	0.156048	0.200833	0.486121	-0.503533	0.109949	-0.0840499	0.376172	-0.419483
YPL037C	EGD1	-0.251539	0.00522101	0.0103805	0.155646	0.102731	0.143076	0.517193	0.105324	0.181092	0.309577	1.11002e-08	4.60766e-08	0.0816529	0.422541	0.521976	-0.258436	1.61e-05	3.18e-05	0.768732	-0.568014	0.407185	-0.227925	0.361548	-0.340089
YHR193C	EGD2	0.0576929	0.476972	0.578569	0.460257	2.39e-06	5.8e-06	0.759187	0.0191408	0.0426949	0.363881	1.58393e-11	7.96339e-11	0.0855279	0.367451	0.465185	-0.16608	0.00637923	0.0100632	0.701494	-0.529961	0.402564	-0.278353	0.29893	-0.251608
YIR007W	EGH1	0.168796	0.154796	0.222588	0.257576	0.0311861	0.0479376	0.728184	0.00201615	0.00611282	-0.250997	0.0200778	0.0389026	0.350742	0.00385691	0.00771027	0.735479	1.68e-14	5.62e-14	0.559388	0.986477	0.0887805	0.601739	0.470608	0.384738
YCR075W-A	EGO2	-0.296258	0.00550876	0.0109013	-0.314642	0.0050135	0.00864861	-0.541983	0.0103841	0.0252507	-0.236544	0.0288304	0.0537588	-0.571999	1.74278e-05	4.84426e-05	-0.396875	0.000178906	0.00032677	-0.245725	-0.160331	-0.0183842	-0.335455	-0.22734	0.175123
YNL327W	EGT2	-0.0496931	0.51345	0.613565	-0.86627	5.71e-27	4.26e-26	-2.07826	9.22e-26	4.6e-24	0.587602	1.1912e-31	1.54329e-30	0.163735	0.0568334	0.0911582	-0.440976	4.15e-14	1.35e-13	-2.02857	-1.02858	-0.816577	-0.423867	-1.21199	-0.604711
YDR036C	EHD3	-1.00997	9.49e-38	1.3e-36	-1.37378	5.71e-56	1.02e-54	-1.43444	1.68e-13	3.04e-12	-0.553505	5.97711e-18	4.3392e-17	-1.12356	2.83421e-31	4.19525e-30	-1.70835	3.72e-107	1.1e-105	-0.424466	-1.15484	-0.363808	-0.570054	-0.0606582	-0.584787
YBR177C	EHT1	-0.220479	0.00259013	0.00542105	-0.296314	0.000225344	0.000453714	-0.522713	0.00586974	0.0155275	0.0976301	0.109614	0.174004	-0.309431	0.000774434	0.00172082	-0.521073	3.22e-14	1.06e-13	-0.302234	-0.618703	-0.0758345	-0.407062	-0.226399	-0.211642
YMR031C	EIS1	0.196089	0.00799889	0.0154092	-0.490198	6.36e-10	2.06e-09	-1.057	1.8e-08	1.6e-07	-0.261668	1.59167e-06	5.43491e-06	-0.539603	1.65048e-09	6.9129e-09	-0.0290166	0.59497	0.663137	-1.25309	0.232651	-0.686287	-0.277936	-0.5668	0.510587
YDR147W	EKI1	0.688375	6.65e-14	3.75e-13	0.675188	3.74e-12	1.42e-11	0.542713	0.005896	0.0155786	0.436144	2.12305e-08	8.55442e-08	0.560984	3.43142e-08	1.26982e-07	0.563007	3.28e-12	9.82e-12	-0.145662	0.126862	-0.0131876	0.124839	-0.132475	0.00202279
YNL230C	ELA1	0.15227	0.160432	0.22986	0.452041	2.76e-05	6.1e-05	1.08516	2.25e-06	1.38e-05	-0.00166109	0.891926	0.955919	0.127014	0.32701	0.421434	0.22297	0.0275513	0.0398612	0.932887	0.224631	0.299771	0.128675	0.633117	0.0959558
YPL046C	ELC1	-0.185099	0.121233	0.179564	0.0794524	0.453524	0.53442	0.488335	0.0325941	0.0673764	-0.0383641	0.730493	0.82393	0.0664056	0.705962	0.790729	0.23111	0.05501	0.0765721	0.673434	0.269474	0.264552	0.10477	0.408882	0.164705
YKL160W	ELF1	-0.42648	8.66e-09	3.41e-08	-0.324899	5.78e-05	0.000122984	-0.515447	0.00691359	0.0178957	-0.225544	5.37784e-06	1.73103e-05	-1.01461	2.92477e-28	3.85486e-27	-1.12106	6.1e-79	1.27e-77	-0.0889669	-0.895512	0.101581	-0.789066	-0.190548	-0.106446
YOR144C	ELG1	-0.20264	0.0262345	0.0458087	-0.336201	0.000645027	0.0012374	-0.658498	0.006404	0.0167243	0.0504839	0.498047	0.614611	-0.155759	0.150537	0.216546	-0.210248	0.0182361	0.0270441	-0.455858	-0.260732	-0.13356	-0.206243	-0.322297	-0.0544889
YKL048C	ELM1	-0.0585934	0.508857	0.608826	-0.276544	0.00384132	0.0067228	-0.284654	0.223831	0.334877	-0.138211	0.0837824	0.138276	-0.22077	0.0368061	0.0615873	-0.321516	0.000161073	0.000295476	-0.226061	-0.183305	-0.21795	-0.0825588	-0.00811048	-0.100746
YJL196C	ELO1	0.218991	0.00330054	0.00678595	0.252374	0.00222413	0.00398877	-0.399957	0.0280175	0.0592976	0.16993	0.000693541	0.00173695	-0.363352	3.60163e-05	9.58775e-05	-0.470939	1.4e-15	4.93e-15	-0.618948	-0.640869	0.0333833	-0.533282	-0.652331	-0.107587
YCR034W	ELO2	-0.149769	0.0439831	0.073078	-0.284906	0.000352008	0.000693833	-0.699874	0.000526815	0.00187556	0.244282	1.29177e-06	4.43786e-06	-0.301408	0.000652712	0.00146534	-0.710235	1.24e-32	8.63e-32	-0.550105	-0.954517	-0.135137	-0.54569	-0.414968	-0.408827
YLR372W	ELO3	0.481389	3.36e-10	1.47e-09	0.703455	3.08e-17	1.54e-16	0.254112	0.160462	0.256155	0.286652	6.11243e-09	2.58665e-08	-0.210292	0.0224513	0.0393467	-0.578129	8.15e-23	3.95e-22	-0.227277	-0.864782	0.222066	-0.496944	-0.449343	-0.367838
YGR200C	ELP2	-0.0293043	0.705422	0.789988	-0.0571073	0.462995	0.543653	-0.113305	0.601017	0.712182	0.434995	2.19406e-17	1.52385e-16	0.883832	1.51145e-24	1.71953e-23	0.587265	3.42e-23	1.68e-22	-0.0840008	0.15227	-0.027803	0.448837	-0.0561978	-0.296567
YPL086C	ELP3	0.436509	6.22e-09	2.48e-08	0.486226	3.32e-09	1.01e-08	0.262184	0.163316	0.260033	0.338342	5.00179e-10	2.29701e-09	0.0364894	0.663634	0.754807	-0.351362	4.57e-08	1.08e-07	-0.174325	-0.689704	0.0497168	-0.301853	-0.224042	-0.387851
YPL101W	ELP4	-0.110204	0.160727	0.230185	-0.0720233	0.400612	0.479015	-0.334616	0.0696925	0.128108	0.372527	1.41185e-07	5.32566e-07	0.210072	0.0326309	0.0553575	0.352712	2.89e-06	6e-06	-0.224412	-0.0198148	0.038181	-0.162455	-0.262593	0.14264
YMR312W	ELP6	0.047566	0.580372	0.677202	0.152936	0.103821	0.144356	0.137872	0.506784	0.630953	0.393053	1.049e-06	3.64471e-06	0.427677	4.21988e-05	0.000111411	0.682951	4.27e-17	1.61e-16	0.0903061	0.289898	0.10537	0.0346243	-0.0150641	0.255274
YCL045C	EMC1	0.327125	1.41e-05	3.99e-05	0.0327962	0.700575	0.770735	-0.28665	0.14289	0.233578	0.144798	0.00843802	0.0176818	-0.0970549	0.297641	0.390306	0.0173269	0.763227	0.819492	-0.613775	-0.127471	-0.294328	-0.241853	-0.319446	0.114382
YJR088C	EMC2	0.134579	0.0992165	0.15062	0.273365	0.00128277	0.00237179	-0.00353057	0.801694	0.881145	0.239779	0.000157717	0.000429136	0.426839	1.65089e-06	5.14519e-06	0.703111	8.46e-27	4.77e-26	-0.138109	0.463332	0.138786	0.18706	-0.276896	0.276272
YKL207W	EMC3	0.511887	2.79e-12	1.44e-11	0.761815	2.5e-21	1.54e-20	0.836563	0.000132676	0.000547511	0.0417204	0.468658	0.5871	-0.525319	2.46957e-09	1.01915e-08	-0.391749	2.56e-11	7.32e-11	0.324676	-0.43347	0.249928	-0.56704	0.0747486	0.13357
YGL231C	EMC4	0.199092	0.00837688	0.0161006	0.486517	1.61e-09	5.02e-09	0.704807	0.000282261	0.0010747	0.0183303	0.821218	0.89814	0.00545567	0.960592	0.993945	0.134662	0.0400378	0.0567363	0.505715	0.116332	0.287426	-0.0128747	0.218289	0.129207
YIL027C	EMC5	0.755537	8.27e-24	7.42e-23	0.889703	7.38e-28	5.63e-27	0.777501	2.81e-05	0.000136851	0.149734	0.00571224	0.0123661	-0.548871	7.62956e-10	3.30663e-09	-0.200925	0.00183563	0.00305095	0.0219642	-0.350659	0.134167	-0.698605	-0.112202	0.347946
YLL014W	EMC6	0.0421496	0.553434	0.652793	0.110021	0.162965	0.216676	-0.108155	0.454521	0.581894	0.202129	0.000309979	0.000807238	-0.0534461	0.45309	0.552319	-0.128533	0.0359704	0.0512087	-0.150305	-0.330662	0.0678714	-0.255575	-0.218176	-0.0750872
YLR186W	EMG1	0.268011	0.000347973	0.000832522	0.303016	0.00019309	0.000392447	0.153975	0.596816	0.708135	0.386948	1.96388e-14	1.16982e-13	-0.0162387	0.835671	0.896788	-0.364224	9.65e-10	2.51e-09	-0.114036	-0.751172	0.0350052	-0.403186	-0.149041	-0.347986
YDR512C	EMI1	-0.5257	2.02e-10	8.97e-10	-0.119845	0.167399	0.222003	0.381725	0.096324	0.167703	-0.472815	1.64545e-09	7.23589e-09	-0.123273	0.185999	0.260871	0.360722	2.1e-06	4.4e-06	0.907425	0.833537	0.405855	0.349543	0.50157	0.483995
YDR516C	EMI2	-2.34344	8.21e-181	6.93e-179	-2.35131	5.92e-156	4.11e-154	-2.15633	3.11e-30	1.98e-28	-2.17427	2.13433e-294	2.52263e-292	-2.14497	7.67997e-108	4.4209e-106	-0.81901	1.32e-41	1.2e-40	0.187106	1.35526	-0.00786784	0.0293053	0.194974	1.32596
YGL200C	EMP24	-0.0288287	0.75313	0.83183	0.276169	0.00118033	0.0021932	0.292579	0.426749	0.55524	0.00562698	0.971511	1	-0.787764	3.01032e-17	2.29091e-16	-0.714249	1.82e-34	1.33e-33	0.321407	-0.719876	0.304997	-0.793391	0.0164099	0.0735152
YLR080W	EMP46	0.198408	0.0936115	0.142979	-0.119707	0.373363	0.44957	0.0940578	0.816195	0.893471	-0.638501	4.87891e-08	1.91211e-07	-0.913452	6.3568e-10	2.7657e-09	-0.80198	5.29e-11	1.49e-10	-0.10435	-0.163479	-0.318114	-0.274951	0.213764	0.111471
YFL048C	EMP47	0.0296153	0.716263	0.799346	-0.0310987	0.660999	0.732934	-0.259553	0.198275	0.303304	0.0324775	0.522423	0.638759	-0.0133576	0.868433	0.919494	0.205695	0.000635105	0.00110534	-0.289168	0.173217	-0.060714	-0.0458352	-0.228454	0.219052
YER140W	EMP65	0.105385	0.288577	0.379044	0.279282	0.0047879	0.00828911	0.0664641	0.68427	0.785698	0.273711	0.00111015	0.00270687	0.780053	4.9982e-14	2.98166e-13	0.569302	4.4e-11	1.25e-10	-0.0389207	0.295591	0.173897	0.506342	-0.212818	-0.210751
YLR083C	EMP70	0.466012	2.98e-10	1.31e-09	0.368496	4.39e-06	1.04e-05	0.00309481	0.873579	0.938283	0.303944	1.65787e-09	7.28575e-09	-0.0877401	0.346155	0.443307	-0.516036	1.87e-17	7.13e-17	-0.462917	-0.81998	-0.0975159	-0.391684	-0.365401	-0.428296
YDR040C	ENA1	-0.17779	0.0982488	0.149285	-0.168909	0.121683	0.167125	0.948007	1.06e-05	5.65e-05	-0.330694	6.56412e-05	0.000188341	0.249448	0.0136907	0.0249816	1.4535	1.47e-93	3.59e-92	1.1258	1.78419	0.00888107	0.580141	1.11692	1.20405
YDR038C	ENA5	0.159167	0.159656	0.228893	0.0896634	0.472723	0.553663	-0.0652488	0.758794	0.84683	0.244586	0.0309921	0.0573451	0.138541	0.341882	0.438169	0.00919887	1	1	-0.224416	-0.235387	-0.0695038	-0.106045	-0.154912	-0.129342
YOL158C	ENB1	0.969985	6.54e-30	7.25e-29	1.54785	2.49e-67	5.53e-66	1.69794	3.03e-17	7.95e-16	0.844434	6.27579e-41	1.11263e-39	1.29187	2.14706e-48	5.27753e-47	0.310392	2.19e-05	4.29e-05	0.727957	-0.534042	0.577861	0.447433	0.150096	-0.981475
YNL084C	END3	0.225191	0.0021547	0.00456344	0.133886	0.0980571	0.137191	-0.431671	0.0654029	0.121658	-0.0604469	0.267202	0.371239	0.154729	0.0737181	0.115035	-0.117325	0.0569333	0.0790052	-0.656862	-0.0568784	-0.0913059	0.215176	-0.565556	-0.272054
YGR254W	ENO1	-2.4295	6.26e-142	3.95e-140	-2.13035	3.63e-97	1.27e-95	-0.882746	0.00027523	0.00105208	-1.34214	2.04253e-148	1.09211e-146	-1.15773	3.33977e-31	4.93275e-30	0.046726	0.433544	0.502305	1.54676	1.38886	0.299151	0.184404	1.24761	1.20446
YHR174W	ENO2	0.279644	0.120441	0.178586	0.659214	0.000800398	0.00151862	0.52983	0.415836	0.545204	1.15074	9.00677e-29	1.06082e-27	0.910224	6.32271e-12	3.20417e-11	-1.0089	7.64e-37	6e-36	0.250185	-2.15964	0.37957	-0.240512	-0.129385	-1.91912
YBR247C	ENP1	0.124867	0.102837	0.155486	0.134905	0.107554	0.149055	-0.00534222	0.968428	1	0.3853	1.09811e-11	5.60451e-11	0.397309	4.68008e-06	1.39286e-05	-0.0489277	0.458717	0.528921	-0.130209	-0.434228	0.0100388	0.0120091	-0.140248	-0.446237
YGR145W	ENP2	0.483182	8.11e-11	3.72e-10	0.484076	1.99e-09	6.16e-09	0.0784261	0.624672	0.732818	0.53301	3.30292e-24	3.17883e-23	0.0648069	0.479068	0.577609	-0.141695	0.0167655	0.0249837	-0.404755	-0.674706	0.000894918	-0.468203	-0.40565	-0.206502
YDL161W	ENT1	0.0237872	0.795886	0.866758	-0.278841	0.00073434	0.00140037	0.108519	0.805481	0.884527	-0.0190764	0.770357	0.857692	0.23134	0.00788431	0.0149369	0.445465	1.77e-12	5.38e-12	0.0847318	0.464541	-0.302628	0.250416	0.38736	0.214125
YLR206W	ENT2	0.10017	0.192488	0.269444	0.0921985	0.245415	0.312621	0.276864	0.261597	0.379018	-0.237566	2.12808e-05	6.42622e-05	0.0970502	0.236086	0.319735	0.502483	7.78e-17	2.89e-16	0.176694	0.740048	-0.00797187	0.334616	0.184666	0.405432
YJR125C	ENT3	-0.430667	1.1e-08	4.26e-08	-0.754464	5.3e-20	3.02e-19	-0.713739	7.79e-05	0.000338339	-0.363222	2.20375e-11	1.09514e-10	-0.162003	0.0745474	0.116141	0.154015	0.0110642	0.0169014	-0.283072	0.517237	-0.323796	0.201219	0.0407248	0.316018
YDR153C	ENT5	-0.0137173	0.841115	0.90403	0.257133	0.00150272	0.0027573	0.637882	0.000883904	0.00298905	-0.00858444	0.836969	0.910783	0.61952	1.53562e-12	8.06111e-12	0.786709	3.95e-35	2.96e-34	0.651599	0.795294	0.27085	0.628105	0.380749	0.167189
YLR065C	ENV10	0.680681	3.82e-20	2.91e-19	0.943461	1.32e-31	1.15e-30	0.436333	0.0166961	0.037983	0.302847	4.70418e-09	2.0071e-08	-0.468492	1.10233e-07	3.88905e-07	-0.975288	1.88e-54	2.34e-53	-0.244348	-1.27814	0.26278	-0.771339	-0.507128	-0.506796
YGR071C	ENV11	0.335518	0.000114732	0.000292745	0.384946	2.67e-05	5.91e-05	0.182919	0.228201	0.339607	0.297101	0.000214036	0.000568596	0.822782	6.14407e-17	4.5175e-16	0.500511	7.61e-10	2e-09	-0.152599	0.20341	0.0494284	0.525682	-0.202027	-0.322272
YPL236C	ENV7	-0.129161	0.224113	0.307093	0.300777	0.00593958	0.010145	0.694332	0.00263896	0.00766528	-0.154478	0.214215	0.308237	0.482684	0.000262895	0.00062455	0.656748	1.1e-09	2.85e-09	0.823492	0.811226	0.429937	0.637162	0.393555	0.174065
YOR246C	ENV9	0.490694	1.74e-11	8.48e-11	0.814306	3.26e-24	2.22e-23	0.973478	9.5e-06	5.13e-05	0.0839018	0.101035	0.162568	0.25655	0.00349261	0.00702381	0.192988	0.00102426	0.0017462	0.482784	0.109086	0.323612	0.172648	0.159172	-0.0635615
YNL080C	EOS1	0.0723189	0.342888	0.439777	-0.280365	0.00196342	0.00355048	-0.373084	0.0266502	0.05676	0.219482	0.000351521	0.000910496	-0.821023	4.00719e-19	3.43801e-18	-0.704422	1.04e-23	5.28e-23	-0.445403	-0.923904	-0.352684	-1.04051	-0.0927193	0.116602
YFL024C	EPL1	-0.311478	5.39e-05	0.000142292	-0.266671	0.00125545	0.00232573	-0.257243	0.218569	0.32846	-0.150099	0.0166144	0.0327955	1.19652	5.94652e-44	1.30882e-42	1.36076	7.17e-108	2.15e-106	0.0542355	1.51086	0.0448077	1.34662	0.00942774	0.164238
YMR124W	EPO1	-0.829677	2.08e-27	2.1e-26	-1.0317	1.06e-34	1.03e-33	-0.937043	7.57e-07	5.08e-06	0.0108313	0.919206	0.975535	0.905097	2.63375e-24	2.95638e-23	1.02479	7.43e-53	8.95e-52	-0.107365	1.01395	-0.202026	0.894266	0.0946605	0.119689
YIL005W	EPS1	-0.203029	0.00809114	0.0155691	-0.576867	9.18e-12	3.39e-11	-0.962106	3.13e-06	1.85e-05	-0.0506232	0.380419	0.495339	-0.079797	0.349865	0.447039	0.0808153	0.272465	0.33303	-0.759077	0.131438	-0.373838	-0.0291738	-0.385239	0.160612
YHR123W	EPT1	0.482377	6.93e-08	2.51e-07	0.874072	2.19e-21	1.35e-20	0.681916	0.000708172	0.00243882	0.423029	9.75393e-09	4.07391e-08	0.336709	0.000635633	0.00142938	0.107532	0.188403	0.238433	0.199539	-0.315497	0.391695	-0.0863199	-0.192156	-0.229177
YMR049C	ERB1	0.156276	0.0378523	0.0637065	-0.0157441	0.80492	0.863832	-0.301416	0.132798	0.220033	0.458165	1.53538e-19	1.19582e-18	0.238415	0.00592136	0.0114665	-0.0913512	0.121541	0.159832	-0.457692	-0.549516	-0.17202	-0.21975	-0.285672	-0.329766
YHR032W	ERC1	0.488447	7.78e-11	3.58e-10	0.903946	1.63e-28	1.27e-27	1.5157	7.41e-13	1.27e-11	0.343742	1.10723e-08	4.60175e-08	0.770838	8.5638e-19	7.16487e-18	0.50506	6.55e-15	2.23e-14	1.02725	0.161318	0.415499	0.427096	0.611753	-0.265778
YDR414C	ERD1	0.32703	0.000566632	0.00131194	0.401594	6.37e-05	0.000135293	0.481009	0.0161707	0.0369873	0.134736	0.0816888	0.135218	-0.311687	0.00613896	0.0118504	-0.721363	4.08e-14	1.33e-13	0.15398	-0.856099	0.0745646	-0.446423	0.0794153	-0.409676
YBL040C	ERD2	0.304176	3.62e-05	9.78e-05	0.45027	2.01e-08	5.75e-08	0.206414	0.23605	0.348825	0.164107	0.00218027	0.00507025	-0.3537	3.49826e-05	9.34211e-05	-0.206842	0.000577588	0.0010094	-0.0977624	-0.370949	0.146094	-0.517807	-0.243856	0.146858
YLR246W	ERF2	-0.0295014	0.72104	0.803614	0.217187	0.0180041	0.0288588	0.425973	0.0228048	0.0496682	-0.543049	5.3427e-09	2.2709e-08	-0.0334189	0.777669	0.850398	0.277313	0.00130355	0.00220179	0.455474	0.820362	0.246689	0.50963	0.208786	0.310732
YGR175C	ERG1	-0.0997612	0.217772	0.299681	0.168712	0.067683	0.0981135	0.361944	0.183304	0.284874	0.090117	0.0715294	0.120173	0.284271	0.00180488	0.00379633	0.242685	3.64e-05	7.03e-05	0.461705	0.152568	0.268473	0.194154	0.193232	-0.0415855
YPL028W	ERG10	0.311815	0.000207041	0.00050942	0.504974	4.92e-08	1.37e-07	0.214848	0.494917	0.619497	0.277551	1.79528e-08	7.28603e-08	-0.202108	0.0305396	0.0522173	-0.297054	3.42e-07	7.64e-07	-0.0969673	-0.574605	0.193159	-0.479659	-0.290126	-0.0949459
YHR007C	ERG11	0.349045	0.000109547	0.00027995	0.555859	1.79e-08	5.13e-08	0.364695	0.157543	0.25217	0.248526	5.30453e-07	1.89987e-06	-0.477257	3.4811e-07	1.16373e-06	-0.44448	3.81e-14	1.25e-13	0.0156497	-0.693006	0.206814	-0.725784	-0.191164	0.0327774
YMR208W	ERG12	0.450579	1.28e-09	5.37e-09	0.377146	2.16e-06	5.26e-06	-0.247744	0.17062	0.269184	0.0111721	0.839728	0.91246	0.243884	0.00451939	0.00894186	0.448959	3.08e-13	9.63e-13	-0.698323	0.437787	-0.0734328	0.232712	-0.62489	0.205075
YML126C	ERG13	0.597747	3e-11	1.43e-10	0.482845	4.1e-07	1.06e-06	0.00851427	0.921666	0.973436	0.233343	2.84674e-06	9.45217e-06	-0.155652	0.100584	0.152095	-0.0401588	0.517762	0.587087	-0.589233	-0.273502	-0.114902	-0.388995	-0.47433	0.115493
YMR202W	ERG2	0.989646	1.59e-29	1.73e-28	1.12732	3.17e-32	2.83e-31	0.87884	0.000836164	0.00284084	0.491971	9.45442e-23	8.5153e-22	-0.785317	2.40928e-18	1.97403e-17	-0.952717	2.96e-58	4.05e-57	-0.110806	-1.44469	0.137676	-1.27729	-0.248482	-0.1674
YJL167W	ERG20	0.126187	0.143972	0.208309	0.209453	0.0226233	0.0357029	-0.0254786	0.771473	0.857292	-0.245357	7.53841e-07	2.64926e-06	-0.739664	2.83711e-15	1.86601e-14	-0.773304	2.65e-39	2.23e-38	-0.151665	-0.527946	0.0832659	-0.494307	-0.234931	-0.0336393
YNL280C	ERG24	0.46682	2.38e-10	1.06e-09	1.07881	2.52e-40	2.93e-39	0.9017	4.21e-06	2.44e-05	0.184391	0.00112093	0.00273217	-0.210017	0.0201277	0.0356644	-0.0219157	0.709524	0.770028	0.434881	-0.206307	0.611989	-0.394408	-0.177108	0.188102
YGR060W	ERG25	0.621033	6e-14	3.4e-13	0.774363	8.31e-18	4.27e-17	0.792294	0.000700675	0.0024167	0.669624	1.02904e-40	1.81482e-39	-0.699508	5.64197e-15	3.62309e-14	-0.376367	1.12e-10	3.08e-10	0.17126	-1.04599	0.153329	-1.36913	0.0179309	0.323141
YGL001C	ERG26	0.252271	0.000670965	0.00153305	0.54108	2.08e-11	7.53e-11	-0.0180172	0.9105	0.965482	-0.0784137	0.159379	0.240318	-0.0910466	0.303686	0.396688	-0.109804	0.0849601	0.11474	-0.270288	-0.0313904	0.288809	-0.0126329	-0.559097	-0.0187575
YLR100W	ERG27	1.10573	4.61e-44	7.63e-43	1.40223	1.45e-56	2.62e-55	0.408772	0.0879285	0.155577	0.0281239	0.626748	0.736251	-0.455877	2.66025e-07	9.02609e-07	-1.27172	4e-93	9.69e-92	-0.696955	-1.29985	0.296503	-0.484001	-0.993459	-0.815846
YER044C	ERG28	0.140149	0.0570289	0.0922484	0.647157	1.23e-15	5.69e-15	0.50548	0.00782978	0.0198408	0.0790867	0.322005	0.434967	-1.65509	1.54122e-41	3.2642e-40	-1.61614	2.96e-59	4.17e-58	0.365331	-1.69522	0.507008	-1.73418	-0.141677	0.0389561
YMR134W	ERG29	1.17625	8.64e-49	1.65e-47	1.45792	9.9e-65	2.11e-63	1.3711	1.75e-13	3.16e-12	-0.0548326	0.427816	0.54604	-0.304227	0.00439307	0.00871754	-0.492803	1.57e-08	3.82e-08	0.194851	-0.437971	0.281672	-0.249394	-0.0868219	-0.188577
YLR056W	ERG3	0.408566	7.99e-07	2.61e-06	0.572266	1.86e-10	6.29e-10	0.397722	0.103947	0.179079	-0.055782	0.241603	0.341662	-1.53522	2.71728e-56	7.92245e-55	-1.59614	4.39e-157	2.32e-155	-0.0108441	-1.54036	0.1637	-1.47943	-0.174544	-0.0609213
YGL012W	ERG4	-0.0750738	0.32465	0.419894	0.374649	6.67e-06	1.55e-05	0.293739	0.204053	0.310523	-0.209721	1.92682e-05	5.84203e-05	-0.783037	8.73599e-18	6.92199e-17	-1.01974	4.19e-67	6.95e-66	0.368812	-0.810016	0.449723	-0.573316	-0.0809101	-0.2367
YMR015C	ERG5	0.588487	1.64e-14	9.66e-14	1.03022	8.19e-34	7.76e-33	1.29837	2.08e-09	2.17e-08	-0.0266357	0.574387	0.687082	-0.571676	1.79745e-10	8.1907e-10	-1.18788	2.95e-77	5.9e-76	0.709883	-1.16124	0.441731	-0.54504	0.268152	-0.6162
YML008C	ERG6	-0.311737	0.000887451	0.00199485	-0.599382	9.2e-10	2.93e-09	-1.01197	3.91e-05	0.000182394	0.0226453	0.658551	0.764414	-1.1313	3.90485e-32	6.00438e-31	-1.79813	9.34e-196	6.64e-194	-0.700228	-1.82078	-0.287645	-1.15395	-0.412584	-0.666832
YHR072W	ERG7	0.504754	8.84e-12	4.4e-11	0.503036	3.55e-10	1.18e-09	0.217145	0.305261	0.428065	0.115172	0.0307748	0.0570056	0.240682	0.00463625	0.00914621	-0.0595786	0.357426	0.425212	-0.287609	-0.174751	-0.00171776	0.12551	-0.285891	-0.30026
YMR220W	ERG8	0.559533	1.99e-14	1.16e-13	0.578089	4.45e-13	1.81e-12	0.400006	0.0375885	0.0761595	0.196927	0.000161103	0.000437641	0.81443	1.1329e-20	1.04665e-19	1.0136	4.64e-65	7.43e-64	-0.159527	0.816673	0.0185561	0.617503	-0.178083	0.19917
YHR190W	ERG9	0.837641	8.96e-26	8.62e-25	0.812084	1.62e-21	1.01e-20	0.669845	0.00263959	0.00766528	0.186436	0.000278772	0.00072992	-0.318734	0.000320975	0.000752965	-0.097906	0.10419	0.138305	-0.167796	-0.284342	-0.0255565	-0.50517	-0.142239	0.220828
YPL096C-A	ERI1	-0.130211	0.36513	0.463812	-0.0740927	0.649849	0.722232	0.029017	0.954002	0.994871	0.105416	0.42333	0.541788	0.147773	0.391004	0.489209	0.281612	0.0481952	0.067662	0.159228	0.176196	0.056118	0.0423565	0.10311	0.133839
YFR041C	ERJ5	0.354156	1.63e-05	4.6e-05	0.352502	4.8e-05	0.000103278	-0.215425	0.387813	0.515683	-0.133622	0.0329052	0.0605359	-0.443258	2.93911e-06	8.93676e-06	-0.172785	0.0161192	0.0240737	-0.569581	-0.0391632	-0.00165465	-0.309635	-0.567927	0.270472
YML130C	ERO1	0.559479	7.81e-14	4.39e-13	0.466062	9.22e-09	2.71e-08	0.426711	0.0220893	0.048407	0.0656548	0.307211	0.418287	-0.232303	0.00699739	0.0133543	-0.223085	0.000271364	0.000488903	-0.132768	-0.28874	-0.0934162	-0.297958	-0.0393516	0.0092177
YAR002C-A	ERP1	0.382885	2.7e-07	9.25e-07	0.996341	9.6e-34	9.09e-33	0.818406	0.000131416	0.000542642	0.0868916	0.0892775	0.146128	-0.645584	4.75887e-13	2.61214e-12	-0.783448	1.88e-39	1.59e-38	0.43552	-0.870339	0.613456	-0.732475	-0.177936	-0.137864
YAL007C	ERP2	0.136793	0.0634052	0.101551	0.0222297	0.777987	0.840815	-0.402244	0.0472494	0.0923755	0.222735	1.49035e-05	4.57633e-05	-0.852501	2.84571e-21	2.72243e-20	-1.00891	6.98e-62	1.04e-60	-0.539037	-1.23165	-0.114563	-1.07524	-0.424474	-0.156414
YDL018C	ERP3	-0.334466	0.000264011	0.000642337	-0.0389904	0.738166	0.806043	0.0154514	0.996795	1	-0.0861301	0.213683	0.307603	-0.825265	1.09786e-14	6.88462e-14	-0.114279	0.165841	0.212297	0.349918	-0.0281492	0.295476	-0.739135	0.0544418	0.710986
YOR016C	ERP4	0.188218	0.020792	0.0370525	0.398473	3.01e-06	7.19e-06	0.432698	0.0138898	0.0325318	0.123009	0.0604233	0.103449	-0.542464	2.19532e-08	8.29714e-08	-0.348491	3.57e-06	7.36e-06	0.24448	-0.4715	0.210255	-0.665472	0.0342248	0.193973
YHR110W	ERP5	-0.481417	2.28e-10	1.01e-09	-0.387481	2.24e-06	5.43e-06	-0.252496	0.134995	0.222887	-0.177288	0.00117281	0.00284934	-0.949289	1.35126e-25	1.58826e-24	-0.67603	7.56e-27	4.27e-26	0.228921	-0.498742	0.0939361	-0.772001	0.134985	0.273259
YGL002W	ERP6	0.204768	0.0150061	0.0274739	0.533242	1.55e-09	4.84e-09	0.638271	0.000786987	0.00268964	-0.0527276	0.419554	0.537568	-0.403448	1.45317e-05	4.08509e-05	-0.454583	3.2e-10	8.57e-10	0.433502	-0.401855	0.328474	-0.350721	0.105029	-0.0511346
YCR075C	ERS1	0.749348	1.05e-14	6.22e-14	0.823342	3.84e-16	1.82e-15	0.632181	0.0123467	0.0293044	-0.123197	0.0937963	0.15256	-0.445101	3.88372e-05	0.00010298	-0.474663	8.77e-08	2.05e-07	-0.117167	-0.351466	0.073994	-0.321904	-0.191161	-0.0295616
YBR239C	ERT1	0.0948245	0.28732	0.377835	0.161866	0.103355	0.143805	0.3228	0.134207	0.221967	0.239636	0.0204492	0.039486	0.584001	1.2014e-06	3.78282e-06	0.321295	0.00190112	0.00315437	0.227976	0.0816588	0.0670419	0.344365	0.160934	-0.262706
YGR029W	ERV1	0.248792	0.00112224	0.00248267	0.37074	6.6e-06	1.53e-05	0.143785	0.553386	0.672097	-0.245632	8.81934e-05	0.000248602	-0.372974	4.0436e-05	0.00010684	-0.177813	0.00884203	0.0136675	-0.105008	0.0678187	0.121947	-0.127343	-0.226955	0.195161
YGL054C	ERV14	1.22131	1.92e-56	4.28e-55	1.68401	1.31e-83	3.82e-82	1.54469	8.61e-14	1.6e-12	0.214288	1.09983e-05	3.41611e-05	-0.261317	0.0032993	0.00667892	-0.29889	6.43e-07	1.41e-06	0.323382	-0.513177	0.462699	-0.475605	-0.139318	-0.0375727
YBR210W	ERV15	0.419821	1.49e-06	4.73e-06	0.457504	7.16e-07	1.81e-06	0.277455	0.108417	0.185595	0.0564532	0.496687	0.613528	-0.147459	0.114709	0.170356	-0.102187	0.187129	0.23713	-0.142366	-0.15864	0.0376826	-0.203913	-0.180049	0.0452729
YPR037C	ERV2	-0.525536	2.23e-07	7.69e-07	-0.596169	2.19e-08	6.24e-08	-0.564223	0.0057334	0.0152266	-0.340405	0.000347753	0.000901774	-1.00339	2.21052e-14	1.3559e-13	-1.03752	2.17e-21	9.86e-21	-0.038687	-0.69712	-0.0706337	-0.662982	0.0319467	-0.0341378
YML012W	ERV25	-0.295797	0.000354527	0.000847003	-0.111388	0.208711	0.270931	0.0638182	0.906014	0.961783	0.0392296	0.418615	0.536468	-0.721589	5.26321e-14	3.13697e-13	-0.442221	1.37e-13	4.37e-13	0.359616	-0.48145	0.18441	-0.760819	0.175206	0.279368
YGR284C	ERV29	0.0188299	0.785883	0.859913	-0.0561862	0.475669	0.555758	-0.233666	0.268356	0.387156	-0.17509	0.000417992	0.00107195	-0.73372	2.47553e-16	1.7495e-15	-0.0942356	0.110006	0.145398	-0.252496	0.0808545	-0.0750161	-0.55863	-0.17748	0.639484
YML067C	ERV41	0.384693	3.54e-07	1.19e-06	0.99888	6.77e-35	6.62e-34	0.71231	0.00012341	0.000515904	0.103305	0.0661132	0.112193	-0.022954	0.741624	0.819901	-0.0934391	0.134286	0.17516	0.327617	-0.196744	0.614188	-0.126259	-0.286571	-0.070485
YAL042W	ERV46	-0.0453378	0.552206	0.651941	0.0147509	0.843901	0.898093	0.108201	0.979697	1	0.123709	0.0230394	0.0439457	-0.137744	0.115863	0.171994	-0.223638	0.000151516	0.000278701	0.153539	-0.347348	0.0600887	-0.261453	0.0934503	-0.0858946
YOR244W	ESA1	0.106025	0.175658	0.248045	0.154079	0.0713817	0.103076	0.0576142	0.541668	0.660243	0.0328074	0.563894	0.677206	0.0697524	0.451526	0.550712	0.240268	0.000853137	0.00146593	-0.0484104	0.207461	0.0480543	0.036945	-0.0964648	0.170516
YNL125C	ESBP6	-0.155488	0.0399359	0.0667864	0.0538789	0.477955	0.557559	0.542732	0.00614794	0.0161306	-0.558388	1.71354e-17	1.19877e-16	-0.390479	2.60083e-05	7.05459e-05	0.117047	0.0803086	0.108806	0.69822	0.675434	0.209367	0.167908	0.488853	0.507526
YMR219W	ESC1	-0.214183	0.00371854	0.0075716	-0.656832	1.06e-15	4.89e-15	-0.836269	1.26e-05	6.62e-05	-0.258794	2.90309e-06	9.62506e-06	0.111758	0.200981	0.278577	0.24914	6.26e-05	0.000118494	-0.622085	0.507934	-0.442648	0.370552	-0.179437	0.137381
YDR363W	ESC2	-0.162429	0.0631935	0.101235	-0.0767956	0.383838	0.461003	0.139754	0.330189	0.454195	-0.0236586	0.835786	0.90979	0.251712	0.0177745	0.0318634	0.11045	0.216587	0.270904	0.302184	0.134109	0.0856334	0.275371	0.21655	-0.141262
YOL017W	ESC8	-0.285917	0.00128981	0.00282838	-0.368008	9.84e-05	0.000205632	-0.504461	0.0212093	0.0467061	-0.165941	0.0395762	0.0714237	0.142175	0.14499	0.209551	0.312829	4.19e-05	8.06e-05	-0.218544	0.47877	-0.082091	0.308117	-0.136453	0.170653
YDR365C	ESF1	0.133161	0.0854855	0.132121	-0.127818	0.108071	0.149741	-0.368315	0.0640961	0.119557	0.130535	0.00743722	0.015738	0.023546	0.773717	0.847315	-0.065352	0.283205	0.34435	-0.501476	-0.195887	-0.26098	-0.106989	-0.240496	-0.088898
YNR054C	ESF2	0.331881	1.09e-05	3.14e-05	0.194315	0.0185514	0.0296797	0.366395	0.0587919	0.111233	0.310237	1.60402e-07	6.02022e-07	0.309808	0.000463684	0.00106584	0.16047	0.0185121	0.0274352	0.0345143	-0.149767	-0.137566	-0.000428982	0.17208	-0.149338
YIL151C	ESL1	-0.14937	0.0450498	0.07463	-0.382163	4.47e-06	1.05e-05	-0.464616	0.0198433	0.044069	-0.036317	0.571925	0.68511	0.18667	0.0297864	0.0510721	0.368071	3.83e-09	9.67e-09	-0.315246	0.404388	-0.232793	0.222987	-0.0824534	0.181401
YKR096W	ESL2	-0.0714807	0.362976	0.461771	-0.197416	0.0244655	0.0384214	0.093331	0.483246	0.60863	-0.142185	0.039559	0.0714119	0.348574	8.74762e-05	0.000222322	0.429516	1.82e-10	4.93e-10	0.164812	0.571701	-0.125935	0.490759	0.290747	0.0809418
YGR098C	ESP1	0.0602417	0.483269	0.583169	-0.328251	0.000222012	0.000447675	-1.05938	1.35e-06	8.67e-06	0.144548	0.0297943	0.0553265	0.0239469	0.77142	0.845899	-0.0383103	0.616604	0.683004	-1.11962	-0.182858	-0.388493	-0.120601	-0.731126	-0.0622572
YJR017C	ESS1	-0.343115	9.63e-05	0.000247757	0.275705	0.00155772	0.00285201	0.689381	0.00305621	0.00876565	-0.129939	0.0454129	0.0803853	-0.163232	0.0725816	0.11363	-0.320743	1.24e-05	2.47e-05	1.0325	-0.190804	0.61882	-0.0332923	0.413675	-0.157512
YLR233C	EST1	-0.305175	0.00281809	0.00585823	-0.241408	0.0264999	0.0412989	-0.25963	0.388962	0.516599	-0.121193	0.213674	0.307603	-0.6835	4.56581e-07	1.50444e-06	-0.525111	1.59e-06	3.36e-06	0.0455446	-0.403918	0.0637673	-0.562307	-0.0182227	0.158389
YLR318W	EST2	0.590779	5.17e-08	1.9e-07	0.881216	7.87e-16	3.68e-15	0.912798	2.2e-05	0.000109273	0.267403	0.00687774	0.0146445	0.230427	0.0716688	0.112306	-0.285717	0.0117635	0.017921	0.322019	-0.55312	0.290436	-0.0369753	0.0315828	-0.516145
YIL009C-A	EST3	0.87189	3.29e-15	2.01e-14	1.44613	2.67e-40	3.11e-39	2.03689	9.62e-20	3.2e-18	0.44052	1.3423e-06	4.60207e-06	1.09781	4.88861e-24	5.42418e-23	0.668513	7.33e-13	2.26e-12	1.165	0.227993	0.574236	0.657294	0.590762	-0.429301
YHL010C	ETP1	-0.46478	6.68e-07	2.2e-06	-0.586465	5.35e-09	1.6e-08	-0.829904	0.000329146	0.00122756	-0.220318	0.0164039	0.0324274	-0.232376	0.0474507	0.0774741	-0.0634873	0.502837	0.572855	-0.365124	0.156831	-0.121685	-0.0120584	-0.243439	0.168889
YBR026C	ETR1	-1.00372	1.23e-39	1.77e-38	-0.751367	3.21e-20	1.85e-19	-0.773983	5.6e-05	0.000250716	-0.736346	2.75498e-33	3.78011e-32	-0.735127	1.40798e-15	9.46385e-15	-0.270452	3.59e-05	6.93e-05	0.229739	0.465894	0.252355	0.00121837	-0.0226158	0.464675
YOR051C	ETT1	0.742064	1.62e-23	1.44e-22	0.925781	2.41e-30	2.02e-29	0.613797	0.00099798	0.00332644	1.1056	1.62626e-98	6.18989e-97	1.22445	3.17221e-45	7.29175e-44	0.589323	5.3e-22	2.48e-21	-0.128267	-0.516275	0.183717	0.118855	-0.311984	-0.635129
YDR518W	EUG1	0.112203	0.269158	0.357469	0.107109	0.297422	0.370131	0.00940597	0.820776	0.897582	0.186704	0.0149805	0.0298415	-0.395125	0.000232515	0.000556498	-0.466211	9.31e-08	2.17e-07	-0.102797	-0.652915	-0.00509441	-0.581829	-0.0977031	-0.0710858
YLR300W	EXG1	-0.245273	0.0143336	0.0263641	-0.248049	0.0187108	0.0298921	-0.575026	0.0249649	0.0536964	0.00468456	0.976366	1	-0.138639	0.156443	0.223751	-0.194233	0.00119586	0.00202649	-0.329752	-0.198917	-0.00277601	-0.143323	-0.326976	-0.055594
YDR261C	EXG2	-0.0420899	0.569395	0.667191	-0.20412	0.014162	0.0230954	-0.880154	3.75e-06	2.2e-05	0.231207	8.96144e-05	0.000252502	-0.288574	0.00144308	0.00307863	-1.05139	1.42e-49	1.6e-48	-0.838064	-1.28259	-0.16203	-0.519781	-0.676034	-0.762814
YOR033C	EXO1	-0.00292207	0.994723	1	-0.0371342	0.720342	0.789392	0.0603857	0.690375	0.790893	0.192469	0.00874632	0.0182653	0.406806	2.22322e-05	6.09913e-05	0.325321	1.31e-05	2.62e-05	0.0633078	0.132852	-0.0342121	0.214336	0.0975199	-0.0814842
YBR163W	EXO5	0.452381	2.23e-08	8.48e-08	0.415688	2.03e-06	4.95e-06	0.24213	0.134385	0.222191	0.0865709	0.182445	0.26931	-0.233645	0.0134435	0.0245904	-0.538005	7.87e-13	2.43e-12	-0.210251	-0.624576	-0.0366935	-0.320216	-0.173558	-0.30436
YJL085W	EXO70	0.386031	1.25e-05	3.56e-05	0.382418	4.18e-05	9.06e-05	0.246825	0.178898	0.280081	0.199493	0.00988373	0.0204505	0.856415	8.1069e-19	6.79569e-18	1.14442	8.61e-55	1.09e-53	-0.139206	0.944923	-0.00361293	0.656921	-0.135593	0.288001
YBR102C	EXO84	0.094761	0.238131	0.323218	-0.0480194	0.550682	0.630512	-0.0941213	0.717528	0.812067	0.0839461	0.197792	0.288675	0.56597	2.84164e-10	1.26577e-09	0.695514	5.96e-25	3.16e-24	-0.188882	0.611567	-0.14278	0.482023	-0.0461019	0.129544
YOR317W	FAA1	0.0882913	0.238	0.323105	0.0185113	0.795764	0.857006	-0.478231	0.0165329	0.0376755	0.0870531	0.09712	0.157057	-0.0999614	0.258383	0.34576	0.578998	8.22e-23	3.98e-22	-0.566523	0.491945	-0.06978	-0.187015	-0.496743	0.678959
YER015W	FAA2	-3.27483	<1E-300	0	-3.59198	<1E-300	0	-3.5461	1.38e-62	5.18e-60	-1.38222	1.43276e-49	2.98839e-48	-1.37071	3.57234e-30	5.11909e-29	-0.793386	3e-18	1.19e-17	-0.271269	0.588838	-0.317156	0.0115142	0.0458873	0.577324
YIL009W	FAA3	-0.643364	6.46e-16	4.08e-15	-0.307315	0.000229447	0.000461426	-0.296972	0.120766	0.203429	0.380467	2.25618e-12	1.20634e-11	-0.821975	1.9726e-19	1.71647e-18	-1.36758	5.15e-90	1.19e-88	0.346393	-1.74805	0.33605	-1.20244	0.0103432	-0.545606
YMR246W	FAA4	-1.34866	2.47e-63	6.01e-62	-0.87075	6.77e-24	4.57e-23	-0.733785	0.000508982	0.00181591	0.687819	9.53784e-43	1.75564e-41	1.21704	4.26435e-40	8.65071e-39	1.18858	1.12e-87	2.56e-86	0.614873	0.500765	0.477909	0.529224	0.136965	-0.0284594
YFR019W	FAB1	-0.437175	1.01e-08	3.97e-08	-0.655514	3.8e-15	1.72e-14	-0.963791	7.66e-07	5.13e-06	-0.0826176	0.205779	0.298393	0.062034	0.405952	0.505283	-0.130938	0.0613764	0.08477	-0.526617	-0.0483208	-0.21834	0.144652	-0.308277	-0.192972
YDL045C	FAD1	-0.11578	0.168115	0.238991	-0.419005	5.61e-06	1.31e-05	-0.616361	0.00358276	0.0100744	-0.341736	1.37668e-05	4.2447e-05	-0.796229	1.94056e-13	1.102e-12	-0.555778	6.08e-11	1.71e-10	-0.500581	-0.214042	-0.303226	-0.454492	-0.197355	0.240451
YIL019W	FAF1	0.365472	3.46e-06	1.05e-05	0.572215	1.52e-11	5.55e-11	0.466509	0.0154656	0.0356042	0.742846	2.15915e-29	2.60684e-28	0.127866	0.194357	0.270904	-0.465689	4.96e-09	1.24e-08	0.101037	-1.20854	0.206743	-0.61498	-0.105706	-0.593555
YDR021W	FAL1	0.445424	2.7e-07	9.25e-07	0.767814	3.59e-17	1.79e-16	0.623209	0.00056663	0.00200146	0.293945	0.000596231	0.00150499	0.323374	0.00371503	0.00744444	0.043458	0.69955	0.760302	0.177785	-0.250487	0.322391	0.0294295	-0.144605	-0.279916
YNL023C	FAP1	-0.207886	0.00747873	0.0144815	-0.223227	0.00721318	0.0121968	-0.101634	0.470095	0.596735	0.358436	1.6998e-08	6.91519e-08	0.575535	9.26474e-11	4.32719e-10	0.605686	3.6e-19	1.49e-18	0.106252	0.24725	-0.0153412	0.217099	0.121594	0.0301507
YDL166C	FAP7	0.171213	0.0249023	0.0436065	0.259317	0.00209558	0.00377125	0.043262	0.853778	0.923644	0.179206	0.00410726	0.00913523	-0.263295	0.00411055	0.0081907	-0.449486	3.24e-10	8.67e-10	-0.127951	-0.628692	0.0881039	-0.442501	-0.216055	-0.186191
YJL157C	FAR1	-0.798031	5.4e-27	5.39e-26	-1.2466	8.31e-54	1.39e-52	-1.96041	1.04e-23	4.41e-22	-1.26871	6.31813e-140	3.22464e-138	-2.61766	1.63302e-144	1.5712e-142	-3.5325	<1E-300	0	-1.16238	-2.26379	-0.448569	-1.34894	-0.713809	-0.914844
YLR238W	FAR10	0.187283	0.0414804	0.0692985	-0.179825	0.0709246	0.102438	-0.22092	0.397339	0.525896	-0.152807	0.0561689	0.0970033	0.145279	0.162992	0.232082	0.239367	0.00293909	0.0047942	-0.408203	0.392174	-0.367107	0.298086	-0.0410956	0.0940878
YNL127W	FAR11	-0.0861595	0.331735	0.427665	-0.230783	0.0127699	0.020957	-0.299392	0.186848	0.289326	0.171021	0.0237411	0.0451309	0.915948	3.63189e-22	3.67831e-21	1.09969	1.03e-51	1.21e-50	-0.213232	0.928672	-0.144623	0.744927	-0.0686092	0.183745
YMR052W	FAR3	0.152782	0.227471	0.311252	0.273785	0.0409833	0.0617313	0.811291	0.00109364	0.00358851	-0.49104	0.00132454	0.0031824	0.456779	0.00474517	0.00934739	1.05799	4.98e-18	1.95e-17	0.658509	1.54903	0.121002	0.947819	0.537506	0.601209
YFR008W	FAR7	0.564943	7.46e-07	2.44e-06	0.706873	1.52e-09	4.78e-09	1.10583	1.56e-06	9.84e-06	-0.137432	0.233951	0.332587	0.46039	0.000589862	0.00133313	0.94614	7.88e-20	3.34e-19	0.540883	1.08357	0.14193	0.597822	0.398952	0.48575
YMR029C	FAR8	0.0224972	0.780069	0.855013	0.0363543	0.694593	0.765652	-0.0626428	0.813254	0.891287	0.123895	0.0551123	0.0954135	0.231189	0.0112375	0.0207868	0.742621	2.36e-29	1.49e-28	-0.0851401	0.618726	0.0138571	0.107294	-0.0989972	0.511432
YKL182W	FAS1	-1.40844	1.11e-42	1.75e-41	-1.33843	7.6e-35	7.42e-34	-1.85015	6.61e-11	8.52e-10	0.136421	0.00765284	0.0161723	-0.467143	3.92589e-06	1.17672e-05	-0.904828	1.87e-50	2.14e-49	-0.441715	-1.04125	0.0700139	-0.603564	-0.511729	-0.437685
YPL231W	FAS2	-1.61364	3.56e-50	7e-49	-1.65959	3.18e-48	4.64e-47	-1.67947	6.7e-09	6.47e-08	0.288669	1.06877e-07	4.07026e-07	-0.15163	0.137124	0.199768	-0.272408	5.73e-06	1.17e-05	-0.065838	-0.561077	-0.0459547	-0.440299	-0.0198833	-0.120778
YBR041W	FAT1	0.0633218	0.383465	0.482547	-0.332599	0.000101755	0.000212028	-0.820722	6.48e-05	0.000286743	-0.0254169	0.647093	0.753713	-0.532707	8.93475e-09	3.48642e-08	-0.273163	5.26e-05	0.000100217	-0.884044	-0.247746	-0.395921	-0.507291	-0.488123	0.259544
YKL187C	FAT3	-3.27683	<1E-300	0	-3.63301	<1E-300	0	-3.61655	3.96e-67	1.78e-64	-0.635387	1.26199e-08	5.21277e-08	-0.634524	5.83369e-06	1.71797e-05	-0.847827	8.37e-13	2.58e-12	-0.339726	-0.212439	-0.35618	0.000863073	0.016454	-0.213303
YER183C	FAU1	0.785808	3.37e-22	2.81e-21	1.01037	2.4e-31	2.07e-30	0.818118	8.52e-05	0.000366582	0.224295	0.00114175	0.00277991	-0.178149	0.0546614	0.0881361	-0.346423	6.69e-06	1.36e-05	0.0323097	-0.570718	0.224564	-0.402444	-0.192254	-0.168274
YKL060C	FBA1	-0.454946	0.0101492	0.0191903	0.0536702	0.777219	0.840119	0.125643	0.966621	1	0.740431	2.7394e-17	1.89286e-16	0.307895	0.013077	0.0239656	-0.466879	1.36e-09	3.52e-09	0.58059	-1.20731	0.508617	-0.432537	0.071973	-0.774774
YLR377C	FBP1	-3.63753	4.49e-306	8.66e-304	-3.58707	3.75e-264	6.83e-262	-2.64938	4.32e-39	4.42e-37	-0.968154	4.89171e-10	2.24952e-09	-0.529023	0.00214122	0.00445785	-0.369919	0.00917657	0.0141717	0.988146	0.598235	0.0504554	0.439131	0.937691	0.159104
YJL155C	FBP26	-0.790258	1.07e-24	9.91e-24	-1.15828	3.73e-42	4.56e-41	-1.02353	1.61e-07	1.22e-06	-0.514523	3.08078e-10	1.43238e-09	0.0801693	0.408403	0.507396	0.81459	1.15e-29	7.33e-29	-0.233274	1.32911	-0.368024	0.594692	0.13475	0.734421
YDR339C	FCF1	0.652347	1.31e-18	9.35e-18	0.783233	1.65e-22	1.06e-21	0.529937	0.00258853	0.00755277	0.269075	1.16945e-06	4.0403e-06	-0.231305	0.00841209	0.0158699	-0.607836	9.21e-21	4.05e-20	-0.122409	-0.876911	0.130887	-0.50038	-0.253296	-0.376531
YLR051C	FCF2	0.284072	0.000140686	0.000354682	0.34994	1.63e-05	3.66e-05	0.245402	0.226701	0.33815	0.137522	0.00885779	0.0184695	-0.0513156	0.555875	0.651553	-0.330712	2.17e-07	4.91e-07	-0.0386694	-0.468234	0.0658681	-0.188837	-0.104538	-0.279397
YMR277W	FCP1	-0.0890158	0.234689	0.319607	-0.228528	0.00522098	0.00898813	-0.175812	0.240411	0.353641	0.219895	5.86778e-05	0.000169371	0.659308	3.51193e-14	2.11753e-13	0.276674	6.88e-06	1.39e-05	-0.0867961	0.0567797	-0.139513	0.439413	0.0527166	-0.382633
YPR062W	FCY1	-0.202849	0.0114419	0.0214282	0.0754779	0.358191	0.433674	-0.0394816	0.472564	0.599416	0.269908	4.23183e-08	1.66724e-07	-0.254348	0.00570349	0.011086	-0.263124	6.23e-06	1.27e-05	0.163367	-0.533032	0.278327	-0.524256	-0.114959	-0.00877593
YER056C	FCY2	0.29257	0.000159982	0.000400043	1.10544	1.12e-34	1.09e-33	0.880072	8.56e-05	0.000367464	0.486071	4.61642e-22	4.0234e-21	0.634348	1.05981e-12	5.64699e-12	-0.54723	1.97e-20	8.57e-20	0.587502	-1.0333	0.812868	0.148278	-0.225366	-1.18158
YER060W	FCY21	-0.199098	0.070527	0.111581	-0.264708	0.0256957	0.0401663	-0.267038	0.258666	0.375416	0.517751	1.53258e-09	6.77047e-09	0.216184	0.0601515	0.0959773	-0.359334	0.000319861	0.000572918	-0.0679398	-0.877085	-0.0656103	-0.301567	-0.00232955	-0.575518
YER060W-A	FCY22	-0.319924	0.0174636	0.0315963	-0.233811	0.08852	0.125066	-0.575224	0.035552	0.0724908	-0.15406	0.201518	0.292971	0.012563	0.864559	0.916111	-0.411894	0.000841514	0.0014478	-0.2553	-0.257834	0.0861125	0.166623	-0.341413	-0.424457
YDR539W	FDC1	-0.204574	0.0237159	0.0417345	-0.702953	2.75e-12	1.05e-11	-1.02984	6.31e-06	3.51e-05	-0.195787	0.00512973	0.011235	0.19495	0.034137	0.0575933	-0.440526	4.71e-09	1.18e-08	-0.825267	-0.244739	-0.498379	0.390738	-0.326887	-0.635476
YCR028C	FEN2	0.217066	0.00677106	0.0132211	0.411861	1.7e-06	4.16e-06	0.357118	0.0528789	0.101672	0.108408	0.116951	0.183831	0.49709	4.3093e-08	1.5825e-07	0.512182	1.31e-13	4.2e-13	0.140052	0.403774	0.194795	0.388682	-0.0547429	0.015092
YBR101C	FES1	0.675387	5.19e-20	3.93e-19	0.340055	2.13e-05	4.74e-05	0.36539	0.0439316	0.0869476	0.199003	0.000113146	0.000314077	-0.0123281	0.878836	0.927882	0.420092	1.21e-12	3.7e-12	-0.309996	0.221088	-0.335332	-0.211332	0.0253357	0.43242
YMR058W	FET3	-1.31934	7.85e-69	2.09e-67	0.17267	0.0298599	0.0460354	0.814763	0.000271518	0.00103848	-0.00806978	0.714405	0.811416	-0.1862	0.0413969	0.0685369	-1.41243	2.31e-125	8.62e-124	2.1341	-1.40436	1.49201	-0.17813	0.642093	-1.22623
YMR319C	FET4	-0.0903958	0.369367	0.468491	0.304142	0.00109842	0.00204721	0.473164	0.0128236	0.0302871	0.53831	8.98698e-15	5.46931e-14	1.22629	8.17846e-42	1.7542e-40	0.784819	1.02e-27	6.01e-27	0.56356	0.246508	0.394538	0.687976	0.169022	-0.441467
YFL041W	FET5	-0.335373	1.7e-05	4.78e-05	-0.304503	0.000279249	0.000555287	-0.211992	0.145923	0.237442	-0.425748	6.63458e-12	3.44354e-11	-0.427205	3.41595e-06	1.02937e-05	-0.0333487	0.632928	0.699253	0.123381	0.392399	0.0308695	-0.00145719	0.0925115	0.393856
YOR390W	FEX1	0.888029	5.54e-11	2.59e-10	1.33892	6.52e-24	4.41e-23	1.05797	5.34e-05	0.000242042	0.733226	2.15361e-08	8.66718e-08	0.778024	1.09197e-06	3.46254e-06	0.298767	0.034995	0.0499464	0.169937	-0.434459	0.450891	0.0447981	-0.280954	-0.479257
YPL279C	FEX2	0.976837	6.6e-12	3.32e-11	1.21578	1.56e-17	7.92e-17	0.696018	0.0069297	0.0179237	0.483283	0.00145229	0.00346461	0.42646	0.0210959	0.0372525	-0.0351265	0.743568	0.802336	-0.280819	-0.518409	0.238943	-0.0568228	-0.519762	-0.461587
YPR104C	FHL1	0.0374875	0.63553	0.726166	-0.260311	0.0017136	0.00312385	-0.464515	0.0135608	0.0318053	0.140426	0.0176976	0.0345909	0.121775	0.157137	0.224648	0.502087	8.05e-18	3.12e-17	-0.502002	0.36166	-0.297798	-0.0186509	-0.204204	0.380311
YGR131W	FHN1	0.896205	7.14e-07	2.35e-06	1.36477	4.76e-15	2.13e-14	1.04489	0.00141147	0.00448941	-0.289023	0.145885	0.222813	-0.115002	0.580379	0.676389	-0.510207	0.0108307	0.016571	0.148689	-0.221184	0.468563	0.174021	-0.319875	-0.395205
YCR089W	FIG2	0.6795	3.63e-14	2.09e-13	0.52746	2.87e-08	8.09e-08	0.607205	0.0061992	0.0162425	-0.133519	0.0982245	0.158675	0.0273673	0.670618	0.759094	-0.00403221	0.977129	1	-0.0722949	0.129487	-0.15204	0.160886	0.0797447	-0.0313995
YNL325C	FIG4	0.0116966	0.902983	0.951294	-0.115682	0.271265	0.341295	-0.342397	0.20388	0.310405	-0.238634	0.0174563	0.0342466	0.610485	2.22747e-08	8.40448e-08	0.891422	3.53e-25	1.89e-24	-0.354093	1.13006	-0.127379	0.84912	-0.226714	0.280937
YDR130C	FIN1	0.285489	0.00230848	0.00486929	0.536879	1.8e-08	5.16e-08	0.657992	0.0011275	0.00369065	-0.218773	0.00794961	0.0167521	-0.116864	0.277635	0.368329	-0.15576	0.073365	0.099839	0.372503	0.0630135	0.25139	0.101909	0.121113	-0.0388957
YJR093C	FIP1	-0.0190877	0.802706	0.871544	-0.0693225	0.481186	0.56094	0.292037	0.153168	0.246908	0.0616249	0.442123	0.560305	0.716131	9.85988e-14	5.73952e-13	0.862779	9.07e-32	6.2e-31	0.311124	0.801154	-0.0502348	0.654506	0.361359	0.146648
YER032W	FIR1	0.151405	0.0741209	0.116471	-0.301147	0.00136049	0.00250999	-0.821358	0.000333898	0.00124117	0.184527	0.0107794	0.0222083	-0.0552809	0.641925	0.735008	-0.170221	0.0324063	0.0464068	-0.972762	-0.354748	-0.452552	-0.239808	-0.520211	-0.11494
YIL065C	FIS1	-1.09952	4.62e-44	7.63e-43	-1.16505	2.53e-42	3.1e-41	-0.53983	0.000305412	0.00115119	-0.643125	6.3266e-25	6.26798e-24	-1.33184	7.30937e-44	1.60354e-42	-0.600056	3.21e-19	1.33e-18	0.559694	0.0430687	-0.0655264	-0.688713	0.62522	0.731782
YDR534C	FIT1	0.148189	0.486495	0.586538	0.270032	0.152334	0.204557	1.18984	0.000502037	0.00179493	-0.694189	1.74815e-05	5.32427e-05	-1.25018	2.71174e-09	1.11025e-08	-0.714469	1.5e-05	2.99e-05	1.04166	-0.0202802	0.121843	-0.555987	0.919812	0.535707
YOR382W	FIT2	-0.873867	3.35e-09	1.37e-08	-0.932816	1.9e-09	5.92e-09	-0.216571	0.241335	0.354614	-0.785864	8.23743e-09	3.45336e-08	-1.01445	2.11735e-09	8.79185e-09	-1.26311	6.94e-18	2.7e-17	0.657295	-0.477243	-0.0589493	-0.22859	0.716245	-0.248653
YOR383C	FIT3	-0.448604	2.27e-05	6.3e-05	-0.457292	6.02e-05	0.000128138	-0.00460969	0.816222	0.893471	-1.18065	1.41322e-36	2.17371e-35	-0.604025	1.16636e-07	4.11063e-07	-0.41125	3.76e-06	7.75e-06	0.443994	0.7694	-0.00868796	0.576625	0.452682	0.192775
YIL131C	FKH1	0.0472805	0.568026	0.665935	-0.483403	1.11e-07	3e-07	-0.95806	1.86e-06	1.16e-05	0.146885	0.0202892	0.0392445	-0.400593	2.06223e-05	5.68527e-05	-0.65216	2.01e-19	8.38e-19	-1.00534	-0.799046	-0.530684	-0.547478	-0.474657	-0.251568
YNL068C	FKH2	-0.156536	0.0438188	0.0728588	-0.545028	9.11e-11	3.16e-10	-0.508487	0.00533703	0.0143377	0.228934	6.17424e-05	0.000177825	-0.0377887	0.754802	0.831216	-0.424618	1.17e-10	3.21e-10	-0.351951	-0.653552	-0.388492	-0.266722	0.0365406	-0.386829
YLR342W	FKS1	-0.143704	0.129355	0.189639	-0.39301	7.87e-05	0.000166071	-0.944329	0.000187008	0.000745709	0.194824	0.000153001	0.000416977	0.518828	3.56686e-08	1.3156e-07	0.385723	9.85e-11	2.72e-10	-0.800626	0.190899	-0.249306	0.324004	-0.551319	-0.133105
YMR306W	FKS3	0.246944	0.0301028	0.0519852	0.453613	5.59e-05	0.000119285	-0.0572744	0.95394	0.994871	0.257089	0.0293799	0.0546774	0.288129	0.0471685	0.0770319	0.51334	1.23e-05	2.46e-05	-0.304218	0.256251	0.20667	0.0310397	-0.510888	0.225211
YPL221W	FLC1	-0.317455	2.97e-05	8.15e-05	-0.537507	2.71e-11	9.71e-11	-0.295684	0.0835744	0.149046	-0.502971	6.66537e-24	6.32459e-23	-0.284755	0.00122051	0.00263297	0.183126	0.00186289	0.00309398	0.0217714	0.686096	-0.220051	0.218215	0.241823	0.467881
YAL053W	FLC2	-0.424484	9.38e-09	3.68e-08	-0.591011	1.69e-13	7e-13	-0.580778	0.00172386	0.00531745	-0.108817	0.0556086	0.0961343	0.722737	1.18926e-16	8.58487e-16	0.74245	2.16e-32	1.49e-31	-0.156295	0.851266	-0.166528	0.831554	0.0102329	0.0197128
YGL139W	FLC3	0.0200832	0.799853	0.869496	-0.221491	0.00678861	0.011499	-0.512098	0.00801542	0.0202503	0.133581	0.0233829	0.0445254	-0.34489	0.000214837	0.000516575	-0.288946	2.46e-05	4.8e-05	-0.532181	-0.422527	-0.241574	-0.478471	-0.290607	0.0559439
YAR050W	FLO1	-1.05722	1.48e-28	1.55e-27	-0.944595	3.82e-21	2.32e-20	-0.872928	1.08e-05	5.75e-05	-0.57086	3.69019e-07	1.3402e-06	-0.348046	0.0117154	0.0216292	-0.267539	0.0153879	0.023063	0.184291	0.303321	0.112624	0.222814	0.0716667	0.0805065
YKR102W	FLO10	-0.186716	0.105739	0.159198	-0.490287	7.85e-05	0.000165689	-0.424631	0.0597344	0.112858	-0.375995	0.00841773	0.0176495	0.0576397	0.73126	0.810973	0.201311	0.158992	0.204285	-0.237915	0.577306	-0.303571	0.433634	0.0656565	0.143671
YIR019C	FLO11	0.511028	3.01e-05	8.25e-05	0.216721	0.0965209	0.135181	0.883984	0.00167551	0.00518969	-0.00771504	0.929256	0.983103	-0.201872	0.2428	0.327182	-0.0851545	0.520648	0.589567	0.372957	-0.0774395	-0.294306	-0.194157	0.667263	0.116718
YHR211W	FLO5	0.248801	0.0101215	0.0191486	0.321256	0.000992701	0.00186408	0.603854	0.0129518	0.030547	-0.0725229	0.367809	0.480778	0.0155285	0.948712	0.984071	0.116851	0.268158	0.32818	0.355054	0.189374	0.0724551	0.0880513	0.282598	0.101322
YER109C	FLO8	-0.0908073	0.24254	0.328083	-0.269981	0.00191388	0.00346647	-0.418828	0.0411992	0.0823862	0.16679	0.0155519	0.0308974	0.152402	0.106395	0.159628	-0.252707	0.000852136	0.00146472	-0.328021	-0.419496	-0.179174	-0.0143879	-0.148847	-0.405108
YAL063C	FLO9	-0.361762	6.42e-05	0.000167606	-0.352338	0.000193682	0.000393489	0.0928026	1	1	-0.695552	4.26597e-12	2.24005e-11	-0.307747	0.0115501	0.0213415	-0.435901	1.42e-05	2.82e-05	0.454565	0.25965	0.00942438	0.387805	0.44514	-0.128154
YBR008C	FLR1	0.737993	3.81e-17	2.55e-16	1.13717	1.4e-35	1.4e-34	1.45435	1.95e-13	3.51e-12	0.370506	1.01508e-06	3.53233e-06	0.673484	6.34063e-12	3.20842e-11	0.220663	0.0067048	0.0105326	0.716356	-0.149844	0.399176	0.302978	0.31718	-0.452821
YIL134W	FLX1	-0.475601	1.14e-06	3.66e-06	-0.336379	0.000885751	0.00167303	-0.374825	0.0607925	0.114408	0.0994695	0.277433	0.383162	-0.402239	0.000582415	0.00131762	-0.793618	8.59e-15	2.9e-14	0.100775	-0.893088	0.139222	-0.501709	-0.0384465	-0.391379
YIL098C	FMC1	-0.828111	5.23e-23	4.52e-22	-0.903743	1.24e-23	8.35e-23	-0.448473	0.0121092	0.0288422	-1.01682	1.73556e-40	3.04492e-39	0.170445	0.221998	0.303584	-0.919869	2.05e-31	1.39e-30	0.379638	0.0969472	-0.0756318	1.18726	0.45527	-1.09031
YDR236C	FMN1	0.0740091	0.320942	0.415815	0.285601	0.000944665	0.00177883	0.186556	0.321716	0.444809	-0.104791	0.108303	0.172207	-0.394651	1.71926e-05	4.78677e-05	-0.286937	3.23e-05	6.26e-05	0.112547	-0.182147	0.211592	-0.289861	-0.0990452	0.107714
YHR176W	FMO1	-0.887362	1.03e-13	5.76e-13	-0.820662	3.56e-11	1.27e-10	-0.249717	0.24424	0.358101	-0.529582	4.08847e-06	1.33515e-05	-0.474319	0.000936704	0.00205295	-0.612866	4.72e-07	1.04e-06	0.637645	-0.083284	0.0667	0.0552638	0.570945	-0.138548
YER182W	FMP10	-0.786923	5.5e-23	4.73e-22	-0.720064	1.1e-16	5.37e-16	-0.472939	0.00660674	0.0171807	-1.22983	3.102e-62	7.85646e-61	-1.35033	9.77177e-40	1.93e-38	-0.762443	6.1e-25	3.23e-24	0.313984	0.467383	0.0668591	-0.120509	0.247125	0.587892
YLR077W	FMP25	-0.596013	2.09e-13	1.14e-12	-0.816258	2.46e-20	1.43e-19	-0.955028	3.24e-07	2.32e-06	-0.339099	5.61425e-08	2.19392e-07	-0.312746	0.000657646	0.00147543	-0.290078	1.54e-05	3.06e-05	-0.359015	0.0490206	-0.220245	0.0263532	-0.13877	0.0226674
YLR454W	FMP27	-0.253734	0.000572792	0.00132533	-0.342542	2.12e-05	4.73e-05	-0.679073	0.000998663	0.00332707	-0.333566	4.17532e-08	1.64594e-07	-0.409274	7.76243e-06	2.25345e-05	-0.298669	6.5e-06	1.32e-05	-0.425339	0.0348967	-0.0888074	-0.0757081	-0.336531	0.110605
YPL103C	FMP30	-0.272976	0.00364076	0.00742668	0.0258549	0.823858	0.880856	0.179373	0.385632	0.513491	-0.289643	0.0013964	0.00334312	0.125506	0.192445	0.268647	0.188817	0.0223507	0.0327578	0.452349	0.478459	0.298831	0.415148	0.153518	0.0633113
YFL046W	FMP32	0.200146	0.0120538	0.0224706	0.275943	0.00108373	0.00202333	0.0440519	0.774244	0.859681	-0.152336	0.0216846	0.041609	-0.173216	0.0640899	0.101444	0.208383	0.00183222	0.00304603	-0.156094	0.36072	0.0757962	-0.0208795	-0.231891	0.381599
YJL161W	FMP33	-1.48194	2.49e-40	3.66e-39	-1.16463	1.65e-24	1.14e-23	-0.364123	0.11364	0.193175	-1.45035	1.07005e-20	8.75931e-20	-1.23263	6.33374e-12	3.20735e-11	0.201953	0.117174	0.154509	1.11782	1.6523	0.317308	0.217719	0.80051	1.43458
YPL222W	FMP40	-0.690827	1.07e-13	5.96e-13	-0.680884	3.84e-12	1.45e-11	0.126958	0.901844	0.959403	-0.383028	1.85559e-05	5.63366e-05	-0.198828	0.0773934	0.120102	0.319803	0.000491757	0.000866118	0.817785	0.702831	0.00994298	0.1842	0.807842	0.518631
YNL168C	FMP41	-0.730206	2.61e-19	1.91e-18	-0.347397	3.98e-05	8.65e-05	0.0616583	0.90297	0.959631	-0.157499	0.0127964	0.0258809	0.00227203	0.930471	0.970532	0.207156	0.000995713	0.00170054	0.791864	0.364655	0.382809	0.159771	0.409055	0.204884
YDL222C	FMP45	-0.701266	5.02e-07	1.67e-06	-0.627704	1.43e-05	3.23e-05	1.63713	1.22e-11	1.74e-10	-0.370282	0.00958514	0.0198937	-0.0231464	0.896478	0.943256	0.724115	9.59e-09	2.36e-08	2.3384	1.0944	0.0735613	0.347136	2.26484	0.747262
YKR049C	FMP46	-1.09923	2.16e-41	3.29e-40	-1.23332	7.45e-44	9.53e-43	-0.813635	1.33e-06	8.55e-06	-0.958389	1.99657e-36	3.05009e-35	-1.31583	2.60682e-35	4.52498e-34	-0.674861	1.48e-18	5.95e-18	0.285592	0.283528	-0.134098	-0.357437	0.41969	0.640965
YGR052W	FMP48	0.972346	1.22e-07	4.33e-07	1.10117	2.65e-09	8.11e-09	1.59659	4.28e-07	3e-06	0.466712	0.0146538	0.0292512	-0.373012	0.12816	0.188051	0.196954	0.330405	0.395409	0.624241	-0.269758	0.12882	-0.839724	0.495421	0.569966
YER004W	FMP52	-0.339016	7.2e-06	2.12e-05	-0.447894	2.6e-08	7.35e-08	-0.0354529	0.482317	0.608014	-0.0802123	0.0891792	0.146002	-0.975549	3.40419e-27	4.2695e-26	-0.764057	3.6e-38	2.95e-37	0.303564	-0.683845	-0.108878	-0.895336	0.412442	0.211491
YMR020W	FMS1	0.175266	0.0544358	0.0884435	0.322428	0.000733215	0.00139862	0.938773	3.98e-06	2.33e-05	-0.204395	0.0099849	0.0206471	0.366237	0.000306491	0.000720997	0.604423	3.9e-15	1.34e-14	0.763508	0.808818	0.147163	0.570632	0.616345	0.238186
YDR110W	FOB1	0.0219706	0.800668	0.869798	0.121505	0.183972	0.241466	-0.300012	0.171347	0.270268	0.279334	3.54388e-05	0.000104992	0.156688	0.110806	0.165362	-0.0706896	0.282272	0.343339	-0.321982	-0.350024	0.0995341	-0.122647	-0.421516	-0.227377
YNL256W	FOL1	0.0690239	0.392239	0.490685	0.0456739	0.645384	0.718102	-0.237814	0.310457	0.432702	0.442767	4.41221e-13	2.4465e-12	0.457758	2.72516e-07	9.23236e-07	0.0342262	0.61019	0.676676	-0.306838	-0.408541	-0.0233501	0.0149902	-0.283488	-0.423531
YGR267C	FOL2	0.678718	6.78e-20	5.12e-19	0.581091	5.26e-13	2.12e-12	0.280462	0.188073	0.290733	0.288642	8.55688e-08	3.28852e-07	0.0469772	0.640359	0.733722	0.0948181	0.135343	0.17647	-0.398256	-0.193823	-0.0976276	-0.241664	-0.300628	0.0478409
YMR113W	FOL3	0.658132	1.04e-13	5.82e-13	0.694757	1.04e-13	4.37e-13	0.660662	0.00121115	0.00391881	0.0181795	0.81243	0.891134	0.769028	2.49342e-15	1.64639e-14	0.800911	6.68e-26	3.67e-25	0.00252998	0.782732	0.0366247	0.750849	-0.0340947	0.0318828
YKR009C	FOX2	-3.64525	<1E-300	0	-2.89804	3.08e-231	4.15e-229	-1.73799	8.18e-19	2.47e-17	-0.563155	5.37331e-10	2.46091e-09	0.376494	0.000425202	0.000983763	0.326783	0.000177318	0.000324132	1.90726	0.889938	0.747209	0.939649	1.16005	-0.0497114
YNR047W	FPK1	0.252605	0.00308328	0.00637224	-0.131621	0.152314	0.204557	-0.0716647	0.735632	0.825489	-0.220653	0.00201439	0.00470396	0.20297	0.0265284	0.045883	0.360023	3.37e-07	7.55e-07	-0.32427	0.580676	-0.384227	0.423622	0.0599566	0.157053
YNL135C	FPR1	-0.657749	1.63e-13	9.01e-13	-0.322481	0.000974086	0.00183116	-0.198191	0.342525	0.467162	-0.187908	0.00048159	0.0012299	-0.62085	4.77212e-10	2.08974e-09	-0.603716	4.78e-23	2.34e-22	0.459559	-0.415808	0.335269	-0.432942	0.12429	0.0171337
YDR519W	FPR2	-0.338295	6.84e-06	2.02e-05	-0.155663	0.0479721	0.0715392	-0.318949	0.0634524	0.118586	-0.0873437	0.119032	0.186666	-0.806948	2.38437e-19	2.06676e-18	-0.405717	6.7e-11	1.88e-10	0.0193453	-0.318373	0.182632	-0.719605	-0.163287	0.401231
YML074C	FPR3	0.553474	1.76e-11	8.59e-11	0.313548	0.000264534	0.00052727	0.327521	0.216393	0.325868	0.464013	4.05458e-19	3.10406e-18	-0.0424901	0.714049	0.798592	-0.559315	3.11e-21	1.4e-20	-0.225953	-1.02333	-0.239926	-0.506503	0.0139731	-0.516825
YLR449W	FPR4	0.494618	1.45e-10	6.53e-10	0.388932	2.3e-06	5.58e-06	0.306033	0.241268	0.354592	0.816027	3.52389e-60	8.69613e-59	0.474129	4.9619e-08	1.8113e-07	0.139319	0.0169907	0.0253026	-0.188585	-0.676709	-0.105686	-0.341898	-0.0828986	-0.334811
YLL043W	FPS1	-0.245729	0.00107742	0.00238933	-0.524129	9.19e-11	3.18e-10	-0.251505	0.13206	0.219004	-0.0625368	0.209284	0.302564	-0.189555	0.0323046	0.0549008	-1.16569	1.61e-09	4.13e-09	-0.00577646	-1.10315	-0.2784	-0.127018	0.272623	-0.976133
YLL029W	FRA1	-0.232249	0.00159286	0.00343602	-0.13557	0.0980167	0.137162	0.197188	0.408298	0.537281	0.00601576	0.993105	1	0.444472	3.70579e-07	1.23313e-06	0.770296	2.41e-38	1.98e-37	0.429436	0.76428	0.0966788	0.438456	0.332757	0.325824
YGL220W	FRA2	0.0644105	0.335756	0.432436	0.580621	6.4e-13	2.56e-12	0.971414	4.27e-05	0.000197762	0.135267	0.0155738	0.0309317	0.189723	0.0383227	0.0639029	0.160118	0.012763	0.0193478	0.907003	0.0248506	0.516211	0.0544564	0.390792	-0.0296058
YEL047C	FRD1	-0.40624	7.37e-07	2.42e-06	0.223189	0.00666111	0.0112944	0.440562	0.0447815	0.0882351	0.203304	0.000309787	0.000807052	1.17667	1.24648e-41	2.66509e-40	1.49343	2.67e-133	1.1e-131	0.846803	1.29013	0.62943	0.97337	0.217373	0.316756
YLR214W	FRE1	-0.163922	0.0440009	0.0730895	-0.0452563	0.574575	0.654205	0.283011	0.0776007	0.139872	-0.286329	7.10961e-07	2.51166e-06	-0.714293	1.97536e-15	1.31074e-14	-0.591613	5.74e-21	2.55e-20	0.446933	-0.305284	0.118665	-0.427964	0.328267	0.12268
YKL220C	FRE2	0.188456	0.14517	0.209907	0.31808	0.0171085	0.0275477	0.384811	0.122636	0.20591	-0.149449	0.321101	0.434124	0.524253	0.00103987	0.00226505	0.0813539	0.585005	0.653681	0.196355	0.230803	0.129624	0.673702	0.0667314	-0.442899
YOR381W	FRE3	0.572468	7.82e-06	2.29e-05	0.833793	8.82e-11	3.06e-10	1.39329	1.81e-08	1.61e-07	-0.176379	0.181049	0.267778	0.637951	5.38088e-07	1.76094e-06	-0.513862	7.64e-05	0.000143814	0.820822	-0.337484	0.261325	0.81433	0.559497	-1.15181
YNR060W	FRE4	-0.0718917	0.585269	0.682132	0.141761	0.19091	0.249842	0.175994	0.469261	0.596012	0.0169649	0.889183	0.953893	0.709609	3.11961e-06	9.4387e-06	0.834157	3.86e-11	1.1e-10	0.247885	0.817192	0.213652	0.692644	0.0342329	0.124548
YOR384W	FRE5	0.190607	0.0426297	0.0710214	-0.0543023	0.582734	0.661707	0.347763	0.103686	0.178704	-0.339255	4.75577e-05	0.00013846	0.364738	0.000146472	0.000361086	0.38638	5.06e-07	1.12e-06	0.157156	0.725635	-0.24491	0.703993	0.402066	0.0216419
YLL051C	FRE6	-0.423309	1.52e-06	4.8e-06	-0.218505	0.0161916	0.0261712	0.283939	0.138849	0.228103	0.081589	0.295161	0.403921	-0.970084	1.8331e-22	1.88775e-21	-0.889716	2.88e-49	3.24e-48	0.707248	-0.971305	0.204805	-1.05167	0.502443	0.0803673
YOL152W	FRE7	-1.70487	4.03e-78	1.23e-76	-1.92264	3.07e-85	9.16e-84	-1.99743	3.44e-20	1.22e-18	-1.5331	2.52509e-56	5.9481e-55	-1.7233	1.11145e-42	2.40696e-41	-1.70499	4.12e-62	6.19e-61	-0.292558	-0.17189	-0.217768	-0.190206	-0.0747898	0.0183154
YLR047C	FRE8	-0.024702	0.802033	0.871029	-0.00174913	1	1	0.587758	0.00706056	0.0182063	-0.0785501	0.396946	0.51309	0.0321673	0.758508	0.834594	-0.0979755	0.322736	0.387054	0.61246	-0.0194254	0.0229528	0.110717	0.589507	-0.130143
YPL141C	FRK1	0.704744	1.57e-19	1.17e-18	-0.400223	7.06e-06	1.64e-05	-1.01392	1.25e-06	8.11e-06	0.292449	3.71342e-06	1.21739e-05	-0.651452	1.75724e-10	8.02373e-10	-0.648342	2.25e-16	8.22e-16	-1.71867	-0.940791	-1.10497	-0.943901	-0.613699	0.00310948
YDR373W	FRQ1	0.255577	0.000583221	0.00134669	0.379856	3.18e-06	7.58e-06	0.0810319	0.46438	0.591148	0.153676	0.00730247	0.0154804	-0.332469	0.000234741	0.000561627	-0.298702	7.82e-06	1.58e-05	-0.174545	-0.452378	0.124279	-0.486145	-0.298824	0.0337669
YLR060W	FRS1	0.272975	0.00045018	0.00105978	0.42704	4.88e-07	1.25e-06	0.391048	0.0919636	0.161487	0.394512	2.94136e-15	1.82635e-14	0.548683	1.83047e-09	7.63189e-09	0.252978	1.44e-05	2.87e-05	0.118073	-0.141534	0.154065	0.154171	-0.0359923	-0.295705
YFL022C	FRS2	-0.457103	7e-10	3e-09	-0.624861	8.86e-15	3.92e-14	-0.490678	0.00385195	0.0107329	0.221908	1.10698e-05	3.43675e-05	0.318447	0.000314088	0.000738352	-0.241082	3.17e-05	6.15e-05	-0.0335748	-0.46299	-0.167758	0.0965387	0.134183	-0.559528
YOR324C	FRT1	-0.622009	2.56e-11	1.23e-10	-0.849361	2.71e-17	1.36e-16	-0.930577	2.6e-05	0.000126841	-0.212181	0.0144863	0.028951	-0.367106	0.00108446	0.00235608	-0.461751	9.07e-07	1.96e-06	-0.308568	-0.24957	-0.227352	-0.154925	-0.0812158	-0.0946446
YAL028W	FRT2	0.79099	6.82e-07	2.24e-06	1.2374	2.35e-15	1.07e-14	1.6801	1.34e-08	1.23e-07	-0.109243	0.607132	0.717335	0.382683	0.0220168	0.0386658	0.775578	3.23e-08	7.71e-08	0.88911	0.884821	0.44641	0.491925	0.442701	0.392896
YOR271C	FSF1	-0.287935	0.000115637	0.000294833	-0.593399	1.92e-13	7.95e-13	-0.513759	0.0018027	0.00553536	0.176659	0.000576155	0.00145923	0.373871	2.68919e-05	7.27669e-05	0.00845198	0.959652	0.987112	-0.225824	-0.168207	-0.305464	0.197211	0.0796396	-0.365419
YHR049W	FSH1	1.11832	7.98e-50	1.56e-48	1.50601	8.07e-75	2.02e-73	1.70038	1.81e-16	4.35e-15	0.42141	1.23001e-14	7.43192e-14	-0.40295	4.99664e-06	1.48183e-05	-1.20846	1.59e-73	2.96e-72	0.582058	-1.62987	0.387688	-0.82436	0.194369	-0.80551
YMR222C	FSH2	0.0158779	0.844373	0.906553	0.439419	4.07e-07	1.05e-06	0.691965	0.00106404	0.00350846	0.0559398	0.463352	0.581846	0.175314	0.0622368	0.0988363	0.0661122	0.362358	0.430523	0.676087	0.0101724	0.423542	0.119374	0.252545	-0.109202
YOR280C	FSH3	0.229309	0.00511937	0.0102145	0.115136	0.17556	0.231461	0.252908	0.127902	0.213583	-0.173805	0.0127582	0.0258269	0.0605199	0.571841	0.668517	0.196651	0.00656144	0.010329	0.0235987	0.370456	-0.114174	0.234325	0.137772	0.136131
YBR207W	FTH1	-0.208387	0.00719831	0.0139745	-0.41931	4.43e-07	1.14e-06	-0.117122	0.503685	0.627955	-0.428039	2.77945e-13	1.55913e-12	-0.359638	5.042e-05	0.00013208	0.1324	0.0338643	0.0484246	0.0912654	0.56044	-0.210923	0.0684018	0.302188	0.492038
YER145C	FTR1	-1.63058	1.33e-97	5.36e-96	-0.741408	6.69e-19	3.62e-18	-0.254643	0.0997423	0.172629	-0.0894867	0.0532279	0.0925649	-0.773983	1.21139e-16	8.73525e-16	-1.50172	2.8e-140	1.27e-138	1.37594	-1.41223	0.889172	-0.684497	0.486765	-0.727732
YCR076C	FUB1	-0.162493	0.0776055	0.12119	0.41767	3.7e-06	8.78e-06	1.00497	4.8e-06	2.75e-05	-0.384491	1.62829e-07	6.1011e-07	0.220402	0.0219145	0.038521	0.814577	5.27e-32	3.62e-31	1.16746	1.19907	0.580164	0.604893	0.587298	0.594176
YBL042C	FUI1	-2.78936	1.67e-255	2.34e-253	-1.39931	2.62e-66	5.66e-65	-0.779961	2.4e-05	0.000118136	-0.0104686	0.814803	0.892864	0.164055	0.0551774	0.088883	0.332159	3.1e-08	7.42e-08	2.0094	0.342628	1.39006	0.174524	0.619347	0.168104
YPL262W	FUM1	-1.74147	8.31e-98	3.36e-96	-1.90668	1.03e-100	3.84e-99	-1.76402	9.41e-16	2.11e-14	-1.44921	1.39156e-179	9.46961e-178	-1.53653	5.74009e-56	1.65212e-54	-1.5839	8.09e-155	4.21e-153	-0.0225531	-0.134693	-0.165209	-0.0873235	0.142656	-0.0473691
YAL035W	FUN12	-0.25549	0.00767131	0.0148204	-0.636064	1.28e-10	4.38e-10	-0.801187	0.00107568	0.00353647	0.254201	5.66462e-06	1.8216e-05	0.560494	2.82965e-08	1.05641e-07	0.361081	1.48e-08	3.62e-08	-0.545698	0.10688	-0.380574	0.306293	-0.165124	-0.199413
YAL008W	FUN14	-0.701218	7.58e-20	5.69e-19	-0.824476	3.37e-23	2.23e-22	-1.09728	4.4e-09	4.35e-08	-0.986812	1.62073e-62	4.12031e-61	-1.59408	7.16962e-63	2.26701e-61	-1.04018	4.87e-57	6.54e-56	-0.396059	-0.0533666	-0.123257	-0.607266	-0.272802	0.553899
YAL034C	FUN19	-0.0577049	0.619726	0.711358	-0.382993	0.000986454	0.0018539	-0.13546	0.516141	0.63784	-0.258809	0.00626316	0.0134379	-0.269991	0.0311505	0.0531136	0.179853	0.0593054	0.0820443	-0.0777551	0.438662	-0.325289	-0.0111824	0.247534	0.449844
YAL022C	FUN26	0.12726	0.101194	0.153346	0.226516	0.00657712	0.0111576	0.394998	0.0952934	0.166166	0.14928	0.0309732	0.0573418	0.547324	1.17732e-09	5.02169e-09	0.650743	9.23e-22	4.27e-21	0.267738	0.501463	0.0992561	0.398044	0.168482	0.103419
YAL019W	FUN30	0.115086	0.123891	0.183018	-0.192877	0.0175035	0.0281432	-0.172147	0.328958	0.452779	0.420809	6.60615e-14	3.84664e-13	0.47644	3.42684e-08	1.26882e-07	0.231213	0.000232557	0.000421664	-0.287234	-0.189596	-0.307963	0.0556308	0.0207298	-0.245227
YHR128W	FUR1	0.491522	2.26e-11	1.09e-10	0.456225	1.09e-08	3.18e-08	0.695876	0.000335012	0.00124462	0.761617	7.20568e-52	1.55095e-50	0.0174315	0.84504	0.903818	-1.03067	9.65e-64	1.48e-62	0.204355	-1.79228	-0.0352964	-0.744186	0.239651	-1.0481
YBR021W	FUR4	-2.07572	4.34e-115	2.11e-113	-1.32944	1.54e-48	2.27e-47	-0.213875	0.314798	0.437666	-1.26298	6.00508e-102	2.32507e-100	-1.85086	7.1666e-83	3.05488e-81	-1.40521	6.01e-103	1.66e-101	1.86185	-0.142229	0.746284	-0.587881	1.11556	0.445652
YBL016W	FUS3	0.641956	1.35e-15	8.4e-15	1.1096	2.06e-39	2.33e-38	1.33373	1.83e-11	2.53e-10	0.0544962	0.486607	0.604401	0.36052	0.000166151	0.000405738	0.216722	0.00429553	0.00689039	0.69177	0.162226	0.467641	0.306023	0.224129	-0.143797
YIL097W	FYV10	0.698176	8.05e-10	3.43e-09	1.00255	1.42e-18	7.53e-18	1.10898	4.86e-07	3.36e-06	-0.558589	3.95578e-05	0.000116528	-0.40296	3.90873e-05	0.000103602	1.02474	9.31e-22	4.31e-21	0.410802	1.58333	0.304375	0.155628	0.106427	1.4277
YHR059W	FYV4	-0.513437	2.95e-09	1.21e-08	-0.863956	6.89e-20	3.9e-19	-0.745089	0.000110436	0.000466295	-0.742618	5.70321e-20	4.55243e-19	-1.2243	1.164e-27	1.49895e-26	-0.808691	2.9e-21	1.31e-20	-0.231652	-0.0660729	-0.35052	-0.481686	0.118867	0.415613
YNL133C	FYV6	0.319828	0.00157498	0.0034018	0.670991	3.83e-11	1.36e-10	1.16166	1.26e-08	1.16e-07	-0.176688	0.0470224	0.0829293	-0.203143	0.0796401	0.12322	-0.0135143	0.857616	0.904882	0.841829	0.163174	0.351164	-0.026455	0.490665	0.189629
YLR068W	FYV7	0.276801	0.00024577	0.000599468	0.152985	0.0607199	0.0888021	-0.209954	0.345335	0.470423	0.164726	0.00463712	0.0102259	-0.575601	2.04965e-10	9.25226e-10	-0.956065	5.22e-43	4.87e-42	-0.486755	-1.12079	-0.123816	-0.740327	-0.362939	-0.380464
YGR196C	FYV8	-0.115478	0.143589	0.207933	-0.425237	2.42e-06	5.85e-06	-0.308456	0.101767	0.175817	-0.180612	0.0114728	0.0234859	-0.157063	0.109128	0.163184	0.244021	0.000376369	0.000669166	-0.192978	0.424633	-0.309759	0.0235483	0.116781	0.401084
YGL254W	FZF1	-0.358356	0.000649099	0.00148661	0.0978805	0.325639	0.400225	0.883539	5.55e-05	0.000249417	-0.14295	0.149129	0.227098	0.426223	0.000262374	0.000623531	0.795365	8.49e-18	3.29e-17	1.24189	0.938315	0.456237	0.569173	0.785658	0.369142
YBR179C	FZO1	-0.573879	2.44e-13	1.33e-12	-0.850571	5.87e-23	3.84e-22	-0.927393	6.1e-06	3.41e-05	-0.149438	0.0320307	0.0591311	0.223914	0.014711	0.0267131	0.477399	3.63e-12	1.08e-11	-0.353514	0.626837	-0.276692	0.373352	-0.0768216	0.253484
YLR088W	GAA1	0.450221	2.29e-08	8.69e-08	0.674646	3.96e-15	1.79e-14	0.268021	0.113648	0.193175	0.13725	0.035382	0.0646862	0.036869	0.655546	0.748069	0.0779548	0.254229	0.31272	-0.1822	-0.0592948	0.224426	-0.100381	-0.406625	0.0410858
YLR459W	GAB1	0.0161442	0.856947	0.916519	0.0483273	0.590497	0.669958	-0.202636	0.425798	0.554491	0.00263375	0.968506	1	-0.00161436	1	1	0.216321	0.00367212	0.00593973	-0.21878	0.213687	0.0321832	-0.0042481	-0.250963	0.217935
YOR178C	GAC1	-1.92408	1.78e-105	7.71e-104	-1.09868	1.19e-35	1.21e-34	-0.855106	2.41e-05	0.000118301	-0.889156	1.13067e-27	1.25906e-26	-0.1333	0.185849	0.26077	-0.474415	4.59e-09	1.15e-08	1.06897	0.41474	0.8254	0.755856	0.24357	-0.341116
YMR250W	GAD1	0.343329	1.66e-05	4.67e-05	0.37122	1.73e-05	3.86e-05	0.657942	0.000968737	0.00323696	-1.84402	5.39207e-157	3.24343e-155	-1.27702	2.04518e-41	4.30446e-40	-0.294644	7.11e-06	1.44e-05	0.314613	1.54938	0.0278913	0.567002	0.286722	0.982377
YBR020W	GAL1	-7.79977	8.8e-287	1.45e-284	-7.81011	2.56e-277	5.58e-275	-7.17022	1.45e-37	1.44e-35	-4.03064	<1E-300	0	-7.80996	<1E-300	0	-7.99961	<1E-300	0	0.629558	-3.96896	-0.0103376	-3.77932	0.639895	-0.189641
YBR019C	GAL10	-7.11395	<1E-300	0	-7.15942	<1E-300	0	-6.67617	7.11e-48	1.26e-45	-3.30022	<1E-300	0	-7.74505	<1E-300	0	-7.89486	<1E-300	0	0.437785	-4.59464	-0.0454717	-4.44483	0.483256	-0.149803
YOL051W	GAL11	-0.360694	1.34e-06	4.28e-06	-0.669723	3.31e-16	1.57e-15	-0.459809	0.012673	0.0299627	-0.15766	0.00403686	0.00899052	-0.0717534	0.458483	0.557782	-0.0159319	0.789632	0.845025	-0.0991153	0.141728	-0.309029	0.0859067	0.209914	0.0558215
YLR081W	GAL2	-7.28722	<1E-300	0	-7.65678	<1E-300	0	-7.15892	6.43e-60	2.06e-57	-4.44393	<1E-300	0	-8.00428	<1E-300	0	-8.41242	<1E-300	0	0.128296	-3.9685	-0.369557	-3.56035	0.497853	-0.408142
YDR009W	GAL3	-0.538853	1.39e-05	3.95e-05	-0.100746	0.396971	0.475251	-0.193139	0.462657	0.589197	-3.20434	<1E-300	0	-4.21184	1.24104e-298	5.57225e-296	-3.63061	<1E-300	0	0.345714	-0.426266	0.438107	-1.00749	-0.0923928	0.581229
YPL248C	GAL4	-0.98764	5.03e-25	4.7e-24	-0.252473	0.00729373	0.0123268	0.40833	0.0518742	0.0999679	-0.424497	3.78162e-06	1.23854e-05	-0.0335692	0.791753	0.86216	0.0429306	0.610727	0.67716	1.39597	0.467428	0.735167	0.390928	0.660803	0.0764998
YBR018C	GAL7	-5.55827	<1E-300	0	-6.71584	<1E-300	0	-6.60252	6.41e-66	2.7e-63	-3.35754	<1E-300	0	-8.22527	<1E-300	0	-8.46252	<1E-300	0	-1.04425	-5.10498	-1.15758	-4.86773	0.113325	-0.237253
YML051W	GAL80	-1.06304	1.3e-45	2.25e-44	-1.10249	1.58e-41	1.91e-40	-1.13943	1.11e-09	1.2e-08	-0.989494	5.02e-86	1.7255e-84	-2.17748	3.76759e-111	2.2656e-109	-2.45448	<1E-300	0	-0.0763872	-1.46499	-0.0394509	-1.18799	-0.0369363	-0.277003
YER027C	GAL83	-0.0703695	0.354117	0.452118	-0.134806	0.113067	0.156086	-0.233908	0.154423	0.248463	0.0109271	0.844041	0.916407	0.0744997	0.387029	0.485137	0.00322715	0.932648	0.963883	-0.163538	-0.0076999	-0.0644365	0.0635726	-0.0991016	-0.0712725
YKR039W	GAP1	-0.530854	5.12e-09	2.05e-08	-0.635888	7.24e-11	2.52e-10	0.479846	0.0237158	0.0512878	-0.479551	1.21965e-08	5.05028e-08	-1.31701	2.50124e-27	3.15465e-26	-0.0115159	0.882318	0.926317	1.0107	0.468035	-0.105034	-0.83746	1.11573	1.3055
YHR089C	GAR1	0.18064	0.0224445	0.0397665	0.239993	0.00596654	0.0101884	0.0652897	0.940798	0.985368	0.519926	2.16009e-24	2.09088e-23	0.336335	0.00031589	0.000742072	-0.565831	4.1e-22	1.93e-21	-0.115351	-1.08576	0.0593526	-0.183592	-0.174703	-0.902166
YMR307W	GAS1	-0.547021	8.41e-09	3.31e-08	-0.531113	1.6e-07	4.26e-07	-0.919263	0.000169087	0.000680688	-0.134709	0.0116542	0.0238138	-0.470353	3.43424e-06	1.03442e-05	-0.690208	1.02e-29	6.51e-29	-0.372242	-0.555499	0.0159077	-0.335644	-0.388149	-0.219855
YLR343W	GAS2	1.14606	4.78e-21	3.77e-20	0.670818	8.56e-07	2.16e-06	0.509654	0.0542705	0.103814	-0.423631	2.2042e-07	8.15919e-07	-1.14608	8.30272e-23	8.68304e-22	-0.512404	4.66e-09	1.17e-08	-0.636408	-0.0887725	-0.475245	-0.722449	-0.161164	0.633676
YMR215W	GAS3	0.535378	1.62e-12	8.48e-12	0.136532	0.101896	0.142002	-0.568827	0.00216432	0.006492	0.16526	0.0014152	0.00338332	-0.717517	1.18823e-15	8.05913e-15	-1.25264	8.37e-85	1.84e-83	-1.1042	-1.4179	-0.398846	-0.882777	-0.705359	-0.535125
YOL132W	GAS4	0.296032	0.104133	0.15713	0.55659	0.0017928	0.00326382	1.34835	6.16e-06	3.44e-05	-0.777663	0.000106259	0.000295934	-0.303894	0.16192	0.230755	-0.615272	0.00126675	0.00214179	1.05232	0.162391	0.260558	0.473769	0.791759	-0.311378
YOL030W	GAS5	-0.587993	7.81e-15	4.67e-14	-0.833792	4.27e-24	2.9e-23	-0.712294	0.000277052	0.00105785	-0.230289	4.33116e-06	1.41029e-05	-0.204576	0.0228368	0.03996	0.191434	0.00143561	0.002414	-0.124301	0.421724	-0.245799	0.0257135	0.121498	0.39601
YFL021W	GAT1	-0.227593	0.0794324	0.123786	-0.438677	0.00122074	0.0022658	0.403937	0.201222	0.306977	0.16692	0.107212	0.170834	-0.728911	7.26011e-07	2.3463e-06	-0.106802	0.322671	0.387045	0.63153	-0.273722	-0.211084	-0.895831	0.842615	0.622109
YMR136W	GAT2	-0.113491	0.14181	0.205754	-1.00771	1.3e-28	1.02e-27	-1.08304	1.37e-07	1.04e-06	0.562681	7.42233e-12	3.82588e-11	-0.149896	0.197452	0.27459	0.622454	4.12e-13	1.28e-12	-0.96955	0.0597728	-0.894222	-0.712577	-0.0753281	0.77235
YCL011C	GBP2	0.113104	0.115002	0.17188	0.0273896	0.730632	0.79911	0.075984	0.835	0.909009	0.306917	2.52219e-10	1.18e-09	0.416763	2.21846e-06	6.84438e-06	0.251019	1.6e-05	3.17e-05	-0.0371201	-0.0558981	-0.0857144	0.109846	0.0485944	-0.165744
YOR260W	GCD1	0.370034	9.56e-07	3.09e-06	0.108774	0.183595	0.241111	-0.0655266	0.649524	0.756301	0.580169	9.05245e-29	1.06433e-27	0.861953	1.13075e-23	1.23031e-22	0.687544	9.91e-31	6.52e-30	-0.435561	0.107375	-0.26126	0.281784	-0.174301	-0.174409
YNL062C	GCD10	0.166153	0.0309495	0.0532704	0.583563	1.59e-12	6.21e-12	0.17306	0.279546	0.399788	0.523361	2.01231e-17	1.40051e-16	0.422218	0.000139895	0.000346395	0.405567	1.65e-09	4.23e-09	0.00690725	-0.117793	0.41741	-0.101143	-0.410503	-0.0166507
YER025W	GCD11	-0.0990391	0.216904	0.298669	-0.19928	0.0193293	0.0308217	-0.451064	0.0303819	0.063367	0.235196	2.60565e-06	8.68593e-06	0.325252	0.000408248	0.000945839	0.133564	0.0227222	0.0332662	-0.352025	-0.101632	-0.100241	0.0900556	-0.251783	-0.191687
YJL125C	GCD14	0.172407	0.024774	0.0434156	0.149122	0.0797242	0.113711	0.00768757	0.839158	0.912357	0.173245	0.00475162	0.0104648	0.26286	0.00343683	0.00693233	0.0792379	0.268714	0.328692	-0.16472	-0.0940073	-0.0232855	0.0896151	-0.141434	-0.183622
YGR083C	GCD2	-0.182007	0.0134901	0.0249418	-0.485184	1.11e-09	3.52e-09	-0.500693	0.00978369	0.0240071	0.437821	2.00705e-18	1.48588e-17	0.703555	9.40735e-16	6.4128e-15	0.777566	7.56e-40	6.46e-39	-0.318686	0.339746	-0.303177	0.265735	-0.0155088	0.0740109
YDR211W	GCD6	0.104735	0.170828	0.242186	0.20315	0.0131324	0.0215047	0.0920255	0.556234	0.675171	0.322174	1.09537e-10	5.2189e-10	0.497695	9.7208e-09	3.78e-08	0.496446	2.26e-17	8.6e-17	-0.0127092	0.174272	0.0984151	0.175522	-0.111124	-0.00124919
YLR291C	GCD7	0.174936	0.0167888	0.0304653	0.253056	0.00180315	0.00328001	0.0649631	0.733055	0.823756	0.285935	6.51497e-08	2.52685e-07	0.369828	1.8663e-05	5.17051e-05	0.243093	6.1e-05	0.000115503	-0.109973	-0.0428416	0.07812	0.0838929	-0.188093	-0.126734
YER163C	GCG1	-0.433096	2.24e-07	7.73e-07	-0.320199	0.000391682	0.000767739	0.0108177	0.706223	0.80524	-0.236159	0.00025307	0.000666511	-0.59203	9.11385e-10	3.91965e-09	-0.575482	5.03e-15	1.72e-14	0.443914	-0.339324	0.112897	-0.355871	0.331017	0.0165472
YGL195W	GCN1	0.279686	0.000297591	0.000719115	-0.0621045	0.445653	0.526617	-0.409195	0.0403001	0.080828	0.292537	1.62473e-09	7.15879e-09	0.362285	3.49339e-05	9.33279e-05	-0.0431247	0.517643	0.58705	-0.688881	-0.335661	-0.341791	0.0697485	-0.34709	-0.40541
YDR283C	GCN2	0.0981044	0.19	0.266439	-0.182081	0.023581	0.0371188	-0.587579	0.00363474	0.0102079	-0.0449241	0.510393	0.627696	0.0529604	0.489586	0.588694	0.140963	0.0208684	0.030752	-0.685683	0.185887	-0.280186	0.0978845	-0.405497	0.0880026
YFR009W	GCN20	0.659361	1.09e-18	7.83e-18	0.733822	1.86e-19	1.03e-18	0.367324	0.0653493	0.121592	0.464635	2.39947e-20	1.94294e-19	0.71195	2.46935e-16	1.74696e-15	0.317311	5.82e-08	1.37e-07	-0.292036	-0.147324	0.0744609	0.247315	-0.366497	-0.39464
YKR026C	GCN3	0.242105	0.00148678	0.00322573	0.606609	3.27e-13	1.33e-12	0.593314	0.00136881	0.00437229	0.538438	1.82215e-18	1.35345e-17	0.8512	9.25767e-22	9.08898e-21	0.575763	9.44e-18	3.65e-17	0.351209	0.037325	0.364504	0.312762	-0.0132949	-0.275437
YEL009C	GCN4	-0.305312	0.000938785	0.00210091	0.216703	0.0390206	0.0589857	0.405334	0.142626	0.233316	-0.087037	0.114036	0.179877	-0.163005	0.119176	0.176601	-0.221405	0.000310111	0.00055634	0.710646	-0.134368	0.522015	-0.0759676	0.188632	-0.0584004
YGR252W	GCN5	0.238967	0.00231794	0.00488772	0.525079	5.24e-10	1.71e-09	0.229321	0.19135	0.29492	-0.0832009	0.172381	0.256577	0.0326843	0.749964	0.827085	-0.124438	0.0619849	0.0855235	-0.00964624	-0.0412369	0.286112	0.115885	-0.295758	-0.157122
YPL075W	GCR1	0.0448641	0.577796	0.675125	0.236182	0.00528986	0.00910439	0.123781	0.452613	0.580223	0.455282	2.88183e-15	1.7927e-14	0.239726	0.00604399	0.0116804	-0.396193	6.95e-09	1.73e-08	0.0789171	-0.851475	0.191318	-0.215556	-0.112401	-0.635919
YNL199C	GCR2	0.127401	0.112294	0.168316	0.246341	0.00393227	0.00686595	0.220746	0.342152	0.466748	0.238759	8.645e-05	0.000244096	0.287911	0.00102871	0.00224291	0.375025	1.42e-08	3.46e-08	0.0933456	0.136267	0.11894	0.0491522	-0.0255948	0.0871146
YDL226C	GCS1	0.330063	7e-06	2.06e-05	0.403567	3.89e-07	1e-06	0.308773	0.176217	0.276847	0.135916	0.00600705	0.0129296	0.400335	3.6212e-06	1.08927e-05	0.472851	4.65e-16	1.67e-15	-0.0212904	0.336936	0.0735044	0.264419	-0.0947948	0.0725168
YDR019C	GCV1	0.956022	8.93e-38	1.22e-36	2.28326	1.83e-152	1.19e-150	3.17855	7.74e-37	7.15e-35	0.0494064	0.424771	0.542808	2.41367	3.94716e-163	4.83348e-161	2.61046	<1E-300	0	2.22253	2.56106	1.32724	2.36427	0.895293	0.196791
YMR189W	GCV2	0.651833	1.71e-18	1.22e-17	1.29208	5.76e-57	1.05e-55	1.63895	3.9e-16	9.07e-15	0.512005	3.92076e-14	2.30089e-13	2.89818	1.52499e-224	3.42361e-222	2.87783	<1E-300	0	0.987122	2.36582	0.640252	2.38617	0.34687	-0.0203522
YAL044C	GCV3	0.742241	4.4e-23	3.82e-22	2.04542	5.25e-109	2.19e-107	2.96397	9.04e-25	4.15e-23	0.131712	0.010802	0.0222479	1.14656	3.01495e-40	6.15325e-39	1.36691	1.61e-115	5.13e-114	2.22173	1.2352	1.30318	1.01485	0.918551	0.22035
YOR120W	GCY1	-4.07376	<1E-300	0	-4.04861	<1E-300	0	-3.33865	3.77e-50	7.47e-48	-5.11191	<1E-300	0	-5.01447	<1E-300	0	-4.28887	<1E-300	0	0.73511	0.823049	0.0251479	0.097448	0.709963	0.725601
YEL042W	GDA1	-0.30539	4.98e-05	0.000132105	-0.627762	4.75e-15	2.12e-14	-0.976779	2.03e-07	1.5e-06	0.0830777	0.0882225	0.144642	-0.588583	9.68249e-11	4.50356e-10	-0.613845	1.85e-25	1e-24	-0.671389	-0.696923	-0.322372	-0.671661	-0.349017	-0.0252616
YPR184W	GDB1	-1.61699	1.6e-86	5.75e-85	-2.02963	1.35e-110	5.68e-109	-1.91449	3.77e-22	1.5e-20	-2.32768	5.84867e-255	5.7105e-253	-1.92159	6.19383e-86	2.78103e-84	-0.480955	3.98e-14	1.3e-13	-0.297496	1.84672	-0.412638	0.406087	0.115142	1.44063
YPL110C	GDE1	-0.987341	3.21e-37	4.31e-36	-1.51146	3.06e-68	6.91e-67	-1.63094	1.25e-16	3.09e-15	-0.49592	2.68915e-13	1.51099e-12	0.711685	7.01485e-16	4.82092e-15	0.702693	1.16e-26	6.52e-26	-0.643599	1.19861	-0.524122	1.2076	-0.119477	-0.00899135
YOR375C	GDH1	-1.16352	1.3e-49	2.52e-48	-1.42447	9.89e-64	2.06e-62	-0.450254	0.0178442	0.0401874	-0.442765	1.45268e-16	9.66109e-16	-1.62106	1.60861e-55	4.57129e-54	-0.823231	2.93e-41	2.63e-40	0.713268	-0.380466	-0.260948	-1.1783	0.974215	0.79783
YDL215C	GDH2	-2.22149	1.14e-161	8.1e-160	-2.18348	1.52e-135	8.62e-134	-2.09616	4.7e-20	1.63e-18	-0.772828	3.43452e-42	6.23676e-41	-0.141142	0.10923	0.163299	0.410771	8.85e-12	2.59e-11	0.125333	1.1836	0.038006	0.631686	0.0873273	0.551912
YAL062W	GDH3	-1.72894	6.78e-81	2.18e-79	-1.73761	4.54e-72	1.09e-70	-1.42442	8.56e-14	1.6e-12	-0.840132	3.63149e-28	4.11875e-27	-0.987284	5.84004e-21	5.49339e-20	-1.46553	4.32e-63	6.61e-62	0.304516	-0.625398	-0.00867409	-0.147152	0.31319	-0.478246
YER136W	GDI1	-0.342262	2.56e-06	7.9e-06	-0.571209	6.01e-13	2.42e-12	-0.542342	0.00886178	0.0220742	-0.0512301	0.333456	0.446602	-0.0201287	0.851217	0.906503	0.372302	1.38e-10	3.78e-10	-0.20008	0.423532	-0.228947	0.0311014	0.0288677	0.392431
YOR355W	GDS1	-1.00229	5.73e-41	8.63e-40	-0.591893	2.05e-13	8.45e-13	-0.286825	0.280407	0.400505	0.418388	2.48363e-15	1.55215e-14	0.845333	1.36327e-22	1.41039e-21	0.626589	1.31e-25	7.13e-25	0.715462	0.208201	0.410394	0.426945	0.305068	-0.218744
YBR187W	GDT1	0.221959	0.00208087	0.00441817	0.486667	1.37e-09	4.3e-09	0.383905	0.0646622	0.12048	0.658582	4.13551e-39	6.94787e-38	-0.225388	0.00930306	0.0174384	-0.820615	3.1e-41	2.78e-40	0.161946	-1.4792	0.264707	-0.883971	-0.102762	-0.595227
YJR031C	GEA1	0.0621071	0.457514	0.559589	-0.0908065	0.284391	0.355884	-0.553726	0.0108602	0.0262098	0.333342	6.00868e-08	2.33721e-07	0.570378	9.66904e-11	4.50041e-10	0.526491	1.83e-15	6.4e-15	-0.615833	0.193149	-0.152914	0.237036	-0.46292	-0.0438866
YEL022W	GEA2	0.110782	0.150557	0.217092	-0.269271	0.00072774	0.00138897	-0.687013	0.00087934	0.00297511	0.209487	8.65171e-05	0.000244183	0.374879	1.31118e-05	3.7073e-05	0.260463	1.56e-05	3.1e-05	-0.797795	0.0509762	-0.380052	0.165392	-0.417742	-0.114415
YJR040W	GEF1	0.183835	0.0228005	0.0402735	0.258276	0.00304879	0.00538749	0.0668824	0.719634	0.813358	-0.0231496	0.700803	0.800764	0.266692	0.0025458	0.00523668	0.313229	2.32e-06	4.86e-06	-0.116953	0.336379	0.0744414	0.289842	-0.191394	0.0465369
YAL048C	GEM1	-0.144148	0.161438	0.231056	-0.232034	0.0348231	0.0531528	-0.25355	0.282073	0.402459	-0.500787	9.6308e-08	3.68861e-07	0.41088	0.000165803	0.000405036	0.736504	2.85e-18	1.13e-17	-0.109403	1.23729	-0.0878865	0.911667	-0.021516	0.325625
YOR205C	GEP3	-0.258537	0.00166715	0.0035871	-0.242766	0.00600832	0.0102572	-0.031304	0.968494	1	-0.246893	0.00102583	0.00250762	0.0259531	0.730508	0.810272	0.0300715	0.615302	0.681898	0.227233	0.276965	0.0157706	0.272846	0.211462	0.00411844
YHR100C	GEP4	-0.511714	1.08e-08	4.21e-08	-0.00274897	0.98302	1	-0.135521	0.392067	0.519597	-0.123926	0.0863737	0.142031	-1.07817	9.30863e-23	9.70489e-22	-1.15729	1.44e-38	1.2e-37	0.376192	-1.03336	0.508965	-0.954247	-0.132772	-0.0791131
YLR091W	GEP5	-0.364356	0.000423211	0.000999429	-0.3612	0.000949911	0.00178721	-0.084241	0.506026	0.630359	0.0153363	0.901326	0.962929	0.217931	0.0421002	0.0695987	0.0804676	0.387832	0.456615	0.280115	0.0651312	0.00315597	0.202595	0.276959	-0.137464
YGL057C	GEP7	0.0841176	0.353971	0.452017	0.310875	0.00170206	0.00310366	0.306334	0.11396	0.19356	-0.551123	1.94861e-09	8.519e-09	-0.263843	0.0229818	0.0401615	-0.281713	0.00269276	0.00440621	0.222216	0.269409	0.226757	0.28728	-0.00454044	-0.0178704
YGL020C	GET1	0.424868	1.76e-08	6.77e-08	0.648342	2.56e-15	1.16e-14	0.480754	0.0103004	0.0250741	0.162732	0.00404052	0.00899569	-0.401404	6.15299e-06	1.80568e-05	-0.486017	3.17e-14	1.04e-13	0.0558863	-0.648749	0.223474	-0.564136	-0.167588	-0.0846125
YER083C	GET2	0.0492583	0.495347	0.595404	0.332108	3.12e-05	6.84e-05	0.755047	0.000475708	0.0017126	-0.118194	0.0194285	0.0377422	-0.230184	0.00907449	0.0170479	0.00306902	0.94484	0.973952	0.705789	0.121263	0.282849	-0.11199	0.422939	0.233253
YDL100C	GET3	0.198374	0.00972336	0.0184782	0.171493	0.0371974	0.0564278	0.104186	0.824055	0.900584	0.353634	5.15797e-13	2.85064e-12	-0.448202	9.83661e-07	3.13385e-06	-0.433645	2.97e-13	9.31e-13	-0.094188	-0.787279	-0.0268809	-0.801836	-0.0673071	0.0145571
YOR164C	GET4	1.06573	1.11e-45	1.92e-44	1.39057	1.41e-64	2.98e-63	0.97816	3.86e-08	3.24e-07	0.357758	1.19513e-10	5.67814e-10	0.119437	0.194705	0.271274	-0.000980441	0.975871	1	-0.0875656	-0.358738	0.324848	-0.238321	-0.412414	-0.120417
YKR106W	GEX2	0.846063	1.35e-06	4.31e-06	1.45498	5.89e-19	3.2e-18	2.29534	9.19e-16	2.07e-14	-0.306017	0.0174937	0.03429	-0.195768	0.216314	0.297095	-1.57204	2.9e-23	1.44e-22	1.44927	-1.26602	0.608916	0.110249	0.840358	-1.37627
YKL104C	GFA1	-0.526373	2.35e-11	1.13e-10	-1.0096	3.62e-33	3.36e-32	-1.30471	1.17e-09	1.27e-08	0.00472324	0.912166	0.970355	0.797937	5.98122e-20	5.32851e-19	1.15307	6.47e-85	1.43e-83	-0.778335	1.14835	-0.483224	0.793213	-0.295111	0.355133
YMR255W	GFD1	0.733283	2.21e-22	1.86e-21	1.02253	4.66e-36	4.75e-35	1.00563	2.09e-08	1.83e-07	-0.158523	0.00799218	0.0168366	-0.301289	0.000962106	0.00210656	-0.237137	0.000344081	0.00061467	0.272352	-0.0786141	0.289249	-0.142766	-0.016897	0.0641522
YCL036W	GFD2	-0.52248	2.15e-12	1.11e-11	-0.512082	1.13e-10	3.87e-10	-0.498055	0.00128764	0.00413653	0.0854239	0.167035	0.249847	-0.29725	0.00103083	0.00224609	-1.7577	1.48e-124	5.39e-123	0.0244254	-1.84312	0.0103987	-0.382674	0.0140268	-1.46045
YDR358W	GGA1	0.198461	0.0240604	0.0422815	0.237585	0.00704776	0.011926	0.376863	0.0459601	0.0901946	-0.653806	4.57515e-15	2.81744e-14	-0.14295	0.192352	0.268647	0.869424	1.18e-33	8.46e-33	0.178402	1.52323	0.0391239	0.510856	0.139278	1.01237
YHR108W	GGA2	-0.0524392	0.487523	0.587463	-0.459632	1.46e-08	4.23e-08	-0.472845	0.00825303	0.0207263	0.218234	1.50696e-05	4.62313e-05	0.171146	0.0449485	0.0738721	0.0249416	0.650259	0.715359	-0.420406	-0.193293	-0.407193	-0.0470881	-0.0132131	-0.146204
YDL198C	GGC1	-0.0513351	0.52832	0.628328	-0.160547	0.0434887	0.0652282	-1.28709	1.32e-11	1.86e-10	-0.672896	5.87418e-31	7.39177e-30	-1.19398	8.15271e-38	1.51681e-36	-1.64425	1.9e-126	7.18e-125	-1.23576	-0.971357	-0.109212	-0.521087	-1.12655	-0.45027
YHR061C	GIC1	-0.000569606	0.947803	0.984538	-0.334692	0.000593632	0.00114205	0.0263811	0.937191	0.983052	-0.0795231	0.336836	0.449537	-0.0474139	0.687808	0.774905	-0.155935	0.0860144	0.116048	0.0269507	-0.0764124	-0.334122	0.0321092	0.361073	-0.108522
YDR309C	GIC2	0.53616	1.26e-12	6.63e-12	0.312496	0.000110481	0.000229431	0.672042	0.000378489	0.00138553	-0.134214	0.0108265	0.0222848	-0.0152945	0.855447	0.908457	1.22691	2.13e-93	5.19e-92	0.135882	1.36112	-0.223664	0.118919	0.359547	1.2422
YCL039W	GID7	-0.346863	3.25e-05	8.83e-05	-0.648858	1.38e-12	5.39e-12	-0.44807	0.011452	0.0274514	-0.26892	7.13149e-05	0.00020358	0.13694	0.12827	0.18809	0.738775	5.17e-28	3.09e-27	-0.101207	1.00769	-0.301995	0.40586	0.200788	0.601835
YMR135C	GID8	-0.246566	0.00342052	0.00700491	-0.355465	7.93e-05	0.000167137	0.066523	0.817645	0.894738	-0.459578	2.91052e-10	1.35509e-09	0.412932	8.45129e-06	2.44394e-05	1.10022	3.41e-60	4.92e-59	0.313088	1.5598	-0.1089	0.872511	0.421988	0.687288
YNL153C	GIM3	0.701736	1.71e-21	1.37e-20	1.15826	1.61e-46	2.21e-45	1.38221	5.23e-11	6.83e-10	0.315762	1.36251e-09	6.05492e-09	0.377128	1.67049e-05	4.66255e-05	0.20507	0.000611377	0.00106487	0.680477	-0.110693	0.456527	0.0613653	0.22395	-0.172058
YEL003W	GIM4	0.61195	1.05e-15	6.59e-15	0.933991	1.06e-29	8.67e-29	0.291251	0.0769111	0.1389	0.510612	3.81009e-20	3.0704e-19	-0.242899	0.00645112	0.0123996	-0.508245	1.05e-13	3.36e-13	-0.320699	-1.01886	0.322042	-0.75351	-0.642741	-0.265346
YML094W	GIM5	0.558167	5.02e-05	0.000133122	0.765779	4.3e-08	1.2e-07	0.674341	0.0253073	0.0543462	0.451164	0.00354421	0.00795647	0.365771	0.0568769	0.0912062	0.299195	0.0696696	0.0951743	0.116175	-0.151969	0.207612	-0.0853924	-0.0914374	-0.0665767
YDR507C	GIN4	-0.259282	0.000393667	0.000935218	-0.414937	1.83e-07	4.81e-07	-0.78619	8.92e-05	0.000381414	-0.0293843	0.573355	0.686213	0.262492	0.00215081	0.00447505	0.593283	6.06e-24	3.1e-23	-0.526908	0.622667	-0.155656	0.291876	-0.371253	0.330791
YBR045C	GIP1	0.365104	0.00495655	0.00991017	-0.113822	0.492352	0.571979	-0.849241	0.00976577	0.0239718	-0.0935288	0.460891	0.579915	-0.933055	1.14305e-06	3.60921e-06	-1.07295	7.08e-11	1.98e-10	-1.21434	-0.979424	-0.478925	-0.839526	-0.735419	-0.139898
YER054C	GIP2	-1.55443	1.8e-48	3.39e-47	-1.93969	1.64e-61	3.19e-60	-1.18983	3.52e-07	2.5e-06	-2.31186	3.23786e-81	1.05379e-79	-2.57886	8.96899e-63	2.82272e-61	-1.95149	5.87e-62	8.8e-61	0.364602	0.360368	-0.385261	-0.267004	0.749863	0.627372
YPL137C	GIP3	0.786806	3.14e-25	2.95e-24	0.551924	2.34e-11	8.41e-11	0.277495	0.122962	0.206263	0.123647	0.0405397	0.0728309	-0.0145843	0.900789	0.945576	-0.0819119	0.243455	0.301111	-0.509311	-0.205559	-0.234882	-0.138231	-0.274429	-0.0673276
YAL031C	GIP4	0.033232	0.729337	0.810986	-0.117435	0.238485	0.304598	-0.043643	0.912317	0.966649	-0.178567	0.0431684	0.0769176	0.218901	0.0268352	0.0463304	0.238564	0.00302974	0.00493969	-0.0768749	0.417131	-0.150667	0.397468	0.0737922	0.019663
YDR152W	GIR2	0.363455	1.41e-06	4.47e-06	0.490788	1.58e-09	4.93e-09	0.553881	0.00400136	0.0110897	0.371008	9.70105e-11	4.63189e-10	0.396584	5.57084e-06	1.64416e-05	0.257334	4.25e-05	8.15e-05	0.190426	-0.113675	0.127333	0.0255755	0.0630931	-0.13925
YDR096W	GIS1	-0.232949	0.00614803	0.0120519	-0.57864	3.67e-10	1.21e-09	-0.570366	0.00957384	0.0235435	-0.856717	7.29568e-29	8.62298e-28	-0.699596	6.24153e-12	3.16541e-11	-0.346459	5.04e-06	1.03e-05	-0.337417	0.510258	-0.345691	0.157121	0.00827402	0.353137
YNL255C	GIS2	0.394851	1.51e-05	4.25e-05	0.964304	2.8e-20	1.62e-19	1.01131	0.000515805	0.0018383	0.237197	4.75104e-06	1.54086e-05	0.140234	0.14187	0.205748	0.00312569	0.906874	0.946218	0.616455	-0.234071	0.569453	-0.096963	0.0470023	-0.137108
YLR094C	GIS3	-0.262729	0.000861319	0.00193976	-0.554169	1.47e-10	4.99e-10	-0.0355572	0.621	0.730149	-0.294578	3.25958e-06	1.07646e-05	-0.251579	0.00726724	0.0138419	0.0175286	0.813262	0.865652	0.227172	0.312107	-0.291441	0.0429986	0.518612	0.269108
YML006C	GIS4	0.130285	0.109765	0.164782	-0.152601	0.071665	0.103397	-0.185482	0.414104	0.543355	-0.10762	0.138489	0.21277	0.0462538	0.613078	0.707712	-0.308368	3.53e-05	6.82e-05	-0.315767	-0.200748	-0.282886	0.153873	-0.0328806	-0.354621
YCR098C	GIT1	-0.184655	0.261868	0.349952	0.420956	0.00427022	0.00742336	1.22184	4.44e-06	2.57e-05	-1.53194	7.92965e-34	1.10148e-32	-0.767405	4.29933e-08	1.5797e-07	-0.863054	2.39e-13	7.56e-13	1.4065	0.668883	0.605611	0.764532	0.800888	-0.0956494
YEL011W	GLC3	-1.57502	2.41e-83	8.05e-82	-1.86357	3.73e-96	1.28e-94	-0.927824	1.01e-06	6.64e-06	-2.54044	<1E-300	0	-2.51414	1.96412e-138	1.76378e-136	-0.97522	6.32e-55	8.02e-54	0.647199	1.56522	-0.288551	0.0263021	0.93575	1.53892
YER133W	GLC7	0.18599	0.0300972	0.0519852	0.261256	0.00519513	0.00894591	-0.246532	0.429082	0.557047	-0.0848392	0.103721	0.166452	-0.404701	1.83804e-05	5.09641e-05	-0.358234	1.37e-09	3.53e-09	-0.432522	-0.273395	0.0752662	-0.319862	-0.507788	0.0464665
YMR311C	GLC8	-0.308527	3.41e-05	9.25e-05	-0.0965895	0.249839	0.317059	0.227493	0.308717	0.430632	-0.291034	5.87529e-08	2.29061e-07	-0.14719	0.0904407	0.137934	0.508753	1.72e-17	6.58e-17	0.53602	0.799787	0.211938	0.143843	0.324082	0.655943
YDL207W	GLE1	0.0921172	0.241099	0.326525	-0.0319053	0.715162	0.784352	-0.0286684	0.957161	0.996109	-0.0516186	0.375135	0.48912	0.156616	0.0710309	0.111462	0.156113	0.0165823	0.024727	-0.120786	0.207732	-0.124022	0.208235	0.0032369	-0.000502979
YER107C	GLE2	-0.122322	0.151564	0.218358	-0.142455	0.100846	0.140801	-0.276833	0.120594	0.203241	0.0760047	0.260247	0.363074	0.301043	0.00112384	0.00243457	0.265893	0.000160236	0.000294259	-0.154511	0.189889	-0.0201331	0.225039	-0.134378	-0.03515
YKR058W	GLG1	-0.39135	1.45e-05	4.09e-05	-0.633013	2.05e-10	6.89e-10	-0.181077	0.429942	0.557627	-1.16085	1.15263e-38	1.90325e-37	-1.61723	3.25819e-41	6.81488e-40	-1.00188	1.88e-28	1.14e-27	0.210273	0.158966	-0.241664	-0.456383	0.451937	0.615349
YJL137C	GLG2	-1.17845	3.12e-33	3.76e-32	-1.58345	5.4e-49	8.08e-48	-1.93172	3.87e-16	9.03e-15	-0.920565	4.9737e-22	4.31802e-21	-1.55812	2.40265e-32	3.71144e-31	-1.25812	1.81e-33	1.29e-32	-0.753272	-0.33755	-0.405001	-0.637558	-0.348271	0.300008
YCL040W	GLK1	-2.66525	3.03e-181	2.59e-179	-2.39793	6.33e-130	3.5e-128	-2.08359	5.83e-18	1.6e-16	-2.69298	<1E-300	0	-1.74275	1.78515e-67	6.07222e-66	0.00800265	0.914029	0.952741	0.58166	2.70098	0.267318	0.950233	0.314342	1.75075
YPR035W	GLN1	-0.825229	5.8e-22	4.81e-21	-0.116012	0.211705	0.274184	0.366272	0.239572	0.352616	0.657136	1.02446e-37	1.6551e-36	0.862888	5.3262e-20	4.76387e-19	0.753592	1e-36	7.82e-36	1.1915	0.0964556	0.709216	0.205752	0.482284	-0.109296
YER040W	GLN3	0.241037	0.00761352	0.0147214	-0.0316103	0.768612	0.831615	-0.0465498	0.848736	0.91942	0.140304	0.0849794	0.14008	0.432363	3.0078e-05	8.09007e-05	0.70018	2.41e-18	9.56e-18	-0.287587	0.559875	-0.272647	0.292058	-0.0149395	0.267817
YOR168W	GLN4	-0.137206	0.0669551	0.106629	-0.158909	0.044659	0.0668794	-0.142401	0.559014	0.677589	0.20579	4.43575e-05	0.000129816	0.403454	8.8825e-06	2.55985e-05	-0.0255024	0.685218	0.747008	-0.00519454	-0.231293	-0.0217026	0.197664	0.0165081	-0.428957
YML004C	GLO1	-0.0640311	0.37057	0.46975	0.296786	0.000217969	0.000440048	0.365037	0.0786668	0.141491	-0.121957	0.0196756	0.0382001	0.354764	4.30861e-05	0.00011362	0.836925	9.87e-46	1e-44	0.429068	0.958883	0.360817	0.476721	0.0682511	0.482161
YDR272W	GLO2	-0.348418	2.3e-06	7.12e-06	-0.151806	0.0564755	0.0831614	-0.08019	0.689084	0.789682	-0.297772	1.3559e-08	5.57676e-08	-0.207078	0.0199986	0.0354822	0.572368	1.63e-22	7.78e-22	0.268228	0.87014	0.196612	0.0906937	0.0716158	0.779446
YER122C	GLO3	0.0531288	0.493699	0.593634	-0.069819	0.388614	0.466074	-0.147403	0.506776	0.630953	0.0300862	0.513561	0.630671	0.276709	0.00153337	0.00325781	0.196312	0.000731608	0.00126483	-0.200531	0.166226	-0.122948	0.246623	-0.0775836	-0.0803977
YOR040W	GLO4	-0.754391	1.74e-15	1.07e-14	-0.99912	3.63e-22	2.3e-21	-0.634265	0.00354105	0.00998216	-0.743218	8.22224e-15	5.00843e-14	-0.91406	1.25359e-13	7.22238e-13	-0.646673	6.15e-11	1.73e-10	0.120126	0.0965454	-0.244729	-0.170841	0.364855	0.267387
YPL091W	GLR1	0.0618643	0.41977	0.519445	0.0565228	0.495449	0.574786	-0.0400571	0.831854	0.906755	0.0363719	0.476302	0.593838	-0.127884	0.150018	0.215846	0.0518591	0.384597	0.453517	-0.101921	0.0154872	-0.00534149	-0.164256	-0.0965799	0.179743
YDL171C	GLT1	0.159329	0.0292615	0.0506229	0.161936	0.0454166	0.0678871	0.228044	0.292606	0.41407	0.482792	2.06459e-21	1.74082e-20	0.818655	3.68183e-21	3.50738e-20	0.71643	8.99e-34	6.47e-33	0.0687148	0.233638	0.00260675	0.335864	0.0661081	-0.102225
YEL046C	GLY1	0.290576	0.000361509	0.000862159	0.405066	4.33e-06	1.02e-05	0.324701	0.262271	0.379913	0.242388	2.5197e-06	8.42441e-06	0.341955	0.000213342	0.000513531	-0.373775	1.07e-10	2.94e-10	0.0341258	-0.616163	0.114491	0.0995675	-0.0803649	-0.715731
YDR506C	GMC1	-0.417986	0.000181798	0.000451256	-0.12508	0.278666	0.349413	0.330191	0.180899	0.28223	-0.432715	3.57757e-05	0.000105897	-0.34408	0.00777919	0.0147544	-0.10139	0.370261	0.43834	0.748177	0.331326	0.292906	0.0886353	0.455271	0.24269
YKR030W	GMH1	0.553804	1.56e-12	8.17e-12	0.874642	2.6e-25	1.84e-24	0.66585	0.000166605	0.000672304	-0.0308736	0.653703	0.759834	-0.259151	0.00505593	0.00991785	-0.199268	0.0043769	0.00701592	0.112045	-0.168395	0.320838	-0.228277	-0.208792	0.0598829
YFL017C	GNA1	-0.232164	0.00828298	0.0159292	-0.0955692	0.327123	0.401683	-0.0235626	0.83828	0.911844	-0.0809512	0.161063	0.242206	-0.90507	1.37952e-21	1.34264e-20	-1.19646	1.26e-59	1.79e-58	0.208601	-1.11551	0.136594	-0.824119	0.0720067	-0.291393
YHR183W	GND1	-1.55161	8.95e-83	2.95e-81	-1.27998	2.66e-49	4.03e-48	-1.21587	9.02e-09	8.53e-08	-0.229664	3.19193e-06	1.05515e-05	-1.0223	2.56764e-27	3.23235e-26	-1.07695	1.52e-74	2.91e-73	0.335742	-0.847284	0.271632	-0.792632	0.0641102	-0.0546524
YGR256W	GND2	-0.505929	0.000372103	0.00088586	-0.172385	0.226866	0.291691	0.691834	0.0119462	0.0284936	-1.11838	6.75875e-16	4.36565e-15	-0.496253	0.0012495	0.00269035	-1.26603	2.07e-18	8.27e-18	1.19776	-0.147655	0.333544	0.622123	0.86422	-0.769778
YDR508C	GNP1	-0.452585	3.49e-09	1.42e-08	-0.354133	1.64e-05	3.68e-05	-0.192514	0.258306	0.37518	0.0865219	0.0670837	0.113725	0.536451	1.35516e-09	5.73663e-09	0.649148	1.48e-28	9e-28	0.26007	0.562626	0.0984516	0.449929	0.161619	0.112697
YOR320C	GNT1	-0.0671774	0.384869	0.483823	-0.0780339	0.371195	0.447411	-0.147761	0.585032	0.698083	0.0451792	0.447286	0.565784	-0.520842	7.64741e-09	2.99973e-08	-0.459166	4.38e-12	1.31e-11	-0.0805834	-0.504346	-0.0108565	-0.566022	-0.0697269	0.061676
YJL184W	GON7	-0.555406	5.01e-10	2.17e-09	-0.338481	0.000313438	0.000620527	-0.163654	0.137489	0.226497	0.0368284	0.68985	0.790798	-0.315989	0.00147938	0.00315105	-0.110849	0.128724	0.168393	0.391752	-0.147677	0.216925	-0.352817	0.174827	0.20514
YNL274C	GOR1	-1.17292	2.96e-53	6.12e-52	-0.799777	8.25e-23	5.38e-22	-0.439248	0.0108809	0.026241	-1.95325	2.39542e-179	1.61379e-177	-2.32975	7.38814e-115	4.65038e-113	-0.816993	1.69e-35	1.29e-34	0.733673	1.13626	0.373144	-0.3765	0.360529	1.51276
YHL031C	GOS1	-0.750833	9.22e-05	0.000237686	-0.357992	0.0564807	0.0831614	0.113527	0.909807	0.964899	-0.141954	0.540022	0.655372	-0.0982865	0.694704	0.781107	-0.101112	0.667849	0.731258	0.86436	0.0408415	0.392841	0.0436673	0.471519	-0.0028258
YMR292W	GOT1	-0.0431916	0.599119	0.693954	-0.160247	0.0643215	0.093724	-0.780057	0.000159142	0.000644113	0.264674	2.10555e-06	7.10319e-06	-0.752871	8.91472e-17	6.49088e-16	-0.843709	3.94e-36	3.03e-35	-0.736865	-1.10838	-0.117056	-1.01754	-0.61981	-0.090838
YHR005C	GPA1	0.812287	2.63e-27	2.65e-26	0.863226	1.67e-26	1.23e-25	0.496461	0.00657715	0.0171301	0.18356	0.00106158	0.00259219	0.51435	5.59032e-09	2.21345e-08	0.68185	1.49e-29	9.45e-29	-0.315826	0.49829	0.050939	0.33079	-0.366765	0.1675
YER020W	GPA2	-0.0736492	0.400574	0.499811	-0.0582661	0.556935	0.637239	0.542515	0.0176814	0.0398349	-0.346115	1.78158e-09	7.80396e-09	-0.175204	0.0460422	0.0754121	0.224989	0.00037926	0.00067413	0.616164	0.571105	0.0153831	0.170912	0.600781	0.400193
YOR371C	GPB1	-0.129871	0.123323	0.182299	-0.499065	6.76e-08	1.85e-07	-0.442222	0.0278035	0.0589556	-0.173845	0.0159044	0.0315512	0.269886	0.00413958	0.00824365	0.357463	1.03e-06	2.22e-06	-0.312351	0.531307	-0.369195	0.44373	0.0568435	0.087577
YAL056W	GPB2	-0.0626286	0.406437	0.505758	-0.180428	0.0245401	0.0385295	-0.142644	0.429559	0.557419	-0.268201	2.07605e-06	7.01774e-06	0.0146262	0.908366	0.951897	0.22927	0.000268909	0.000484869	-0.0800155	0.497471	-0.1178	0.282827	0.0377844	0.214644
YDL022W	GPD1	0.0799938	0.285349	0.375682	0.653054	8.57e-16	3.99e-15	1.14239	2.12e-08	1.85e-07	-0.306204	5.98102e-09	2.53422e-08	-0.197283	0.0311413	0.0531114	0.473557	6.27e-16	2.23e-15	1.06239	0.779761	0.57306	0.108921	0.489332	0.67084
YOL059W	GPD2	0.27438	0.000200152	0.000493367	0.627111	3.81e-15	1.72e-14	0.744014	0.000554373	0.00196022	0.335032	2.56584e-10	1.19959e-09	-0.410494	3.70362e-06	1.11158e-05	-0.906117	2.32e-47	2.49e-46	0.469634	-1.24115	0.352731	-0.745526	0.116903	-0.495623
YGL121C	GPG1	-3.25245	5.53e-188	5.05e-186	-3.38891	6.69e-179	6.18e-177	-1.55938	2.75e-13	4.86e-12	-3.10407	1.63678e-151	9.26637e-150	-3.43276	6.63377e-111	3.95385e-109	-0.934909	7.21e-24	3.67e-23	1.69307	2.16916	-0.136457	-0.328686	1.82953	2.49785
YPR160W	GPH1	-3.42482	<1E-300	2.3e-307	-4.15221	<1E-300	0	-3.54633	2.76e-61	9.81e-59	-4.49204	<1E-300	0	-4.64772	4.29e-312	0	-2.80094	<1E-300	0	-0.121503	1.69109	-0.727382	-0.155678	0.605879	1.84677
YGR216C	GPI1	0.00289022	0.982021	1	0.389151	1.29e-05	2.92e-05	0.389398	0.0196414	0.0437246	0.105375	0.13668	0.210231	0.402321	3.21223e-05	8.60899e-05	0.427094	1.26e-08	3.08e-08	0.386508	0.321718	0.386261	0.296946	0.000247632	0.0247724
YGL142C	GPI10	0.288867	0.00127889	0.00280624	0.31585	0.000724312	0.00138321	0.00195774	0.797903	0.877694	0.0856421	0.267499	0.371427	0.102029	0.333672	0.428818	0.284021	0.000357576	0.000637262	-0.286909	0.198379	0.0269837	0.016387	-0.313892	0.181992
YDR302W	GPI11	0.522115	4.22e-10	1.84e-09	0.80339	6.83e-20	3.86e-19	0.45284	0.0106278	0.0257597	-0.00997966	0.95772	1	-0.866057	1.91061e-16	1.35882e-15	-0.89159	2.67e-26	1.48e-25	-0.0692747	-0.88161	0.281275	-0.856077	-0.350549	-0.0255326
YMR281W	GPI12	-0.0681503	0.50172	0.601993	-0.0423632	0.698751	0.769356	-0.19528	0.429743	0.557476	-0.0296016	0.674703	0.779896	-0.51968	3.11048e-05	8.34626e-05	-0.330265	0.00092124	0.00157893	-0.12713	-0.300663	0.0257872	-0.490078	-0.152917	0.189415
YLL031C	GPI13	-0.0370794	0.635505	0.726166	-0.34103	8.37e-05	0.000176178	-0.826835	6.44e-05	0.000284881	0.301453	0.000596069	0.00150499	-0.477965	2.36215e-07	8.05522e-07	-0.476644	3.21e-12	9.62e-12	-0.789755	-0.778097	-0.30395	-0.779418	-0.485805	0.00132177
YJR013W	GPI14	-0.128406	0.173441	0.245427	0.142762	0.140396	0.189926	0.128174	0.492356	0.617318	-0.33262	7.20723e-05	0.000205568	0.0165441	0.886471	0.93421	0.131211	0.116503	0.153715	0.25658	0.463831	0.271168	0.349164	-0.0145878	0.114667
YNL038W	GPI15	0.781694	5.26e-22	4.37e-21	0.966451	9.19e-29	7.24e-28	0.670736	0.000122954	0.00051433	0.50018	9.94898e-15	6.04385e-14	0.0801965	0.403473	0.502742	-0.189869	0.0174219	0.0259047	-0.110957	-0.690049	0.184757	-0.419984	-0.295714	-0.270065
YHR188C	GPI16	-0.0930545	0.219676	0.302	-0.19539	0.0188864	0.0301369	-0.179709	0.21602	0.32543	-0.0153951	0.688149	0.789654	-0.525947	3.24564e-09	1.31763e-08	-0.536043	3.1e-18	1.22e-17	-0.0866541	-0.520647	-0.102336	-0.510552	0.0156818	-0.0100955
YDR434W	GPI17	0.122945	0.11644	0.173567	-0.0700794	0.373386	0.44957	-0.184689	0.379128	0.506634	-0.0613994	0.295152	0.403921	-0.39538	1.04444e-05	2.98442e-05	-0.0952607	0.133396	0.174099	-0.307634	-0.0338612	-0.193025	-0.33398	-0.11461	0.300119
YBR004C	GPI18	0.691453	2.74e-17	1.85e-16	1.05722	2.22e-34	2.14e-33	1.11983	3.81e-10	4.45e-09	0.0868333	0.340263	0.452498	0.763891	2.08335e-13	1.1801e-12	0.837756	1.59e-24	8.25e-24	0.428375	0.750922	0.365768	0.677058	0.0626063	0.0738644
YDR437W	GPI19	0.534118	0.000413099	0.000977943	0.526295	0.000900687	0.00169981	0.803597	0.0109108	0.0262942	0.13254	0.431794	0.549592	0.501618	0.0070504	0.0134479	0.636293	3.76e-05	7.25e-05	0.269479	0.503752	-0.0078228	0.369078	0.277302	0.134675
YPL076W	GPI2	-0.0584688	0.639102	0.728769	0.0178454	0.904567	0.946806	0.621443	0.0101683	0.0248064	0.0568755	0.742766	0.834526	0.142039	0.394133	0.492483	0.240344	0.0634365	0.087348	0.679911	0.183469	0.0763142	0.0851638	0.603597	0.0983051
YDR331W	GPI8	0.152858	0.0677398	0.10765	0.0951852	0.29307	0.365119	-0.291917	0.157441	0.252166	0.18464	0.00397968	0.0088661	-0.0064925	0.988026	1	-0.133931	0.0708263	0.0965981	-0.444775	-0.318571	-0.0576724	-0.191132	-0.387102	-0.127439
YKL152C	GPM1	0.304476	0.000413719	0.000979068	1.21933	1.05e-31	9.18e-31	1.26161	1.83e-05	9.27e-05	0.885572	8.20475e-61	2.06251e-59	0.614698	2.92884e-10	1.30203e-09	-0.65373	3.27e-29	2.05e-28	0.957131	-1.5393	0.914856	-0.270874	0.0422746	-1.26843
YDL021W	GPM2	-1.89472	7.58e-43	1.2e-41	-1.12689	9.38e-18	4.8e-17	-0.211404	0.433806	0.561342	-2.48836	8.48134e-82	2.81472e-80	-2.05091	2.79882e-42	6.02238e-41	-0.865422	4.67e-16	1.68e-15	1.68331	1.62294	0.767827	0.437451	0.915485	1.18549
YOL056W	GPM3	0.465234	2.81e-07	9.6e-07	0.587406	5.49e-10	1.79e-09	0.495106	0.0161214	0.0369122	0.00940969	0.87408	0.940984	0.137383	0.161025	0.229622	0.120003	0.104384	0.138454	0.0298722	0.110593	0.122172	0.127973	-0.0922998	-0.0173798
YOR262W	GPN2	0.630177	1.64e-14	9.66e-14	0.819255	1.23e-20	7.23e-20	0.76311	0.00014214	0.000581937	0.330258	2.18656e-06	7.35806e-06	0.112463	0.281618	0.372925	0.47019	3.2e-10	8.57e-10	0.132932	0.139932	0.189077	-0.217795	-0.0561451	0.357727
YLR243W	GPN3	0.650999	5.95e-18	4.14e-17	0.658701	7.91e-16	3.69e-15	0.44372	0.0125854	0.0297974	0.439875	2.57907e-12	1.37245e-11	0.628058	1.89262e-12	9.8966e-12	0.431752	1.4e-10	3.83e-10	-0.207279	-0.0081225	0.00770172	0.188183	-0.214981	-0.196306
YIL053W	GPP1	0.702839	6.41e-18	4.45e-17	1.72391	8.33e-68	1.87e-66	1.74593	1.13e-10	1.41e-09	1.24347	1.68596e-114	6.92581e-113	0.84662	6.99401e-19	5.90284e-18	-0.922941	1.09e-54	1.37e-53	1.04309	-2.16641	1.02107	-0.396853	0.0220202	-1.76956
YER062C	GPP2	-0.447121	1.02e-09	4.31e-09	0.720734	1.65e-18	8.76e-18	1.11388	3.43e-07	2.44e-06	-0.404895	2.635e-14	1.55993e-13	-1.07488	6.99831e-32	1.06637e-30	-1.08116	4.86e-66	7.9e-65	1.56101	-0.67627	1.16786	-0.669987	0.39315	-0.00628286
YDL035C	GPR1	-0.344529	1.99e-05	5.56e-05	-0.274416	0.00141974	0.00261357	-0.34284	0.122321	0.205432	-0.0805766	0.256515	0.358834	-0.0823796	0.414052	0.512905	0.0260576	0.699927	0.760468	0.00168821	0.106634	0.0701128	-0.00180307	-0.0684246	0.108437
YKR067W	GPT2	-1.54787	2.19e-84	7.48e-83	-1.92474	1.82e-105	7.12e-104	-2.04381	9.9e-25	4.48e-23	-0.850307	2.39356e-36	3.63184e-35	-1.38908	1.22262e-43	2.67349e-42	-0.401397	4.66e-09	1.17e-08	-0.495939	0.44891	-0.376864	-0.538768	-0.119076	0.987678
YKL026C	GPX1	-0.429567	4.39e-05	0.000117512	-0.849341	2.04e-13	8.41e-13	0.0330387	0.808474	0.887295	-1.43537	2.44127e-25	2.45842e-24	-1.16912	3.291e-13	1.83788e-12	-0.230454	0.0509735	0.0713502	0.462605	1.20491	-0.419774	0.266247	0.88238	0.938668
YBR244W	GPX2	2.78235	8.89e-247	1.2e-244	2.88724	8.26e-228	1.09e-225	2.32604	8.01e-33	5.93e-31	0.84555	3.54193e-55	8.14403e-54	0.402867	4.19877e-06	1.25654e-05	-0.0999658	0.131985	0.172359	-0.456315	-0.945516	0.104893	-0.442684	-0.561208	-0.502832
YLL035W	GRC3	0.366415	2.94e-05	8.06e-05	0.167264	0.0929396	0.130681	0.0244873	0.846226	0.91738	0.588173	5.66834e-15	3.46845e-14	0.556081	1.25846e-10	5.80133e-10	0.397434	1.22e-10	3.33e-10	-0.341927	-0.190739	-0.199151	-0.0320925	-0.142776	-0.158647
YPL223C	GRE1	-0.457413	0.0104205	0.0196756	-0.261207	0.128745	0.175787	0.798368	0.0171106	0.0387821	-0.544003	0.0022582	0.005237	-0.499065	0.0195076	0.0346928	-0.177842	0.287046	0.348519	1.25578	0.366161	0.196207	0.0449377	1.05957	0.321223
YOL151W	GRE2	1.21485	1.38e-43	2.26e-42	1.73339	1.21e-80	3.34e-79	2.04833	1.66e-24	7.38e-23	0.801991	2.03416e-29	2.46477e-28	0.279902	0.00503868	0.00989086	0.541568	1.94e-12	5.89e-12	0.833481	-0.260423	0.518535	-0.522089	0.314945	0.261666
YHR104W	GRE3	-0.355596	8.48e-06	2.47e-05	-0.075792	0.412688	0.491885	0.195475	0.268362	0.387156	-0.397186	1.78402e-10	8.39899e-10	-0.515544	1.9761e-08	7.48117e-08	0.824392	1.03e-40	9.1e-40	0.551071	1.22158	0.279804	-0.118358	0.271267	1.33994
YDR517W	GRH1	-1.00998	5.99e-41	8.99e-40	-0.712277	1.06e-18	5.68e-18	-0.474867	0.00222926	0.00665717	-0.519569	1.71553e-24	1.66775e-23	-0.64927	4.54708e-13	2.49793e-12	-0.518938	7.35e-19	3e-18	0.535112	0.000631141	0.297702	-0.1297	0.23741	0.130331
YJR090C	GRR1	0.312885	9.77e-05	0.000251194	-0.0534069	0.526318	0.606218	-0.204978	0.402309	0.530923	0.229013	0.00021653	0.000574768	0.307008	0.000474146	0.00108752	0.309069	4.05e-06	8.32e-06	-0.517863	0.0800561	-0.366292	0.077995	-0.151571	0.00206111
YBR121C	GRS1	-0.511824	3.65e-10	1.59e-09	-0.889249	2.56e-24	1.75e-23	-1.12567	7.75e-07	5.18e-06	0.0831095	0.113558	0.179418	-0.139026	0.153432	0.220053	-0.414921	2.51e-12	7.58e-12	-0.61385	-0.49803	-0.377425	-0.222136	-0.236425	-0.275895
YPR081C	GRS2	-0.373935	8.07e-05	0.000208893	-0.782985	7.7e-14	3.25e-13	-0.386289	0.0748726	0.135871	-0.598993	7.02371e-12	3.6371e-11	-0.171839	0.11312	0.168404	0.0871515	0.216912	0.271261	-0.0123538	0.686145	-0.409049	0.427155	0.396696	0.25899
YCL035C	GRX1	-0.0639641	0.391511	0.490167	0.493973	5.23e-10	1.71e-09	0.772803	0.000326814	0.00121954	-0.458503	1.57842e-17	1.10653e-16	-0.836945	1.02986e-20	9.56707e-20	0.133661	0.0298028	0.0429256	0.836768	0.592164	0.557938	-0.378442	0.27883	0.970606
YDR513W	GRX2	0.289671	0.000101767	0.000261245	0.665089	1.37e-16	6.63e-16	0.700916	0.000139735	0.000573101	-0.622895	2.17095e-26	2.2817e-25	-1.13196	1.39294e-34	2.35716e-33	-0.858769	3.07e-39	2.59e-38	0.411246	-0.235874	0.375419	-0.50906	0.035827	0.273186
YDR098C	GRX3	0.396528	6.96e-08	2.52e-07	0.710849	1.82e-18	9.62e-18	0.608749	0.00233131	0.00692512	0.230089	3.74522e-06	1.22722e-05	0.0598092	0.528372	0.625741	0.088215	0.141444	0.183788	0.212222	-0.141874	0.314321	-0.17028	-0.102099	0.0284058
YER174C	GRX4	-0.625394	6.06e-16	3.83e-15	-0.89721	2.96e-26	2.16e-25	-0.227242	0.270922	0.390399	-0.29415	4.70163e-07	1.69475e-06	-0.635582	2.3779e-12	1.23478e-11	-0.595589	8.88e-20	3.76e-19	0.398151	-0.301438	-0.271816	-0.341431	0.669968	0.039993
YPL059W	GRX5	-0.263579	0.000425966	0.00100523	-0.137885	0.0935768	0.131522	-0.291943	0.13033	0.216777	-0.396976	2.05919e-11	1.02761e-10	-0.477993	1.32164e-07	4.63125e-07	-0.178508	0.00679353	0.0106645	-0.0283638	0.218468	0.125694	-0.0810167	-0.154058	0.299485
YDL010W	GRX6	0.101008	0.582583	0.679228	0.077393	0.722098	0.790931	0.397641	0.172459	0.27183	-0.173379	0.321705	0.434682	-0.210417	0.310465	0.403586	-0.273418	0.143324	0.186016	0.296634	-0.100039	-0.0236148	-0.0370383	0.320248	-0.0630003
YBR014C	GRX7	0.594856	6.14e-15	3.69e-14	1.39287	8.43e-65	1.8e-63	1.31763	3.75e-12	5.75e-11	-0.174637	0.00188186	0.00441591	-0.801529	9.43712e-19	7.87596e-18	-0.593297	9.2e-20	3.89e-19	0.722778	-0.41866	0.798012	-0.626892	-0.0752347	0.208232
YLR364W	GRX8	-0.397795	0.00112422	0.00248625	-0.0110361	0.991586	1	0.263005	0.318057	0.440924	-0.439156	3.92268e-05	0.000115655	-0.622452	5.3857e-06	1.5923e-05	-0.708569	1.16e-09	3e-09	0.6608	-0.269413	0.386759	-0.183296	0.274041	-0.0861172
YGR032W	GSC2	-0.97138	6.59e-39	9.34e-38	-1.08228	6.23e-41	7.38e-40	-0.592113	0.00173648	0.00534906	-1.59472	1.85103e-202	1.48457e-200	-1.25174	2.1705e-41	4.554e-40	-0.441241	4.73e-14	1.54e-13	0.379267	1.15348	-0.110895	0.342981	0.490162	0.810497
YML048W	GSF2	-0.760123	1.12e-22	9.5e-22	-0.979184	4.7e-32	4.16e-31	-1.18265	1.35e-08	1.24e-07	-0.394772	1.1267e-15	7.1677e-15	-1.11147	1.02721e-32	1.61642e-31	-1.1974	1.04e-91	2.47e-90	-0.422525	-0.802626	-0.219061	-0.716701	-0.203464	-0.0859245
YJL101C	GSH1	-0.440056	5.8e-09	2.32e-08	-0.354599	9.44e-06	2.16e-05	0.10168	0.636147	0.744324	-0.220982	5.70896e-05	0.00016507	0.0387318	0.644705	0.737573	-0.126636	0.0383071	0.0544093	0.541736	0.0943461	0.0854565	0.259714	0.45628	-0.165368
YOL049W	GSH2	0.112525	0.124052	0.183175	0.186274	0.019164	0.0305654	-0.0942162	0.733085	0.823756	-0.03172	0.561	0.675144	0.0685747	0.432524	0.531288	0.463939	2.36e-15	8.24e-15	-0.206741	0.495659	0.0737492	0.100295	-0.280491	0.395364
YJL103C	GSM1	-1.39164	2.57e-51	5.14e-50	-1.7489	9.2e-67	2.02e-65	-1.71946	3.26e-14	6.27e-13	-1.82282	2.205e-95	8.25284e-94	-2.8079	1.79434e-105	9.9875e-104	-1.71687	3.51e-80	7.42e-79	-0.32783	0.105953	-0.35727	-0.985075	0.0294399	1.09103
YLR293C	GSP1	0.308484	0.000324428	0.000780061	0.268352	0.00329075	0.00579862	0.141154	0.580895	0.694315	0.428944	1.66236e-15	1.04863e-14	-0.177458	0.0666521	0.105203	-0.577618	1.75e-22	8.32e-22	-0.16733	-1.00656	-0.040132	-0.606401	-0.127198	-0.40016
YOR185C	GSP2	-0.398518	9.64e-07	3.11e-06	-0.361898	3.22e-05	7.06e-05	-0.183186	0.414228	0.543413	-1.41982	4.19598e-103	1.64351e-101	-1.85297	1.03351e-77	4.14327e-76	-0.820419	1.23e-34	9.05e-34	0.215332	0.5994	0.0366196	-0.433154	0.178713	1.03255
YFR015C	GSY1	-1.02772	1.36e-25	1.29e-24	-1.45923	2.46e-41	2.94e-40	-0.844711	3.7e-05	0.000173759	-3.16063	<1E-300	0	-1.76824	2.29643e-76	9.04471e-75	-1.15787	4.22e-73	7.82e-72	0.183012	2.00276	-0.431508	1.39239	0.61452	0.610374
YLR258W	GSY2	-0.709195	9.44e-20	7.06e-19	-0.977419	3.8e-30	3.16e-29	-0.477876	0.0119429	0.0284936	-2.3995	<1E-300	0	-1.89172	2.54043e-87	1.17191e-85	-0.276337	2.65e-06	5.51e-06	0.231318	2.12317	-0.268224	0.507781	0.499543	1.61539
YDR221W	GTB1	0.257994	0.00167121	0.00359355	0.639666	2.16e-13	8.92e-13	0.81636	1.78e-05	9.07e-05	0.142189	0.0535106	0.0930326	0.500864	7.4631e-08	2.67789e-07	0.45413	3.29e-10	8.78e-10	0.558366	0.31194	0.381671	0.358675	0.176695	-0.0467342
YGR102C	GTF1	0.442817	2.17e-08	8.26e-08	0.247286	0.00411537	0.0071671	0.266692	0.187314	0.289825	-0.0968887	0.111184	0.176164	-0.814037	3.83023e-17	2.85994e-16	-0.0831398	0.209372	0.262591	-0.176125	0.0137489	-0.195531	-0.717148	0.0194066	0.730897
YGR154C	GTO1	0.436306	1.65e-05	4.64e-05	0.744701	1.07e-12	4.2e-12	0.812512	0.000147547	0.000601883	0.128974	0.208897	0.302133	0.139405	0.259801	0.34745	-0.162627	0.228173	0.284133	0.376206	-0.291601	0.308395	0.0104312	0.0678106	-0.302033
YMR251W	GTO3	-0.598646	0.00248148	0.00520172	-0.118711	0.573977	0.653635	0.221297	0.747773	0.836865	-2.18874	1.23734e-52	2.70648e-51	-1.47546	1.08728e-20	1.00588e-19	-1.84327	3.1e-40	2.68e-39	0.819943	0.345476	0.479935	0.713285	0.340008	-0.36781
YML121W	GTR1	-0.105883	0.193549	0.27076	0.195107	0.0188829	0.0301369	0.50175	0.00697944	0.0180385	-0.0176823	0.780254	0.865564	0.213772	0.0156466	0.0283204	-0.0703203	0.268385	0.328399	0.607633	-0.052638	0.30099	0.231454	0.306643	-0.284092
YGR163W	GTR2	0.0783977	0.402203	0.5014	-0.4647	3.75e-08	1.05e-07	0.111811	0.511196	0.635508	-0.161535	0.0176567	0.0345293	0.526522	4.3499e-09	1.74384e-08	0.800898	3.64e-33	2.58e-32	0.0334134	0.962433	-0.543098	0.688058	0.576512	0.274375
YGL181W	GTS1	-0.187341	0.0185654	0.0334108	-0.552112	2.79e-10	9.3e-10	-0.0260346	0.715941	0.810678	-0.110947	0.0535384	0.0930568	0.195066	0.027101	0.0467414	0.638207	5.96e-24	3.05e-23	0.161307	0.749154	-0.364771	0.306013	0.526078	0.443141
YIR038C	GTT1	-1.19771	3.68e-53	7.55e-52	-0.867839	1.93e-25	1.37e-24	-0.397798	0.026437	0.0563833	-1.52099	1.84135e-124	8.00335e-123	-1.76483	2.02793e-73	7.63025e-72	-1.27052	2.31e-78	4.75e-77	0.799911	0.25047	0.32987	-0.243841	0.470041	0.494311
YLL060C	GTT2	-0.0450122	0.66605	0.751881	0.193222	0.0621662	0.0907796	0.528514	0.0291227	0.0613286	-0.233749	0.0551209	0.0954135	-0.115009	0.692705	0.77938	-0.55617	0.0223135	0.0327104	0.573526	-0.322421	0.238234	0.11874	0.335292	-0.441161
YEL017W	GTT3	-0.164715	0.0571427	0.0923969	-0.325776	0.000634159	0.0012169	-0.5249	0.00711852	0.0183271	-0.0375936	0.575921	0.688428	-0.317377	0.00124622	0.00268414	-0.608574	5.26e-15	1.8e-14	-0.360185	-0.57098	-0.161061	-0.279784	-0.199124	-0.291197
YMR217W	GUA1	0.108027	0.21265	0.293529	0.184814	0.0433902	0.0650949	-0.0704241	0.708449	0.806393	0.646804	8.95596e-36	1.33487e-34	-0.111911	0.230874	0.314383	-0.398967	7.93e-12	2.33e-11	-0.178451	-1.04577	0.0767872	-0.758715	-0.255238	-0.287056
YDL238C	GUD1	-0.434942	0.000301121	0.000726606	-0.709058	4.03e-08	1.13e-07	-0.216025	0.295247	0.416322	-0.475461	4.50691e-05	0.00013167	-0.00183279	0.997498	1	0.409225	9.16e-05	0.000171441	0.218917	0.884685	-0.274115	0.473628	0.493033	0.411058
YLR289W	GUF1	-0.767359	2.71e-16	1.76e-15	-1.08009	3.56e-26	2.59e-25	-0.537393	0.016655	0.0379023	-0.573794	7.4222e-10	3.37177e-09	-0.678143	1.54405e-08	5.9187e-08	-0.392217	3.07e-05	5.96e-05	0.229966	0.181576	-0.312728	-0.104349	0.542694	0.285926
YDR454C	GUK1	0.253832	0.00149798	0.0032469	0.499459	6.09e-09	1.81e-08	0.586047	0.0128023	0.0302474	0.406875	7.56486e-16	4.87232e-15	-0.413183	5.7245e-06	1.68655e-05	-0.858461	1.87e-48	2.05e-47	0.332215	-1.26534	0.245628	-0.820059	0.0865873	-0.445277
YGL084C	GUP1	-0.248688	0.00175532	0.00376243	-0.428272	6.38e-07	1.62e-06	-0.63032	0.00233656	0.00693459	-0.164429	0.0123811	0.0251619	-0.273297	0.00359715	0.00722325	0.0787729	0.209396	0.262591	-0.381632	0.243202	-0.179584	-0.108869	-0.202048	0.35207
YPL189W	GUP2	0.609309	2.41e-05	6.68e-05	0.880358	1.46e-09	4.59e-09	0.609607	0.033667	0.0692758	0.244993	0.16366	0.245562	-0.305268	0.190834	0.266764	-0.53643	0.008231	0.0127874	0.000298618	-0.781423	0.27105	-0.550261	-0.270751	-0.231162
YGL245W	GUS1	0.337704	4.8e-05	0.000127484	0.443594	8.82e-07	2.22e-06	0.354339	0.161096	0.256965	0.301871	2.39317e-09	1.04085e-08	0.275187	0.00275777	0.00565407	0.129372	0.023706	0.0346314	0.0166356	-0.172499	0.105891	-0.0266843	-0.089255	-0.145815
YHL032C	GUT1	-2.46466	1.58e-213	1.78e-211	-2.56405	1.15e-195	1.2e-193	-2.30008	1.59e-32	1.13e-30	-1.11874	7.72696e-90	2.73982e-88	-1.41544	3.63243e-52	9.5939e-51	-1.44546	8.58e-115	2.71e-113	0.16458	-0.326725	-0.0993838	-0.296701	0.263964	-0.0300237
YIL155C	GUT2	-3.31227	8.63e-263	1.39e-260	-3.4464	8e-246	1.23e-243	-3.50439	5.97e-41	6.94e-39	-2.34937	<1E-300	0	-2.32865	1.63608e-122	1.12439e-120	-1.05454	2.14e-71	3.86e-70	-0.192118	1.29482	-0.134127	0.0207138	-0.0579904	1.27411
YIL041W	GVP36	-0.177301	0.0223548	0.0396284	-0.286813	0.000585147	0.00112605	-0.12837	0.298985	0.421064	-0.181764	0.000179368	0.000483168	-0.437329	1.8957e-06	5.88027e-06	-0.217812	0.000194795	0.000355118	0.048931	-0.0360475	-0.109512	-0.255565	0.158443	0.219518
YJL091C	GWT1	0.10109	0.269355	0.357622	0.234277	0.0127527	0.0209339	0.0948384	0.455216	0.582562	0.168561	0.0174308	0.0342066	0.126024	0.181466	0.255258	0.421869	7.2e-09	1.79e-08	-0.00625169	0.253308	0.133187	-0.0425368	-0.139439	0.295845
YMR192W	GYL1	-0.370183	6.44e-06	1.91e-05	-0.558706	4.78e-10	1.57e-09	-0.498512	0.0202877	0.0449113	0.0784347	0.466235	0.584973	1.22445	1.33373e-36	2.38268e-35	1.50496	1.97e-92	4.75e-91	-0.128328	1.42653	-0.188523	1.14601	0.0601945	0.280515
YOR070C	GYP1	-0.0201012	0.814933	0.882202	-0.0229845	0.858879	0.910728	0.282185	0.153388	0.247203	-0.180731	0.0252833	0.0477929	0.364948	0.000391743	0.000910103	0.507447	2.4e-10	6.47e-10	0.302286	0.688178	-0.00288331	0.545678	0.30517	0.142499
YPL249C	GYP5	-0.624702	2.07e-13	1.14e-12	-0.831988	1.96e-19	1.09e-18	-0.642854	0.00145985	0.00461068	-0.143436	0.0361149	0.0659366	0.220808	0.0167962	0.0302385	0.38797	4.73e-08	1.12e-07	-0.0181528	0.531407	-0.207287	0.364244	0.189134	0.167162
YJL044C	GYP6	0.463741	3.14e-09	1.28e-08	0.613107	2.82e-13	1.15e-12	0.2858	0.0802046	0.143873	0.128443	0.0328551	0.0604602	0.461896	9.15273e-08	3.26342e-07	0.486691	1.04e-14	3.5e-14	-0.177941	0.358248	0.149366	0.333453	-0.327307	0.0247948
YDL234C	GYP7	-0.422946	5.95e-08	2.17e-07	-0.805677	3.34e-21	2.03e-20	-0.248789	0.220726	0.331187	-0.529919	2.07163e-13	1.17381e-12	0.12134	0.170693	0.241618	1.55738	2.51e-130	9.96e-129	0.174157	2.0873	-0.382731	0.651259	0.556888	1.43604
YFL027C	GYP8	1.07673	1.33e-37	1.81e-36	1.50673	8.85e-65	1.89e-63	1.35468	2.33e-12	3.69e-11	0.232587	0.00105276	0.0025716	0.249532	0.0107171	0.0199171	0.181869	0.01558	0.0233304	0.277947	-0.0507182	0.429999	0.0169451	-0.152052	-0.0676632
YJL110C	GZF3	0.295375	0.000332743	0.000798064	0.415578	1.93e-06	4.7e-06	0.869823	5.12e-06	2.91e-05	0.0821134	0.258963	0.361807	0.311518	0.000812077	0.00179617	0.402794	1.69e-08	4.12e-08	0.574448	0.320681	0.120203	0.229405	0.454245	0.0912759
YPR008W	HAA1	-0.0948379	0.169127	0.240127	-0.267798	0.000714521	0.00136567	-0.24985	0.188287	0.290961	-0.566593	1.68355e-22	1.49434e-21	0.1058	0.21637	0.297095	0.0713883	0.248079	0.306437	-0.155012	0.637982	-0.17296	0.672393	0.0179478	-0.0344117
YFL031W	HAC1	0.588318	8.88e-15	5.29e-14	0.920002	3.36e-28	2.58e-27	0.663339	0.00823088	0.0206966	0.165776	0.00139204	0.00333387	0.157432	0.0969188	0.146883	-0.783734	7.2e-41	6.37e-40	0.0750216	-0.949509	0.331684	-0.00834323	-0.256663	-0.941166
YPR005C	HAL1	-1.22795	2.09e-39	3e-38	-1.28297	2.62e-38	2.86e-37	-1.08147	1.15e-06	7.49e-06	-0.916764	1.69733e-16	1.12328e-15	-1.28014	9.94843e-19	8.28216e-18	-0.618589	1.76e-08	4.28e-08	0.146482	0.298176	-0.0550216	-0.363378	0.201503	0.661554
YJL165C	HAL5	0.347264	8.23e-06	2.4e-05	0.11898	0.159913	0.213333	0.477781	0.0105916	0.0256903	0.0920178	0.145243	0.221933	0.612104	2.10996e-12	1.09904e-11	1.06786	4.21e-64	6.57e-63	0.130517	0.975842	-0.228284	0.520086	0.358801	0.455756
YOL089C	HAL9	-0.129238	0.148868	0.215025	-0.124225	0.204388	0.266036	-0.2181	0.468562	0.595496	-0.152001	0.072983	0.12228	0.489214	3.38498e-07	1.13422e-06	0.676253	7.82e-20	3.32e-19	-0.0888619	0.828254	0.00501242	0.641215	-0.0938744	0.187039
YJR069C	HAM1	0.087063	0.259105	0.346396	0.254229	0.00216386	0.00388792	0.199089	0.450174	0.578288	0.0334581	0.525522	0.642082	-0.159529	0.0699992	0.109996	-0.301302	1.47e-06	3.12e-06	0.112026	-0.33476	0.167166	-0.192987	-0.0551401	-0.141773
YLR256W	HAP1	-0.278722	0.000313187	0.000754911	-0.271477	0.00115374	0.00214557	-0.110119	0.449908	0.578074	0.054292	0.250649	0.352237	1.15122	1.62273e-39	3.14958e-38	1.00576	2.34e-65	3.76e-64	0.168604	0.951464	0.00724566	1.09693	0.161358	-0.145466
YGL237C	HAP2	0.0912615	0.353659	0.451705	-0.0816164	0.449335	0.53041	0.241268	0.382825	0.510351	-0.338194	8.04163e-05	0.000227919	-0.266831	0.0180846	0.0323592	-0.136555	0.133633	0.174342	0.150007	0.201638	-0.172878	0.0713627	0.322885	0.130276
YBL021C	HAP3	-0.95779	3.64e-25	3.41e-24	-0.406483	1.29e-05	2.91e-05	0.411573	0.229658	0.341173	-0.573301	2.03359e-13	1.15322e-12	-0.613922	3.67556e-09	1.48411e-08	-0.321998	5.39e-05	0.000102432	1.36936	0.251303	0.551307	-0.0406202	0.818056	0.291923
YKL109W	HAP4	-1.05009	2.57e-43	4.16e-42	-1.90336	6.22e-115	2.84e-113	-1.85148	1.47e-18	4.36e-17	-2.13579	<1E-300	0	-3.25584	1.04292e-212	2.19501e-210	-2.13923	2.39e-255	2.49e-253	-0.801389	-0.00343666	-0.853271	-1.12005	0.0518822	1.11661
YOR358W	HAP5	-0.500668	1.17e-08	4.53e-08	-0.543644	6.22e-09	1.85e-08	-0.0288637	0.469524	0.596233	-0.724291	1.3105e-22	1.17249e-21	-0.91739	2.13316e-19	1.85379e-18	-0.867728	3.08e-28	1.86e-27	0.471804	-0.143437	-0.0429758	-0.193098	0.51478	0.0496615
YMR290C	HAS1	0.0518179	0.532974	0.633082	0.0153676	0.89479	0.940086	-0.385222	0.0704418	0.129354	0.429476	2.45094e-16	1.61566e-15	0.0265772	0.753262	0.830042	-0.506506	4.44e-16	1.6e-15	-0.43704	-0.935983	-0.0364503	-0.402899	-0.40059	-0.533083
YPL001W	HAT1	0.563312	1.41e-11	6.93e-11	1.03978	1.72e-32	1.54e-31	1.03965	4.15e-08	3.47e-07	0.00977621	0.876065	0.942669	0.685543	2.59833e-13	1.45831e-12	0.818573	1.8e-30	1.18e-29	0.476336	0.808797	0.476473	0.675767	-0.000136436	0.13303
YEL056W	HAT2	-0.251208	0.002684	0.0056019	-0.0889759	0.320296	0.394665	0.0808319	0.634764	0.742964	0.0938755	0.161507	0.24271	0.309917	0.000637973	0.00143416	0.233389	0.000834774	0.00143693	0.332039	0.139513	0.162232	0.216041	0.169808	-0.0765279
YKR084C	HBS1	-0.0854752	0.262839	0.350972	-0.165908	0.0443722	0.0664647	-0.192929	0.2461	0.360281	-0.0651243	0.26743	0.371427	0.610883	1.666e-12	8.73194e-12	0.752882	6.25e-35	4.64e-34	-0.107454	0.818006	-0.080433	0.676007	-0.0270211	0.141999
YDL223C	HBT1	-0.706216	1.28e-17	8.76e-17	-0.783865	1.21e-18	6.46e-18	-0.110605	0.455925	0.583027	-0.402542	2.84198e-07	1.04e-06	0.353656	0.000186228	0.000451168	0.291064	9.2e-05	0.000172005	0.595611	0.693606	-0.0776494	0.756198	0.67326	-0.0625924
YJL033W	HCA4	0.171395	0.021254	0.0378259	0.121055	0.155093	0.207797	-0.16185	0.387449	0.515299	0.282403	4.47048e-08	1.75715e-07	0.215532	0.0119816	0.0220904	-0.0350937	0.567308	0.636961	-0.333245	-0.317496	-0.0503395	-0.0668706	-0.282906	-0.250626
YNL281W	HCH1	0.667237	1.55e-19	1.15e-18	0.706372	9.75e-19	5.22e-18	0.662351	0.00151344	0.00476114	0.49902	1.17307e-23	1.09916e-22	-0.236822	0.00678747	0.0129831	0.246399	2.49e-05	4.86e-05	-0.00488546	-0.252621	0.0391351	-0.735842	-0.0440205	0.483221
YCR065W	HCM1	-0.144753	0.0496827	0.0815052	-0.546429	3.32e-11	1.18e-10	-0.987532	2.32e-07	1.7e-06	0.0207682	0.691514	0.792166	0.110112	0.194358	0.270904	-0.219379	0.00035924	0.000640059	-0.84278	-0.240147	-0.401677	0.0893437	-0.441103	-0.329491
YLR192C	HCR1	0.0946772	0.208583	0.28886	0.127176	0.106449	0.147651	0.0322868	0.986484	1	0.247036	1.21365e-06	4.18442e-06	0.48801	1.30687e-07	4.58663e-07	0.305138	3.31e-07	7.43e-07	-0.0623904	0.0581017	0.0324986	0.240974	-0.094889	-0.182872
YKL017C	HCS1	0.485362	1.87e-07	6.5e-07	0.697896	4.39e-13	1.78e-12	0.472533	0.0139612	0.0326762	-0.189184	0.0311117	0.0575348	0.349073	0.00101961	0.00222595	0.610173	2.19e-13	6.94e-13	-0.0128285	0.799357	0.212535	0.538257	-0.225363	0.2611
YNL021W	HDA1	-0.125428	0.126201	0.186064	-0.304304	0.00042751	0.000834845	-0.38284	0.0680227	0.125493	0.213194	0.000929052	0.002291	0.587182	4.84574e-11	2.29993e-10	0.495315	5e-13	1.55e-12	-0.257412	0.282121	-0.178876	0.373988	-0.0785363	-0.0918667
YDR295C	HDA2	-0.115084	0.169847	0.240946	-0.201684	0.0291663	0.0450485	-0.20507	0.46578	0.592707	0.166465	0.0228217	0.0435552	0.405843	2.12099e-05	5.82824e-05	0.681284	8.04e-21	3.54e-20	-0.0899856	0.514819	-0.0866	0.239378	-0.00338554	0.275441
YPR179C	HDA3	0.367984	6.51e-05	0.000169792	0.211319	0.0342443	0.0523759	0.202916	0.261129	0.378503	0.105335	0.172829	0.257144	0.716292	3.88883e-13	2.15389e-12	0.771267	6.17e-23	3e-22	-0.165068	0.665932	-0.156666	0.610957	-0.00840262	0.0549744
YNL014W	HEF3	0.12417	0.289859	0.380507	0.00984304	0.926896	0.966741	0.696129	0.00376781	0.0105289	-0.317932	0.0133993	0.0269707	0.137044	0.405709	0.505074	0.851601	9.53e-14	3.06e-13	0.571959	1.16953	-0.114327	0.454976	0.686286	0.714558
YDR458C	HEH2	0.168633	0.0268258	0.0467927	0.230878	0.00476104	0.00824473	0.209318	0.182452	0.283984	-0.358895	3.71045e-09	1.59416e-08	0.363992	2.13471e-05	5.8635e-05	0.347523	1.84e-08	4.48e-08	0.040685	0.706418	0.0622454	0.722888	-0.0215604	-0.0164697
YBL032W	HEK2	-0.138376	0.0640554	0.102471	-0.395303	9.09e-07	2.28e-06	-1.06152	4.2e-09	4.17e-08	-0.0871533	0.0794645	0.132023	-0.474908	1.20671e-07	4.25061e-07	-1.04486	1.1e-67	1.85e-66	-0.92314	-0.957704	-0.256927	-0.387755	-0.666214	-0.56995
YKR017C	HEL1	0.1948	0.0376738	0.0634377	0.186821	0.0592672	0.0869415	0.522328	0.00712102	0.0183271	-0.30948	0.000775151	0.00192986	0.135818	0.234926	0.31853	0.588465	2.49e-12	7.52e-12	0.327528	0.897945	-0.00797886	0.445298	0.335507	0.452646
YDR266C	HEL2	0.120458	0.135108	0.196919	0.0101286	0.942507	0.975928	-0.0420466	0.991681	1	0.393742	6.51735e-12	3.3853e-11	0.547237	2.57594e-10	1.15275e-09	0.441509	2.94e-12	8.83e-12	-0.162505	0.0477675	-0.11033	0.153495	-0.0521753	-0.105727
YDR232W	HEM1	-0.895507	5.85e-33	7.02e-32	-0.941254	2.33e-31	2.02e-30	-0.805284	6.03e-06	3.38e-05	-0.438205	8.75063e-19	6.60168e-18	-0.346131	0.000107878	0.000271204	-1.02976	1.34e-67	2.25e-66	0.0902234	-0.591557	-0.0457471	0.0920731	0.135971	-0.68363
YDR047W	HEM12	-0.110402	0.160421	0.22986	0.199948	0.0128413	0.0210638	0.462877	0.0346546	0.0708969	-0.250858	6.59049e-07	2.33557e-06	0.0622763	0.466509	0.566115	-0.172576	0.00319131	0.00518684	0.573279	0.0782815	0.31035	0.313134	0.262929	-0.234852
YDR044W	HEM13	-0.650149	4.27e-15	2.59e-14	-0.463429	1.57e-07	4.18e-07	-0.031505	0.592411	0.704519	0.314458	4.47259e-07	1.61478e-06	-0.517677	6.41137e-08	2.32029e-07	-0.832974	2.43e-28	1.47e-27	0.618644	-1.14743	0.18672	-0.832135	0.431923	-0.315297
YER014W	HEM14	0.0228002	0.856769	0.916474	-0.155638	0.156277	0.209269	0.0574552	0.848333	0.919368	-0.00740958	0.944951	0.995642	0.176025	0.125998	0.185566	0.245658	0.00814252	0.0126616	0.034655	0.253067	-0.178439	0.183435	0.213094	0.0696327
YOR176W	HEM15	-0.606584	1.73e-15	1.07e-14	-0.405042	8.29e-07	2.09e-06	-0.407917	0.035193	0.0718021	-0.202039	0.000235844	0.000623091	-0.109944	0.210711	0.290628	-0.050814	0.415305	0.484236	0.198666	0.151225	0.201542	0.0920957	-0.00287544	0.0591295
YGL040C	HEM2	-0.709243	3.77e-21	2.99e-20	-0.519189	1.04e-10	3.58e-10	-0.686946	0.000251329	0.000966199	-0.678368	6.2752e-40	1.07847e-38	-0.650812	6.98888e-13	3.79904e-12	-0.676557	6.91e-30	4.43e-29	0.0222965	0.00181146	0.190053	0.027556	-0.167757	-0.0257446
YDL119C	HEM25	0.111397	0.369368	0.468491	-0.395106	0.00429833	0.0074703	-0.541175	0.0714862	0.130845	-0.34535	0.0133963	0.0269707	-0.185271	0.238273	0.322114	-0.270358	0.0514333	0.0719342	-0.652572	0.0749918	-0.506502	0.160079	-0.14607	-0.085087
YDL205C	HEM3	-0.700021	4.51e-21	3.56e-20	-0.582276	3.21e-13	1.31e-12	-0.64767	0.00121846	0.00393679	-0.781135	8.33203e-54	1.85871e-52	-0.80881	5.00713e-19	4.26334e-18	-1.41637	3.17e-121	1.12e-119	0.0523507	-0.635236	0.117745	-0.0276757	-0.0653945	-0.60756
YOR278W	HEM4	-0.243605	0.0118658	0.0221385	0.143199	0.15726	0.210445	0.541234	0.00594379	0.0156926	-0.145629	0.0863394	0.142009	0.101758	0.378556	0.475933	0.168009	0.0540593	0.0753264	0.784839	0.313639	0.386804	0.247387	0.398035	0.0662514
YOR227W	HER1	-0.189923	0.0130571	0.0242274	-0.463174	6.77e-08	1.85e-07	-0.609576	0.00197893	0.0060162	-0.548735	4.06198e-19	3.1062e-18	-0.313455	0.000568943	0.00129061	0.303694	1.42e-06	3.02e-06	-0.419653	0.852428	-0.273251	0.23528	-0.146402	0.617149
YMR293C	HER2	0.164711	0.0886819	0.136344	0.181633	0.0697561	0.10088	0.183205	0.306686	0.42908	-0.485372	6.77664e-07	2.39781e-06	-0.481535	0.000122203	0.000305395	-0.147252	0.152049	0.196172	0.0184943	0.33812	0.0169218	0.00383732	0.00157251	0.334283
YMR207C	HFA1	0.196676	0.0118048	0.0220399	-0.152512	0.0767264	0.109807	-0.537076	0.00789963	0.0200027	0.0355169	0.602995	0.713449	-0.449255	3.12321e-06	9.44536e-06	-0.509503	2.64e-12	7.95e-12	-0.733752	-0.54502	-0.349189	-0.484772	-0.384563	-0.060248
YMR110C	HFD1	-0.460483	8.81e-10	3.75e-09	-0.23755	0.00374307	0.00655937	-0.338683	0.140116	0.229936	-0.630116	2.93952e-21	2.4479e-20	-0.187266	0.0371131	0.0620548	0.633125	9.92e-23	4.77e-22	0.121799	1.26324	0.222933	0.44285	-0.101134	0.820391
YPL254W	HFI1	0.106617	0.206521	0.28618	0.201261	0.025501	0.0398896	-0.154978	0.536317	0.655024	0.230418	0.000780234	0.00194179	0.20083	0.0359179	0.0602814	-0.0625625	0.425579	0.494339	-0.261595	-0.292981	0.094644	-0.0295881	-0.356239	-0.263393
YGL251C	HFM1	0.486745	8.89e-08	3.18e-07	0.765218	5.97e-16	2.8e-15	0.818491	2.69e-05	0.000131435	-0.0924271	0.329178	0.442826	0.584028	1.68795e-08	6.4337e-08	0.419126	8.3e-07	1.8e-06	0.331746	0.511553	0.278473	0.676455	0.053273	-0.164903
YGR187C	HGH1	-0.0210764	0.754563	0.832867	-0.151071	0.0529876	0.0784463	-0.650062	0.00139337	0.00444022	0.551219	1.24751e-21	1.06252e-20	0.200955	0.0268245	0.0463238	-0.315601	2.2e-06	4.61e-06	-0.628985	-0.86682	-0.129994	-0.350264	-0.498991	-0.516556
YBR009C	HHF1	0.768649	9.83e-16	6.15e-15	0.738857	2.47e-13	1.01e-12	0.323163	0.227043	0.338182	0.179364	0.00203369	0.00474409	-0.233986	0.0223648	0.0392053	-0.804903	1.06e-37	8.59e-37	-0.445485	-0.984266	-0.0297918	-0.41335	-0.415694	-0.570916
YNL030W	HHF2	-0.0620672	0.612996	0.706033	-0.0564509	0.622071	0.699195	-0.766616	0.00426942	0.0117601	0.235818	3.83875e-05	0.00011323	-0.73184	2.4711e-12	1.28219e-11	-1.0672	2.33e-64	3.66e-63	-0.704549	-1.30302	0.00561638	-0.967658	-0.710165	-0.33536
YPL127C	HHO1	-0.654224	5.8e-19	4.21e-18	-0.664165	1.67e-16	8.04e-16	-1.01567	4.16e-08	3.48e-07	-0.359247	9.67023e-13	5.27517e-12	-0.820997	8.03647e-20	7.09379e-19	-1.33923	1.01e-105	2.94e-104	-0.361441	-0.97998	-0.00994085	-0.46175	-0.3515	-0.51823
YBR010W	HHT1	0.887184	3.55e-16	2.29e-15	0.965357	1.25e-16	6.08e-16	0.497374	0.112397	0.191436	0.320386	3.03074e-08	1.20817e-07	-0.562656	5.58464e-08	2.03091e-07	-0.810085	1.55e-37	1.24e-36	-0.38981	-1.13047	0.0781722	-0.883042	-0.467982	-0.247429
YNL031C	HHT2	0.321188	0.00471491	0.00946907	0.358328	0.00281897	0.00499841	-0.285588	0.340252	0.464438	0.137352	0.0261588	0.0493232	-0.452284	2.20785e-05	6.05945e-05	-0.755608	1.33e-31	9.01e-31	-0.606775	-0.89296	0.03714	-0.589636	-0.643915	-0.303324
YLL022C	HIF1	-0.363759	6.88e-06	2.03e-05	-0.616629	1.73e-12	6.74e-12	-0.544835	0.000803684	0.00273976	0.0481359	0.43125	0.549108	-0.327213	0.000436275	0.00100834	-0.190349	0.0052821	0.00841104	-0.181077	-0.238484	-0.252871	-0.375349	0.0717938	0.136864
YDR317W	HIM1	-0.00174932	0.997594	1	0.235874	0.0582626	0.0855795	0.193688	0.361434	0.487527	-0.31123	0.00548818	0.0119309	-0.352816	0.0109621	0.0203276	-0.380979	0.00122884	0.00208029	0.195437	-0.0697493	0.237623	-0.0415854	-0.0421854	-0.0281639
YGR191W	HIP1	0.0300029	0.665484	0.751368	0.33401	3.35e-05	7.34e-05	0.11388	0.542607	0.661148	0.409178	5.48559e-12	2.86484e-11	0.719994	1.4065e-16	1.00989e-15	0.312702	1.8e-06	3.8e-06	0.083877	-0.0964755	0.304007	0.310816	-0.22013	-0.407292
YBL008W	HIR1	-0.131202	0.118561	0.176226	-0.500987	1.31e-07	3.5e-07	-0.804061	0.000136042	0.00055969	-0.0436331	0.586678	0.69856	0.0595371	0.560098	0.656159	0.106031	0.174618	0.222319	-0.672859	0.149664	-0.369786	0.10317	-0.303073	0.0464934
YOR038C	HIR2	-0.281021	0.000631876	0.00144962	-0.674996	1.17e-13	4.91e-13	-0.786711	0.000151424	0.00061546	-0.00465288	0.845188	0.916967	0.383685	3.56491e-05	9.49882e-05	0.220064	0.00261974	0.00429296	-0.50569	0.224717	-0.393975	0.388338	-0.111715	-0.163621
YJR140C	HIR3	0.00633303	0.977989	1	-0.518127	1.36e-08	3.95e-08	-0.595619	0.00706475	0.0182101	-0.000899506	0.910732	0.969767	0.33776	0.000240134	0.000573314	0.262196	0.000240868	0.000436169	-0.601952	0.263095	-0.52446	0.33866	-0.0774916	-0.0755645
YER055C	HIS1	1.9879	4.87e-123	2.57e-121	1.97893	4.76e-106	1.88e-104	0.721518	0.000355077	0.00131194	0.918948	3.90608e-75	1.16957e-73	0.864737	8.58509e-22	8.47809e-21	-0.336076	9.49e-09	2.34e-08	-1.26638	-1.25502	-0.00896275	-0.0542105	-1.25742	-1.20081
YFR025C	HIS2	0.367947	5.21e-06	1.56e-05	0.850311	2.78e-23	1.84e-22	1.10576	2.97e-08	2.55e-07	-0.125	0.0718214	0.120603	0.528304	4.04258e-09	1.62354e-08	0.688776	1.62e-24	8.43e-24	0.737813	0.813776	0.482363	0.653304	0.25545	0.160472
YCL030C	HIS4	1.47113	4.19e-80	1.32e-78	2.01422	8.72e-127	4.63e-125	0.563049	0.00614736	0.0161306	1.32606	6.1292e-133	2.82825e-131	1.04658	8.81235e-34	1.44759e-32	0.514887	1.73e-16	6.37e-16	-0.908077	-0.811176	0.543096	-0.279486	-1.45117	-0.531689
YIL116W	HIS5	1.85155	2.17e-123	1.16e-121	2.35823	8.91e-168	6.83e-166	1.72183	2.65e-19	8.3e-18	0.326653	2.68284e-07	9.85512e-07	0.714996	5.30871e-16	3.686e-15	0.830035	1.1e-36	8.57e-36	-0.129725	0.503382	0.506678	0.388343	-0.636403	0.115039
YIL020C	HIS6	0.397196	1.83e-06	5.74e-06	0.64764	2.18e-13	8.97e-13	0.805319	4.19e-05	0.000194342	0.64061	8.94161e-25	8.80697e-24	0.0887058	0.330717	0.42564	-0.11556	0.116772	0.15404	0.408123	-0.756171	0.250444	-0.551904	0.157678	-0.204266
YBR248C	HIS7	0.222996	0.00205231	0.00436302	0.277106	0.000611647	0.00117638	-0.0616616	0.621554	0.730418	0.242956	3.67804e-06	1.20814e-05	0.606519	1.74637e-12	9.14601e-12	0.808308	7.06e-42	6.41e-41	-0.284657	0.565351	0.0541106	0.363563	-0.338768	0.201788
YJR055W	HIT1	0.649562	5.25e-13	2.81e-12	1.25193	3.07e-41	3.65e-40	0.969319	1.33e-06	8.55e-06	0.126984	0.145002	0.221615	-0.0485674	0.613611	0.708134	-0.0132183	0.881342	0.92558	0.319757	-0.140203	0.602366	-0.175552	-0.282609	0.0353491
YDR420W	HKR1	-0.16604	0.0269482	0.0469804	-0.513341	4.15e-10	1.37e-09	-0.501958	0.00579797	0.0153678	-0.0985343	0.0825174	0.136422	0.383296	1.03311e-05	2.95456e-05	0.0329167	0.645863	0.710788	-0.335917	0.131451	-0.347301	0.481831	0.0113836	-0.35038
YMR161W	HLJ1	0.33568	1.18e-05	3.37e-05	0.339521	4.16e-05	9.03e-05	0.489776	0.010717	0.0259571	0.202696	0.000404562	0.00103988	0.0694947	0.479601	0.578149	0.18948	0.00355224	0.0057596	0.154096	-0.0132166	0.00384136	-0.133202	0.150255	0.119985
YDR528W	HLR1	0.244238	0.00734957	0.0142395	-0.0665819	0.480356	0.56007	-0.619163	0.00979271	0.0240205	0.20786	0.00387144	0.00864785	-0.922374	1.44078e-17	1.12181e-16	-0.861729	5.02e-24	2.57e-23	-0.863401	-1.06959	-0.31082	-1.13023	-0.552581	0.0606449
YER057C	HMF1	-0.817035	6.7e-28	6.9e-27	-0.536892	2.19e-11	7.92e-11	0.216174	0.392342	0.519757	-0.333782	2.66626e-10	1.24481e-09	-0.721967	1.1707e-15	7.95628e-15	-1.53098	6.42e-127	2.47e-125	1.03321	-1.19719	0.280143	-0.388184	0.753066	-0.80901
YML075C	HMG1	0.80835	1.08e-25	1.04e-24	0.93295	1.4e-28	1.1e-27	0.663449	0.00159274	0.00496066	0.518709	3.65837e-21	3.03154e-20	0.214365	0.0123745	0.0227711	0.0230145	0.729191	0.789343	-0.144902	-0.495695	0.1246	-0.304344	-0.269502	-0.191351
YLR450W	HMG2	0.0594923	0.490554	0.590483	0.0421215	0.636067	0.711135	-0.1618	0.438452	0.566614	0.130478	0.051634	0.0900954	0.00818789	0.91277	0.95562	0.192842	0.00741485	0.011578	-0.221293	0.062364	-0.0173709	-0.12229	-0.203922	0.184654
YOL095C	HMI1	0.63873	6.67e-11	3.09e-10	0.627527	1.2e-09	3.78e-09	0.276575	0.151341	0.244429	-0.00966201	0.932615	0.985727	-0.291931	0.0175293	0.0314575	-0.44007	1.87e-05	3.68e-05	-0.362155	-0.430408	-0.011203	-0.282269	-0.350952	-0.148139
YDR174W	HMO1	0.189196	0.0121487	0.0226351	0.305171	0.00017084	0.000349186	1.02797	7.07e-06	3.89e-05	0.0515318	0.328292	0.441969	0.0575278	0.498651	0.596415	-0.283142	1.23e-06	2.63e-06	0.838776	-0.334673	0.115975	0.00599604	0.722801	-0.340669
YCR097W	HMRA1	-0.117295	0.169025	0.240032	0.124128	0.1301	0.177493	-0.310486	0.323415	0.446974	-0.402831	7.44926e-10	3.37951e-09	-0.401933	7.02473e-06	2.04546e-05	-0.153379	0.0186813	0.0276618	-0.193191	0.249451	0.241423	0.000897992	-0.434614	0.248553
YOR032C	HMS1	-0.191162	0.149298	0.215507	-0.196044	0.149164	0.20058	1.15712	9.04e-07	6e-06	-0.257327	0.107348	0.170962	-0.526043	0.00770012	0.0146127	-0.657559	8.32e-05	0.000156028	1.34828	-0.400232	-0.00488249	-0.268716	1.35316	-0.131516
YJR147W	HMS2	-0.808988	1.67e-20	1.3e-19	0.21643	0.0118416	0.0195286	1.06979	1.87e-07	1.39e-06	0.37268	1.45086e-08	5.95276e-08	0.701075	2.95398e-15	1.9372e-14	-0.415779	3.23e-08	7.71e-08	1.87878	-0.788459	1.02542	0.328395	0.853365	-1.11685
YBR034C	HMT1	-0.325194	3.21e-05	8.74e-05	0.0325649	0.729669	0.798316	-0.283926	0.128327	0.21408	0.0232595	0.713144	0.810704	0.313125	0.000407439	0.000944289	-0.514169	9.75e-18	3.76e-17	0.0412681	-0.537429	0.357759	0.289866	-0.316491	-0.827295
YLR205C	HMX1	-0.167261	0.022298	0.0395484	-0.0293653	0.718831	0.787864	0.37119	0.117406	0.198506	-0.169109	0.196966	0.287719	-0.152369	0.311549	0.404839	-0.129756	0.321027	0.385513	0.538451	0.0393531	0.137896	0.0167401	0.400555	0.022613
YGL077C	HNM1	-0.37136	3.56e-07	1.2e-06	-0.564062	9.69e-13	3.83e-12	-0.611873	0.00100767	0.00334717	0.12472	0.0212041	0.0408033	-0.368429	3.50045e-05	9.34424e-05	-0.20349	0.000636624	0.0011077	-0.240512	-0.32821	-0.192702	-0.49315	-0.0478104	0.164939
YDL125C	HNT1	-0.0807508	0.324452	0.419718	0.43638	1.13e-07	3.03e-07	0.635952	0.0100262	0.0244952	0.129266	0.00744852	0.0157553	-0.564245	4.07765e-10	1.79379e-09	-0.169181	0.00398732	0.00641425	0.716703	-0.298447	0.517131	-0.693511	0.199572	0.395064
YDR305C	HNT2	-0.0350479	0.6498	0.736738	0.0589152	0.546259	0.625979	0.143317	0.456409	0.583535	-0.251753	0.00179349	0.00422326	-0.1935	0.0616135	0.0979389	0.25432	0.000479802	0.000845503	0.178364	0.506072	0.0939631	0.0582527	0.0844014	0.44782
YOR258W	HNT3	0.146962	0.187341	0.263495	0.425154	0.000214357	0.000433016	0.654911	0.00310673	0.0088954	-0.124126	0.346906	0.459102	0.19075	0.205889	0.284736	0.304644	0.0116435	0.0177423	0.507949	0.42877	0.278192	0.314876	0.229757	0.113894
YJR075W	HOC1	0.634683	5.02e-17	3.35e-16	0.866608	3.45e-26	2.51e-25	0.685044	0.000482194	0.00173225	0.0763278	0.149881	0.228037	-0.238053	0.00759596	0.0144312	-0.196191	0.00135651	0.0022884	0.0503608	-0.272519	0.231925	-0.314381	-0.181565	0.0418614
YMR032W	HOF1	0.610161	1.56e-14	9.21e-14	-0.265796	0.0025945	0.00462838	-1.26032	7.68e-10	8.6e-09	0.441062	4.69347e-10	2.16278e-09	-0.108813	0.26871	0.357802	-0.664076	5.22e-15	1.78e-14	-1.87048	-1.10514	-0.875957	-0.549875	-0.994527	-0.555264
YLR113W	HOG1	-0.357897	1.61e-06	5.08e-06	-0.228842	0.00472738	0.00819065	-0.508356	0.00776212	0.0197286	0.18459	0.000262738	0.000690622	0.313133	0.000297529	0.00070065	0.225278	0.000115004	0.000213457	-0.150459	0.0406879	0.129055	0.128543	-0.279514	-0.0878547
YNR055C	HOL1	0.183086	0.0144177	0.0264973	0.350377	1.58e-05	3.56e-05	0.663534	0.000669022	0.00231939	0.0577234	0.378104	0.492515	0.0683911	0.45688	0.556134	-0.167542	0.00933832	0.0144116	0.480448	-0.225265	0.167291	0.0106678	0.313157	-0.235933
YDR158W	HOM2	1.2665	1.38e-47	2.52e-46	1.3775	1.57e-47	2.22e-46	0.330915	0.195091	0.299795	0.141506	0.00497143	0.0109203	-0.289083	0.00212992	0.00443705	-1.04609	6.89e-70	1.21e-68	-0.93559	-1.1876	0.110997	-0.430589	-1.04659	-0.757007
YER052C	HOM3	1.25808	2.77e-62	6.53e-61	1.08636	2.43e-41	2.91e-40	0.336599	0.0700323	0.128637	0.103706	0.0609805	0.104323	0.203491	0.0197523	0.0350638	-0.117484	0.054302	0.0756266	-0.921478	-0.22119	-0.171714	0.0997843	-0.749764	-0.320974
YJR139C	HOM6	0.0236405	0.744217	0.823602	0.171211	0.0552938	0.0815741	-0.0909883	0.715499	0.810678	0.150751	0.00176822	0.00416813	-0.0357135	0.767249	0.842423	-0.0896917	0.172797	0.220166	-0.114629	-0.240442	0.147571	-0.186464	-0.262199	-0.0539782
YIL072W	HOP1	-0.319091	0.0139221	0.0256842	-0.49415	0.000405723	0.000793448	-0.813825	0.00749771	0.0191795	-0.684069	4.58e-06	1.48773e-05	-1.04842	0.129159	0.189188	-1.20388	5.56e-14	1.8e-13	-0.494734	-0.519814	-0.175059	-0.364354	-0.319675	-0.15546
YMR251W-A	HOR7	0.344667	0.00014153	0.000356544	0.755656	3.09e-13	1.26e-12	0.821995	0.00349626	0.00987652	-1.42785	1.5381e-160	9.50662e-159	-0.664034	1.66517e-11	8.21604e-11	0.496497	1.43e-14	4.78e-14	0.477328	1.92435	0.410989	0.763821	0.0663391	1.16053
YPR068C	HOS1	0.48097	8.24e-06	2.4e-05	0.44204	0.000104126	0.000216836	0.810179	0.000649997	0.00226157	-0.374819	0.000411694	0.00105701	-0.277574	0.0367849	0.0615672	-0.537307	1.83e-06	3.86e-06	0.329208	-0.162488	-0.0389308	0.0972448	0.368139	-0.259733
YGL194C	HOS2	0.317575	0.000182769	0.000453164	0.421433	2.62e-06	6.31e-06	0.595001	0.00165189	0.00512831	0.16672	0.0187351	0.0364688	0.687121	7.47032e-14	4.38645e-13	0.89947	4.2e-38	3.43e-37	0.277426	0.73275	0.103858	0.5204	0.173568	0.21235
YPL116W	HOS3	-0.0698306	0.362776	0.461603	-0.505115	3.91e-09	1.18e-08	-0.666603	0.0006432	0.00223908	-0.13066	0.0497756	0.0871234	-0.152408	0.118864	0.176178	0.0542184	0.390585	0.459136	-0.596772	0.184879	-0.435284	-0.0217474	-0.161488	0.206626
YIL112W	HOS4	-0.157114	0.0369505	0.0623597	-0.330468	5.74e-05	0.000122191	-0.393093	0.0492998	0.0959114	-0.0603259	0.27833	0.384144	-0.637452	1.5693e-10	7.18994e-10	0.560505	2.7e-20	1.17e-19	-0.235978	0.62083	-0.173354	-0.577126	-0.0626247	1.19796
YMR172W	HOT1	0.145279	0.120035	0.17818	0.0685311	0.485842	0.565293	0.342475	0.134027	0.221777	-0.0763322	0.32748	0.44107	0.563132	1.92744e-08	7.30109e-08	0.775456	5.93e-24	3.04e-23	0.197196	0.851789	-0.0767476	0.639464	0.273943	0.212325
YKL084W	HOT13	-1.38248	1.48e-23	1.31e-22	-1.45494	2.28e-23	1.52e-22	-1.78581	2.83e-09	2.9e-08	0.580986	1.60239e-06	5.46875e-06	0.250673	0.109279	0.163337	0.00551034	0.975072	0.99993	-0.403328	-0.575476	-0.0724618	-0.330313	-0.330866	-0.245163
YEL066W	HPA3	-1.61364	1.34e-70	3.69e-69	-1.09073	7.13e-32	6.28e-31	-0.461198	0.00357683	0.010062	-0.646523	1.69574e-17	1.18755e-16	-0.792699	2.56679e-14	1.5673e-13	-0.0681379	0.322214	0.386702	1.15244	0.578385	0.522909	-0.146175	0.629533	0.724561
YBR215W	HPC2	0.0627719	0.491583	0.591511	0.0293753	0.761617	0.827131	-0.0385943	0.940248	0.985098	0.305405	2.89548e-05	8.62373e-05	0.665954	2.73602e-12	1.41747e-11	0.709044	1.12e-21	5.16e-21	-0.101366	0.403639	-0.0333966	0.36055	-0.0679696	0.0430894
YOL155C	HPF1	-0.556301	9.46e-14	5.3e-13	-1.12026	1.62e-43	2.05e-42	-0.522357	0.00171684	0.00529824	-0.201659	0.000170771	0.000462227	-0.495061	3.54735e-08	1.30912e-07	0.121235	0.0476939	0.0669815	0.0339436	0.322895	-0.563955	-0.293402	0.597899	0.616297
YIL110W	HPM1	0.771542	1.79e-22	1.51e-21	0.946142	1.31e-28	1.03e-27	0.602832	0.00139162	0.00443673	0.648736	9.75354e-25	9.56472e-24	0.493416	2.31285e-08	8.71199e-08	0.403158	5.2e-09	1.3e-08	-0.16871	-0.245579	0.1746	-0.15532	-0.34331	-0.0902584
YDR138W	HPR1	0.187833	0.0167887	0.0304653	-0.108666	0.194445	0.254173	-0.299496	0.206274	0.313266	0.10224	0.0949055	0.15403	0.718357	2.70095e-16	1.90281e-15	0.796325	2.46e-34	1.8e-33	-0.487329	0.694086	-0.296498	0.616117	-0.19083	0.0779683
YDR399W	HPT1	-0.59723	6.83e-16	4.31e-15	-0.165392	0.033679	0.0515581	-0.776499	2.02e-05	0.000101173	0.853891	1.25909e-63	3.23759e-62	-0.00501815	0.872879	0.923184	-0.850993	1.7e-42	1.57e-41	-0.179269	-1.70488	0.431838	-0.858909	-0.611108	-0.845975
YNL004W	HRB1	0.0651207	0.358486	0.456833	0.182452	0.0206396	0.0327639	0.279064	0.218848	0.328735	-0.0835766	0.112846	0.178377	0.458279	1.23603e-07	4.34936e-07	0.364194	8.51e-10	2.22e-09	0.213943	0.447771	0.117332	0.541856	0.0966116	-0.0940853
YOL013C	HRD1	-0.051934	0.603449	0.697296	0.0121224	0.871964	0.921416	-0.103938	0.733458	0.823872	0.00184086	0.955333	1	-0.106196	0.328844	0.423488	0.395063	1.66e-06	3.51e-06	-0.0520044	0.393222	0.0640564	-0.108036	-0.116061	0.501259
YLR207W	HRD3	0.125094	0.143954	0.208309	-0.112108	0.233076	0.298707	-0.157258	0.403728	0.532227	-0.0959824	0.138159	0.21236	0.128798	0.195344	0.271996	0.351476	1.99e-06	4.17e-06	-0.282352	0.447459	-0.237202	0.22478	-0.0451508	0.222679
YLR301W	HRI1	1.22362	9.58e-60	2.23e-58	1.49917	1.71e-74	4.24e-73	1.06755	6.46e-08	5.17e-07	0.429041	6.89474e-18	4.9679e-17	-0.353737	7.33475e-05	0.000187902	-0.487042	5.7e-16	2.04e-15	-0.156068	-0.916083	0.275556	-0.782778	-0.431624	-0.133305
YOR267C	HRK1	-0.0286281	0.775405	0.851697	-0.458938	7.9e-08	2.15e-07	-0.470737	0.0152513	0.0351349	-0.265504	2.39425e-05	7.18168e-05	0.201154	0.023224	0.0405636	0.223473	0.000676205	0.00117355	-0.442109	0.488976	-0.43031	0.466657	-0.011799	0.0223189
YOL123W	HRP1	0.242654	0.00221615	0.00468919	-0.126608	0.12094	0.166173	-0.595041	0.00333841	0.00948227	0.191873	0.000105233	0.000293441	-0.0499847	0.579921	0.675973	0.355003	1.36e-09	3.5e-09	-0.837695	0.163131	-0.369262	-0.241857	-0.468433	0.404988
YDR291W	HRQ1	0.235289	0.00412609	0.0083561	0.236359	0.00776677	0.0130771	0.153035	0.441316	0.569312	0.144568	0.0320956	0.0592081	0.554365	1.54236e-09	6.48427e-09	0.553246	3.09e-15	1.07e-14	-0.0822539	0.408678	0.00106993	0.409797	-0.0833238	-0.00111966
YPL204W	HRR25	0.0833805	0.276849	0.36606	-0.025655	0.724199	0.792701	-0.0879753	0.639356	0.747419	-0.145539	0.00366591	0.00821051	0.2106	0.0172766	0.0310453	0.23412	9.85e-05	0.000183708	-0.171356	0.379659	-0.109036	0.356138	-0.0623203	0.0235203
YOL133W	HRT1	0.287592	0.0218496	0.0388348	0.453069	0.000365096	0.000718161	0.440372	0.107667	0.184498	0.295023	0.020865	0.0402196	0.578258	0.000110148	0.000276602	0.670645	4.78e-08	1.13e-07	0.15278	0.375621	0.165477	0.283235	-0.0126964	0.0923868
YLR097C	HRT3	0.569099	9.97e-12	4.95e-11	0.686815	2.41e-14	1.05e-13	0.528388	0.00661214	0.017188	-0.283886	8.72877e-05	0.000246255	-0.288223	0.00321146	0.00650894	0.0273285	0.672548	0.73545	-0.0407111	0.311214	0.117717	-0.00433699	-0.158428	0.315551
YMR186W	HSC82	0.537001	9.36e-07	3.03e-06	0.204786	0.0620813	0.0906752	-0.414851	0.147818	0.240062	0.547453	1.23339e-15	7.83164e-15	-0.35042	0.00182614	0.00383745	-0.18718	0.00800692	0.012465	-0.951851	-0.734634	-0.332214	-0.897874	-0.619637	0.16324
YHL002W	HSE1	-0.189334	0.0328415	0.0562118	-0.227394	0.0233405	0.036766	0.257087	0.222932	0.333754	-0.151878	0.0603925	0.103423	0.381435	0.00024205	0.000577474	0.796378	1.43e-24	7.43e-24	0.446421	0.948256	-0.0380607	0.533313	0.484482	0.414943
YGL073W	HSF1	-0.187254	0.0239508	0.042104	-0.330662	0.000292583	0.000580775	-0.0537824	0.903725	0.96011	0.189024	0.00698873	0.0148621	0.496326	8.40026e-08	3.00456e-07	0.523155	3.12e-13	9.76e-13	0.133471	0.334131	-0.143409	0.307302	0.27688	0.0268289
YMR288W	HSH155	-0.177392	0.0430319	0.0716386	-0.390793	3.22e-05	7.05e-05	-0.395509	0.0682845	0.125838	-0.12074	0.0947543	0.153822	0.398961	7.80844e-05	0.000199506	0.403802	3.38e-07	7.57e-07	-0.218117	0.524542	-0.213401	0.519701	-0.00471589	0.00484136
YOR319W	HSH49	-0.14008	0.121409	0.179785	0.395602	4.4e-05	9.51e-05	0.629061	0.000978424	0.00326771	0.196139	0.0388083	0.0702638	0.0684473	0.583279	0.679064	0.2882	0.00392741	0.00632993	0.769141	0.0920608	0.535682	-0.127692	0.233459	0.219753
YKL138C-A	HSK3	0.433625	1.69e-07	5.91e-07	0.668051	3.33e-14	1.44e-13	0.589649	0.0115607	0.0276627	-0.0606298	0.353603	0.466097	-0.096437	0.263217	0.351442	0.123866	0.0952134	0.127521	0.156024	0.184496	0.234426	-0.0358072	-0.0784021	0.220303
YKL101W	HSL1	-0.251507	0.000682453	0.00155719	-0.553576	6.34e-12	2.37e-11	-1.05004	1.54e-07	1.17e-06	-0.101723	0.0394214	0.0712207	-0.129282	0.145495	0.21019	-0.185513	0.00138528	0.00233459	-0.798532	-0.0837906	-0.302069	-0.0275595	-0.496463	-0.0562311
[truncated: 3,729 more rows]

## Sheet: Dataset 2B
Dataset 2B. Lfc values sorted by Rank Value Difference
		lfc
		Gene repressed
		uL4A			eEF3					lfc
Genes		E	M	L	E	M	L
[truncated: 5,349 more rows]

## Sheet: Dataset 2C
Dataset 2C. Lfc values sorted by aboslute Rank Sign
[truncated: 5,353 more rows]
