# Supplementary material for: Inhibition of Ribosome Assembly and Ribosome Translation Has Distinctly Different Effects on Abundance and Paralogue Composition of Ribosomal Protein mRNAs in Saccharomyces cerevisiae
Source: mSystems. 2023 Jan 18;8(1):e01098-22. doi: 10.1128/msystems.01098-22 (PMC9948716; doi:10.1128/msystems.01098-22)
Supplement: DATA SET S3 [file msystems.01098-22-s0007.xlsx]

## Sheet: Dataset 3A
Dataset 3A. DEGs in specific samples
	Early						Middle						Late						Common to all times
	Pgal-uL4A		Pagl-eEF3		Pgal-L4 up	Pgal-L4 down	Pgal-uL4A		Pgal-eEF3		Pgal-L4 up	Pgal-L4 down	Pgal-uL4A		Pgal-eEF3		Pgal-L4 up	Pgal-L4 down	Pgal-uL4	Pgal-eEF3	Both	Pgal-uL4	Pgal-eEF3	Both
	Up	Down	Up	Down	Pgal-eEF3 up	Pgal-eEF3 down	Up	Down	Up	Down	Pgal-eEF3 Up	Pgal-eEF3 Down	Up	Down	Up	Down	Pgal-eEF3 up	Pgal-eEF3 down	Up			Down
DEGs	128	206	22	82	17	206	334	201	89	207	41	266	447	256	175	235	76	220	4	12	0	161	43	116
	ACO2	ACC1	ADE17	AIM17	AHP1	AAC1	AAH1	AAC1	ACF2	AAD4	ADE17	ACH1	AAD3	ABP1	AAC1	AAD4	ADE2	ACC1	BAR1	AHP1		ACC1	AIM11	ACH1
	AGA1	ACS1	CDC19	AIM19	ARI1	ACH1	ACO2	ABP1	AFG2	ACB1	AFT2	ACO1	AAH1	ACE2	ABD1	AAH1	AHP1	ACH1	BTN2	ARI1		ACS1	ATG34	ACO1
	ALD5	ADH1	CHA1	AIM41	BTN2	ACO1	ADE8	ACC1	APC4	AGC1	AHP1	ADH6	ADE1	ACS1	ACA1	ACB1	AIM17	ACO1	SFK1	CHA1		ADH1	ATP14	ADH6
	APQ12	ADH2	ENO2	APE1	HIS4	ADH6	AGA2	ACS1	ARG5,6	AIM20	ARI1	ADR1	ADE17	ACS2	ACF2	ADH5	APS3	ADH1	TPO1	HXT1		ADH2	ATP5	AGX1
	AQR1	ADH3	ETT1	ATP5	HXT1	ADR1	AIF1	ADH1	ARG80	AIM23	BIO5	AGP1	ADE4	ADR1	ANR2	ADK1	AQR1	ADH2		IMD2		ADR1	CMC2	AIM33
	ARE2	ADY2	GPP1	COA2	HXT3	AFR1	ALD3	ADH2	ARO10	AIM34	BSC1	AGX1	ADE8	ADY2	APC4	AIM11	ARI1	ADH6		INA1		ADY2	COX13	ALD4
	ARG4	AGP1	HXT2	COX13	MIG2	AGP2	ALG11	ADY2	ARO9	AIM39	CHA1	AHC2	ADH4	AFG3	ARG5,6	AIM34	BIO5	AGX1		MIG2		AFR1	COX26	ATP1
	ARG5,6	AQY1	IMD2	COX8	MIG3	AGX1	APC9	AFG3	BAP2	AIM41	DIA1	AIM11	ADH7	AFR1	ARK1	AIM39	BOP3	AHC2		MIG3		AGP1	COX8	ATP16
	ARG7	ATG2	INA1	CYC7	OPT1	AIM11	APE3	AFR1	BAT1	APE1	ENB1	AIM24	AFT2	AGC1	ARO10	ALF1	BXI1	AIM20		SHM2		AGP2	FAR1	ATP17
	ARO3	ATO3	MAE1	DCS2	PHO3	AIM24	APQ12	AGP2	BOP2	ARF2	EST3	AIM33	AIF1	AGP1	ARO9	ALG5	CEM1	AIM33		STD1		AIM24	FUR4	ATP18
	ARO7	ATP11	PDC1	FAR1	SSA2	AIM33	APS3	APL3	BOP3	ATG17	GCV1	ALD4	AIM19	AGP2	ASN1	ASG7	CHA1	ALD4		TPO2		AMS1	GAL3	ATP19
	ATF2	ATP12	PHO12	FIT3	STD1	ALD4	AQR1	AQY1	BUD31	ATG33	GCV2	ALD6	ALD2	AIM24	ATG11	ATG10	CIT2	ALD6		YLR108C		ATG2	GLG1	ATP2
	ATR1	BAT2	RPS28B	FMC1	TPO2	AMS1	ARE2	ATG1	CDC19	ATG34	GCV3	AMS1	ALD3	AIM44	BAG7	ATG31	CMK2	AMN1				ATO2	GSY1	ATP20
	BAR1	BCS1	SHM2	FMP10	YMC2	ATG34	ARG4	ATG2	CEX1	ATG40	HIS4	ATP1	ALF1	ALE1	BAP2	ATG34	COS1	ATO3				ATP11	GTO3	ATP3
	BIO3	BIO2	SSP120	GAD1	YDR222W	ATO2	ARG7	ATO2	CIN1	ATP23	HXT1	ATP11	APC9	ALG7	BAT1	ATP14	COS5	ATP1				ATP12	GTT1	ATP4
	BSC1	CAR1	TDH2	GAL3	YLR108C	ATP1	ARL3	ATP10	CIT2	ATP5	INA1	ATP12	APE3	AMS1	BET2	AYT1	COS6	ATP12				ATP15	IDH1	ATP7
	BUD13	CAT2	UTR2	GIT1	YNL234W	ATP14	ARO3	ATX1	CUL3	AYT1	IRC7	ATP14	APQ12	APL3	BRO1	BAT2	COS7	ATP16				BCS1	IDH2	BDH1
	CAF16	CDS1	WSC4	GLG1		ATP15	ARO7	AVT3	DIC1	BNA1	ISU2	ATP15	ARE1	ARF2	BUR6	BIO2	DIA1	ATP17				CDS1	IZH3	CAR2
	CIN5	CIT2	ZRT2	GND2		ATP16	ATR1	AVT7	DIP5	BNA4	LTO1	ATP16	ARG80	ARG1	CAD1	BNA1	FYV10	ATP18				CIT3	MAL11	CAT8
	COQ10	CIT3	YAL037C-A	GPX1		ATP17	BET5	BBC1	DLD3	BNA5	MCH4	ATP17	ARN2	ATG1	CCA1	BNA5	GCV1	ATP19				CLN1	MDG1	CBP4
	CPA2	CLN1	YDL241W	GSC2		ATP18	BIL1	BCK2	DOP1	BNA6	MFA1	ATP18	ARR2	ATG2	CDC16	BNA6	GCV2	ATP2				CLU1	NDE1	CIT1
	CPR6	CLU1	YLR264C-A	GSP2		ATP19	BIO3	BCS1	DPH6	BNS1	MIG2	ATP19	ATG40	ATO2	CDC23	BNS1	GCV3	ATP20				CMK1	PHO5	COA3
	CTK3	CMC1		GSY2		ATP2	BNA1	BIO2	DRE2	CCC2	MIG3	ATP2	ATR1	ATP11	CEX1	CAF120	HSP12	ATP3				CNL1	PUT1	COR1
	CUR1	CNL1		GTO3		ATP20	BRF1	CAR1	DSE1	CHO1	OPT1	ATP20	ATS1	ATP15	CHS1	CAF20	HSP26	ATP4				COA4	QCR7	COX12
	CYB5	COA1		HOR7		ATP3	BSC6	CAT2	EAF1	CHO2	PDE2	ATP3	AVO2	AVT7	CHS6	CHO2	HSP42	ATP5				COS111	QCR9	COX17
	CYC7	COA4		HSP12		ATP4	BTT1	CCM1	EPL1	CHZ1	PRM7	ATP4	AYT1	AZF1	CIN1	CHS2	HXT1	ATP7				COX14	SDH1	COX23
	DCG1	COS111		HSP26		ATP7	BUD13	CIS3	ETT1	COA2	SHM2	ATP7	BDH2	BBC1	COG8	CHZ1	HXT3	BAR1				CTA1	SNO2	COX4
	ERG27	COX14		IDH2		BDH1	BUD16	CIT2	FAA4	COQ11	STD1	BDH1	BDS1	BCS1	COS111	CMC2	HXT5	BBP1				CTR1	SRX1	COX5A
	ERG29	CPR2		KIN82		CAR2	CAB4	CIT3	FET4	COQ5	TCA17	CAR2	BER1	BNA4	CRH1	COQ5	IES5	BDH1				CWP1	STP4	COX6
	ERV14	CPR3		KNS1		CAT8	CAF16	CKI1	FRD1	COX13	TCD1	CAT8	BIL1	BRN1	CSE2	COX13	INA1	CAR2				CYT2	SUR1	COX7
	FSH1	CTA1		MAL11		CBP4	CIN2	CLN2	GYL1	COX26	TPO2	CBP4	BIO3	BUD2	CTR86	COX26	IRC7	CAT8				DBP1	UIP4	COX9
	GAS2	CTR1		MDG1		CIT1	CIN5	CLU1	HAP1	CPR2	YCR100C	CBP6	BNI5	BUD3	CUE3	CPR1	ISU2	CBP4				DIA4	UPS2	CRC1
	GET4	CWP1		MET2		CMC2	CMK2	CMK1	HXT11	CPR3	YDR170W-A	CDS1	BRF1	CDC3	CUL3	CPR2	KTI11	CBP6				DIC1	YEF3/TEF3	CSR2
	GPX2	CYM1		MIC27		CMK1	CMR3	CNL1	ILV3	CTR3	YGR161C-D	CIR2	BSC1	CDC5	DAS1	CPR3	LEA1	CCM1				DIP5	YGP1	CYB2
	GRE2	CYT2		MLF3		COA3	COG1	COS111	IMD2	CUZ1	YJL213W	CIT1	BSC6	CIN8	DIP5	CSM2	LTO1	CDS1				DNM1	YLH47	CYT1
	GYP8	DFR1		MSC1		COR1	COG2	CRG1	INM1	CYC1	YJR146W	CLN1	BSD2	CIS3	DLD3	CTR3	MCH4	CIR2				ECI1	YBL059W	DAK2
	HIS1	DIA4		NCA3		COX12	COG5	CST9	KAP104	CYC7	YLR108C	CMC1	BUB2	CKI1	DOP1	CTS1	MFM1	CIT1				ECM19	YDL124W	DLD1
	HIS5	DIC1		NDE1		COX17	COQ10	CTA1	KAP122	DAL2	YMR045C	CMC2	BUD13	CLB2	DPH6	CUZ1	MIG2	CIT3				EFM3	YGL081W	DOG2
	HOM2	DIP5		PEP4		COX20	COS1	CWP1	KDX1	DAL3	YNL234W	COA3	BUD20	CLN1	DRE2	CYB5	MIG3	CLB1				EHD3	YGR182C	ECM4
	HOM3	DNM1		PHO5		COX23	COS6	CWP2	KTI11	DCS2	YNL284C-B	COA4	CAB4	CLN2	EAF1	CYC1	MTD1	COA3				EMI2	YIL024C	EDS1
	HRI1	DOT6		PHO89		COX26	COS8	CYC3	LEU1	DFR1	YOL118C	COR1	CAF16	CLU1	ECM32	CYS4	MTQ2	COA4				FAA2	YIR016W	FRE7
	HTL1	ECI1		PIC2		COX4	COS9	CYM1	LOS1	DUR1,2		COX10	CCS1	CMK1	ENA1	DAD1	NCA3	COR1				FAS1	YLR042C	FUM1
	ICY1	ECM19		PKP1		COX5A	COX5B	DEF1	MAE1	ELF1		COX11	CIN5	CNL1	EPL1	DAD2	NKP2	COX10				FAS2	YPR015C	GAL1
	ICY2	EFM3		PNC1		COX6	CPA2	DIC1	MAK5	ERG28		COX12	CMR3	COS111	EPO1	DAD3	NMD4	COX11				FAT3		GAL10
	IMP4	EHD3		PRB1		COX7	CSI1	DIP5	MCM3	ERG3		COX14	COG2	COX14	ERG8	DAL2	NPR2	COX12				FBP1		GAL2
	IRC4	ETR1		PRX1		COX9	CSL4	DNM1	MCM5	ERG6		COX17	COG5	CRG1	EXO70	DCG1	NUT2	COX17				FOX2		GAL7
	IRC7	FAA4		PUT1		CRC1	CTK3	DOT6	MCT1	ERV2		COX20	COQ10	CST9	FAA4	DFR1	RAD10	COX23				GAL80		GCY1
	IST3	FAS1		PUT2		CSR2	CTR86	DSK2	MLH1	FIT1		COX23	COS8	CTA1	FAR11	DIT1	RCN2	COX4				GDB1		GIP2
	ISU2	FAS2		QCR7		CYB2	CTT1	ECM19	NDT80	FIT2		COX4	COX19	CYT2	FAR3	DLT1	RCR1	COX5A				GDH2		GPH1
	KAR4	FAT3		RNY1		CYC3	CUE2	ECM22	NMD5	FMP10		COX5A	COX5B	DBP1	FRD1	DOG1	RIM8	COX6				GDH3		GSM1
	KAR5	FBP1		RTC3		CYT1	CUP2	EFM3	NOC4	FUN14		COX6	CPR1	DEF1	GFA1	DSD1	RTC3	COX7				GLG2		GUT1
	LEU9	FET3		RUP1		DAK2	CUR1	EPO1	NOG2	FYV4		COX7	CSI1	DIA4	GIC2	DUR1,2	SHC1	COX8				GLK1		GUT2
	LTO1	FIS1		SDH1		DBP1	CWC27	FAS1	NUP100	GAD1		COX8	CTH1	DIC1	GID8	ELF1	SHM2	COX9				GND1		HAP4
	LYS1	FLO1		STP4		DDR2	CYB5	FAS2	NUP82	GAL3		COX9	CTK3	DIP5	GYL1	ENO2	SNO1	CRC1				GPG1		HXK1
	LYS2	FMP46		SUR1		DLD1	CYC7	FAT3	OAC1	GAP1		CRC1	CTT1	DNF1	GYP7	ERG27	SNZ1	CSR2				GPT2		IDP2
	MBF1	FOX2		SYM1		DOG2	DAL7	FBP1	ORC4	GAS2		CSR2	CUE2	DNM1	HAL5	ERG28	SPI1	CTR1				HAL1		JEN1
	MCH4	FTR1		TFS1		ECM4	DCG1	FBP26	PCA1	GEP4		CTR1	CUP2	DSE3	HAP1	ERG3	SRB5	CWP1				HOT13		KGD1
	MET22	FUI1		TGL2		EDS1	DCI1	FOX2	PDR3	GGC1		CYB2	CUR1	DSE4	HSP150	ERG4	SSU72	CYB2				HSP60		KGD2
	MPC2	GAC1		TPS2		EMI2	DOC1	FUI1	PRM5	GLG1		CYT1	CWC21	DYN2	HXT2	ERG5	STD1	CYT1				HXK2		KNH1
	MRX8	GAL80		TSL1		ENO1	DPB4	GAC1	PSE1	GOR1		CYT2	CWC24	ECM19	HXT4	ERP2	TCA17	DAK2				ICL2		LAP3
	MUM3	GDH1		UBI4		FAA2	DSS4	GAT2	RLM1	GPP2		DAK2	CWC27	ECM33	IMD2	ERV2	TCD1	DLD1				IDP3		LEE1
	NCE102	GDH2		UBP9		FMP33	ECM34	GDE1	ROY1	GPX1		DBP1	CYC7	EGT2	IRC20	EXG2	TPO2	DOG2				IGD1		LPD1
	NMD4	GDH3		UPS2		FRE7	EDC2	GDH2	RTG1	GRX2		DDR2	DAL3	EIS1	KAP104	FAA3	YCH1	DSE2				IMG2		LSC2
	NRK1	GDS1		XBP1		FUM1	EFG1	GDH3	RTT10	GSF2		DIA4	DAL5	EMI2	KAP120	FET3	YBR085C-A	ECI1				IML2		MAL31
	ORT1	GLG2		YDC1		FUR4	EFM5	GFA1	RTT101	GSP2		DLD1	DAL7	ESP1	KAP122	FIT2	YCR100C	ECM4				INH1		MDH1
	PCL5	GND1		YEF3		GAL1	ERG2	GUF1	SLD7	GSY2		DOG2	DAL82	FAA2	KCC4	FPS1	YDR170W-A	EDS1				INO1		MEF1
	PDR12	GPT2		YGP1		GAL10	ERG24	HOT13	SLM1	GTO3		ECI1	DAS2	FAS1	KDX1	FSH1	YER053C-A	EFM3				ISM1		MEF2
	PET18	GRH1		YLH47		GAL2	ERG27	HPA3	SLT2	GTT1		ECM4	DCI1	FAS2	LEU1	FTR1	YIL001W	EHD3				ITR1		MHT1
	PFK27	HAL1		YDL124W		GAL7	ERG29	HPF1	SMY1	HSP10		EDS1	DDR2	FAT3	LSB1	FUR1	YJL144W	ERG6				IZH4		MIR1
	PGA1	HOT13		YGL081W		GCY1	ERG5	HXK2	SRL3	HSP42		EHD3	DOC1	FBP1	MAL13	FUR4	YJL213W	FAR1				LPX1		MPC3
	PHM8	HPA3		YGR182C		GDB1	ERV14	HXT2	SRO9	HSP82		EMI2	DPB4	FBP26	MCM5	GAL3	YLR108C	FRE7				LSC1		MRK1
	PNS1	HSP60		YGR250C		GIP2	FAU1	HXT4	SXM1	HTZ1		ENO1	DSS4	FDC1	MCT1	GAS3	YML083C	FUM1				MAG1		MRPL31
	POP7	HXK2		YHR138C		GLC3	FCY2	IBA57	TAF2	ICS2		FAA2	DUR3	FOX2	MDM10	GEP4	YMR045C	FUN14				MAM33		MSK1
	PRM1	IBA57		YIL024C		GLK1	FEX1	ICL1	TRA1	IDH2		FAR1	ECM10	FRK1	MLH1	GEX2	YMR265C	GAL1				MBA1		MTO1
	PRM7	ICL1		YLR042C		GOR1	FEX2	IDP1	TRM10	IGO2		FIS1	ECM34	GAT2	MOH1	GFD2	YOL118C	GAL10				MDH2		NDI1
	PRR2	ICL2		YLR152C		GPG1	FHN1	IDP3	UTP8	ILM1		FMP33	EDC2	GDB1	MRL1	GIP1	YOR385W	GAL2				MDM35		ODC1
	RCR1	IDP3		YLR345W		GPH1	FLR1	IFM1	VHR2	IMP1		FMP46	ELA1	GDE1	MSA2	GLG1		GAL7				MET6		OM14
	RIB5	IMD2		YMR196W		GPM2	FMP48	IMD2	YDJ1	ISF1		FRE7	ENB1	GDH2	MTL1	GNA1		GAL80				MGA2		OPI3
	SAM4	IMG1		YNL208W		GSM1	FRT2	IMG1	YHK8	IZH3		FUM1	ERC1	GFA1	NCE103	GND2		GCY1				MHO1		OPT2
	SDO1	IMG2		YOR020W-A		GSY1	FSH1	IML2	ZRT1	KEL2		FUR4	ERG29	GLK1	NMD5	GPP2		GDH3				MIA40		PBI2
	SET4	IML2		YOR338W		GTT1	FUS3	INH1	ZRT2	LOH1		GAL1	ERG5	GPG1	NTA1	GSY1		GGC1				MIC12		PDH1
	SFK1	INO1		YPR015C		GUT1	FYV10	INO1	YAL037C-A	MAL11		GAL10	ERV14	GPT2	NTH1	GTO3		GIP2				MIC19		PET117
	SHC1	ISM1				GUT2	GET4	ISM1	YBL071C	MBR1		GAL2	EST3	GRS1	NUP82	GTT1		GLG2				MIC60		PET9
	SLX9	ITR1				HAP4	GEX2	ITR1	YDL241W	MCR1		GAL7	FAR7	HAL1	NUP84	HEM1		GND1				MLS1		PGM2
	SPO21	IZH4				HXK1	GFD1	IZH4	YER088C-A	MET14		GAL80	FEX1	HOF1	NUP85	HEM3		GPH1				MMP1		POR1
	SPO77	LPX1				IDH1	GIM3	LAM5	YIL001W	MIX14		GCY1	FHN1	HOT13	NUT1	HHF2		GSF2				MRF1		QCR10
	SPS2	MAG1				IDP2	GPI18	LPX1	YNR063W	MMR1		GDB1	FIT1	HSL1	OAC1	HMF1		GSM1				MRP1		QCR2
	SRB5	MAL33				IGD1	GPM1	LSM3	YNR066C	MPO1		GDH1	FLR1	HSP10	OCA4	HOM2		GUT1				MRP4		QCR6
	SSP2	MBA1				INH1	GPP1	MAM3	YOR385W	MRH1		GIP2	FMP45	HSP60	ORC4	HOP1		GUT2				MRP7		QCR8
	SST2	MDH2				ISF1	GPX2	MAM33		MRP21		GLC3	FMP48	HSP78	ORC6	HTB2		HAP4				MRPL13		RGL1
	STB6	MDH3				IZH3	GRE2	MDJ1		MRPL11		GLG2	FRE3	HXT2	PBA1	ICS2		HEK2				MRPL39		RIP1
	STE2	MDM35				JEN1	GRX7	MET6		MRPL16		GLK1	FRT2	HXT4	PCA1	ICY2		HHO1				MRPL4		RPM2
	STE6	MET6				KGD1	GYP8	MGA2		MRPL23		GND1	FSH1	IDP1	PEP3	IDH1		HTA2				MRPL6		RRT6
	SWD3	MGA2				KGD2	HAT1	MLS1		MRPL25		GPG1	FUB1	IDP3	PGI1	IDH2		HTZ1				MRPL7		SDH3
	SWM2	MHR1				KNH1	HIS1	MMP1		MRPL27		GPH1	FUS3	IFM1	PHA2	ILM1		HXK1				MRPS8		SDH4
	TCA17	MIA40				LAP3	HIS5	MNP1		MRPL32		GPM2	FYV6	IGD1	PHO2	IMP1		HXK2				MSF1		SNZ2
	TCD1	MLS1				LEE1	HIT1	MNR2		MRPL49		GPT2	GAS4	IMG2	PIR3	IMP2		ICL2				MSS51		SNZ3
	TIR2	MOG1				LPD1	HOM2	MRF1		MRPL50		GSC2	GEX2	IML2	PLB1	ISA2		IDP2				MSY1		SOD2
	TPO1	MRF1				LSC1	HOM3	MRP20		MRPL9		GSM1	GFD1	INO1	PLB3	IZH3		INH1				MTH1		STF1
	TRS20	MRP1				LSC2	HRI1	MRP51		MRPS17		GSY1	GIM3	INP52	POL12	KTR1		IZH4				NDE2		SUC2
	TRS31	MRP20				MAL31	HSP12	MRP7		MRPS9		GUT1	GIS2	ISM1	PPZ1	LEU9		JEN1				OM45		TDA10
	TRS33	MRP21				MAM33	HSP31	MRPL35		MSB2		GUT2	GIT1	ITR1	PRM15	LOH1		KGD1				OMS1		TDH1
	UGA3	MRP4				MBR1	HTL1	MRPL40		MSC1		HAL1	GPD1	IZH2	PRM5	LYS20		KGD2				PCD1		TIM11
	YHI9	MRP7				MCR1	HUA2	MRPS28		MST1		HAP4	GPI18	KIP1	PRP4	LYS9		KNH1				PCK1		TMA10
	YBL028C	MRPL13				MDH1	HXT3	MRPS8		MUP3		HSP60	GPM1	LSC1	PRY2	MAL11		LAP3				PCL7		TUF1
	YBR063C	MRPL20				MEF1	ICY1	MSC6		MXR2		HSP78	GPP1	MBA1	PSE1	MCP1		LEE1				PCS60		YMR31
	YBR287W	MRPL28				MEF2	ICY2	MSF1		MZM1		HXK1	GPP2	MDM35	PST1	MET14		LPD1				PET123		YNK1
	YCL021W-A	MRPL37				MHO1	IKI1	MSS51		NCE102		ICL2	GPX2	MET6	PTA1	MFA2		LPX1				PET191		YDR018C
	YDR209C	MRPL39				MHT1	IMP4	MSY1		NDE1		IDH1	GRE2	MGA2	PTP2	MHR1		LSC2				PEX11		YGR021W
	YDR344C	MRPL44				MIC10	IRC23	NAM2		NEJ1		IDP2	GRX7	MHO1	PTR3	MRH1		MAG1				PHO84		YHR033W
	YDR391C	MRPL6				MIC12	IRC25	NDE2		NUS1		IGD1	GYP8	MHP1	PUN1	MRPL16		MAL31				PIR3		YJR120W
	YER053C-A	MRPL7				MIC19	IRC4	NNK1		OPI11		IMG2	HAT1	MIA40	RAD30	MRPL24		MAM33				PLB2		YKL066W
	YGR240C-A	MRPL8				MIC60	IRC6	NTH2		PBI1		JEN1	HIS2	MIC12	RCY1	MRPL50		MDG1				POT1		YLR294C
	YHL012W	MRPS12				MIR1	IST3	OMS1		PCI8		KGD1	HIS5	MIC19	RDS3	MRPS9		MDH1				POX1		YMR206W
	YHR210C	MRPS16				MMP1	JIP5	OPI1		PEP4		KGD2	HMO1	MIC60	REH1	MTG2		MDH2				PPA2		YPL067C
	YIL058W	MRPS8				MPC3	JLP2	OXP1		PEX22		KNH1	HMS1	MLP2	RIM101	NEJ1		MEF1				PUF3		YPR010C-A
	YIR035C	MSS51				MPM1	KAE1	PCD1		PHD1		KNS1	HMS2	MLS1	RNA15	NHP6A		MEF2				PXA1
	YJL144W	MSW1				MRK1	KAR4	PCK1		PHO5		LAP3	HRI1	MMP1	ROG3	NPP2		MHT1				PYC1
	YJL213W	MSY1				MRPL31	KAR5	PCS60		PHO88		LEE1	HSP31	MNN1	ROY1	NRG2		MIR1				RDL1
	YKL068W-A	MTC3				MRPL4	KEL3	PET494		PIC2		LPD1	HTL1	MNP1	RTG1	OPI11		MMR1				RIB4
	YLR112W	MTH1				MSF1	LAC1	PEX11		PMC1		LSC1	HXT11	MNR2	RTT101	PEX22		MPC3				RML2
	YMR262W	MXR2				MSK1	LEU9	PFK26		PNC1		LSC2	HXT8	MRF1	SEC5	PHD1		MRK1				RPL4A
	YNR014W	NTH2				MTO1	LIP1	PHB1		PRX1		MAG1	ICY1	MRP1	SED1	PHO12		MRP2				RSM19
	YNR061C	OLE1				NDE2	LST7	PHO81		PSA1		MAL31	IGO1	MRP51	SFP1	PHO3		MRP4				SAM2
	YOL118C	OMS1				NDI1	LYS1	PHO84		PUT1		MAL33	IKI1	MRP7	SHE4	PHO5		MRPL1				SDH2
	YPL142C	PAU23				NQM1	LYS12	PHO89		PUT2		MBA1	IME4	MRPL4	SHQ1	PHO88		MRPL13				SDH5
	YPL245W	PCK1				ODC1	LYS5	PIM1		PUT3		MDG1	IMP4	MRPL40	SIN4	PRE2		MRPL19				SEF1
	YPL264C	PCL7				OM14	MBF1	PIR3		QCR7		MDH1	IRC15	MRPL6	SIP1	PRM4		MRPL25				SNF3
		PCS60				OM45	MER1	PLB2		QCR9		MDH2	IRC19	MRPS28	SLH1	PRM9		MRPL31				SSA1
		PET123				OPI3	MET22	POT1		QRI5		MDM35	IRC23	MRPS8	SLT2	PUT1		MRPL32				SSC1
		PET191				OPT2	MFA2	POX1		RBD2		MEF1	IRC25	MSC6	SNU71	PUT3		MRPL39				TDH2
		PEX11				PBI2	MNT4	PRY1		RDL2		MEF2	IRC4	MSF1	SPG5	QCR7		MRPL49				TES1
		PHO84				PCD1	MPC2	PST1		RFS1		MHO1	IRC6	MSS116	SPT10	QCR9		MRPL7				TIM10
		PIR3				PDH1	MPO1	PTR2		RNH201		MHR1	ISA1	MSS51	SRL3	QDR1		MRPS18				TIM23
		PLB2				PET117	MRT4	PUF3		RNR2		MHT1	IST3	MST1	SSE2	QRI5		MSK1				TIP1
		POT1				PET9	MRX8	PXA1		ROM1		MIA40	JLP1	MSY1	STP1	RAS1		MTH1				TOM7
		PPA2				PFK26	MSL1	PYC1		RSM10		MIC10	JLP2	MYO1	STP2	RBD2		MTO1				TOS2
		PRM4				PGM2	MTQ2	QRI7		RTC6		MIC12	KAE1	MYO2	SYG1	RCE1		MXR1				TRP1
		PTR2				POR1	MUM3	REG1		SCO2		MIC19	KAR5	NAM2	TAF2	REE1		NDE1				UBC8
		PUF3				POX1	NAT5	RIB4		SDH7		MIC60	KRE29	NDE2	TCO89	RGM1		NDI1				URA1
		PXA1				PRY1	NBP1	RIM4		SFG1		MIR1	LAC1	NIS1	TEX1	RGS2		NRM1				URA2
		QRI5				PST2	NCA3	RPL33A		SGA1		MOG1	LDS2	NNK1	TPD3	RIM1		NUM1				USV1
		QRI7				PUT4	NCE102	RPL4A		SOD1		MPC3	LIP1	OM45	TPS1	RIO1		ODC1				VHS1
		RCF1				PYC1	NFU1	RPL7B		SPO12		MPM1	LPL1	OMS1	TRA1	RKI1		OLE1				VTC3
		REE1				PYK2	NIT1	RPL8A		SPO21		MRK1	LUC7	OXP1	TSL1	RME1		OM14				WIP1
		RIB4				QCR10	NMD4	RPL9B		SPO73		MRP1	LYS1	PAC11	TWF1	RPL12B		OPI3				XPT1
		RIM4				QCR2	NRG1	RSM22		STP4		MRP2	LYS5	PCD1	UBA4	RPL18A		OPT2				YAT2
		RML2				QCR6	NRK1	RSM23		SUR7		MRP4	MBF1	PCK1	UFD2	RPL18B		PBI2				YCP4
		RPL22B				QCR8	NSE3	RSM24		TAL1		MRPL1	MEP1	PCL7	URC2	RPL21A		PCL10				YHM2
		RPL33A				QCR9	NSG1	RSM25		TFS1		MRPL13	MEP2	PCL9	VHR2	RPL21B		PDH1				YOX1
		RPL4A				RDL1	ODC2	SAH1		THI2		MRPL19	MER1	PCS60	VPS13	RPL33A		PET117				YPK2
		RPL7B				RGL1	OPI10	SCD5		TOP2		MRPL20	MET13	PDS5	VPS27	RPL35B		PET123				ZTA1
		RPL8A				RIP1	ORM1	SED1		TOS1		MRPL24	MNT4	PET111	VPS30	RPL36B		PET191				YBL100C
		RPL9B				RPM2	ORT1	SEF1		TPK1		MRPL31	MPC2	PET127	VPS33	RPL41B		PET9				YBR230W-A
		RSM19				RRT6	OYE2	SHY1		TRX1		MRPL39	MPO1	PET494	VPS34	RPL43A		PGM2				YBR255C-A
		RSM25				SCO1	PAC10	SIM1		TRX3		MRPL4	MRM2	PEX11	VPS52	RPL43B		PHO81				YDR381C-A
		RSM27				SDH2	PCL5	SIP2		TSA2		MRPL44	MRX11	PEX18	YAK1	RPL9A		PHO84				YFL054C
		RSM7				SDH3	PDR12	SIS2		UBC5		MRPL6	MRX8	PHB2	YBP1	RPS17B		PHO89				YMR103C
		SAM2				SDH4	PET18	SLF1		UBI4		MRPL7	MSC1	PHO87	YBP2	RPS19A		POR1				YMR315W
		SED1				SDH5	PFK27	SMC3		UBP11		MRPL8	MSL1	PIG1	YPK2	RPS19B		PSA1				YNL200C
		SEF1				SDH8	PGA1	SNA2		UGA2		MRPS18	MTC2	PIN4	YPS3	RPS20		PYC2				YPR195C
		SHR5				SNF3	PHM8	SPG5		UIP4		MSK1	MTQ1	PIR1	YBL071C	RPS25A		QCR10
		SIP2				SNO2	PHO3	TDA1		UPS2		MTH1	MUP3	PIR3	YCL049C	RPS25B		QCR2
		SIT1				SNZ2	PIC2	TDH2		VBA1		MTO1	NAT3	PLB2	YER088C-A	RPS26B		QCR6
		SNA2				SNZ3	PKR1	TIF4631		VPS55		MXR1	NBL1	POL1	YGR117C	RRG9		QCR8
		SNA3				SOD2	PML1	TIM10		YDC1		NDI1	NBP1	POP8	YGR237C	SAP4		RGL1
		SPC25				SRX1	PNO1	TIM23		YEF3		NQM1	NCE102	POT1	YJL107C	SCD6		RIB4
		SPG5				STF1	PNS1	TOM6		YET2		NUM1	NDT80	POX1	YLR149C-A	SCS7		RIP1
		SSA1				STF2	POP7	TOM7		YGP1		ODC1	NFU1	PPA2	YLR194C	SEC53		RML2
		SSC1				STL1	POR2	TOM70		YHB1		OM14	NIT1	PRD1	YLR225C	SHH4		RPM2
		TAL1				SUC2	POS5	TPO4		YLH47		OM45	NOP19	PSP2	YLR402W	SIT1		RPS22B
		TAT1				TDA10	PRE5	TRP1		YRO2		OPI3	NRG1	PST1	YNR063W	SLF1		RRT6
		TDH2				TDH1	PRM1	UGO1		ZRG17		OPT2	NSE3	PUF3	YNR065C	SMA2		RSM19
		TES1				TIM11	PRR2	URA1		YBL059W		PBI2	NSG1	PUF4	YNR066C	SNO2		SAM2
		TIM10				TMA10	PSF1	URA2		YBR139W		PCL10	NSG2	PXA1	YPL229W	SNT309		SDH1
		TIM23				TMA17	PTH2	VHS1		YCL012C		PCL7	OCA6	PYC1		SPE3		SDH3
		TIP1				TUF1	RAD10	VRP1		YCL021W-A		PDH1	ODC2	RDL1		SPO1		SDH4
		TOM7				UBC5	RAD16	VTC3		YDL121C		PET117	OPI10	REG1		SPO16		SFG1
		TOS2				UBC8	RAI1	VTC4		YDL124W		PET123	OPI11	RPC31		SPO21		SIM1
		TOS6				UIP4	RCE1	WIP1		YDL183C		PET191	OPT1	RPI1		SPR6		SIR2
		TRP1				USV1	RCN2	XBP1		YDR154C		PET9	OSW2	RPL4A		SRX1		SNZ2
		URA1				YMR31	RCR1	YAT2		YER053C-A		PEX18	OXR1	RPO41		STP4		SNZ3
		URA2				YNK1	REC114	YHM2		YGL081W		PGM2	OYE2	RRF1		SUN4		SOD2
		VHS1				YPK2	REV7	YIA6		YGR026W		PHB2	PAC10	RSM23		SUR1		SPO12
		VTC3				YPS6	RFA2	YKE4		YGR182C		PIG1	PCL5	RSP5		SUR7		SSU1
		WIP1				YBL059W	RGS2	YML6		YGR201C		POR1	PDE2	SAH1		THI2		STF1
		XPT1				YBL100C	RIB5	YOX1		YHR138C		PPA2	PDR12	SCP160		THO1		SUC2
		YAT2				YBR230W-A	RKM4	YPK2		YIL089W		PRB1	PDR3	SCW11		TMA19		TDA10
		YCP4				YDR018C	RKM5	YTA12		YIR014W		PRM4	PDR8	SDH2		TNA1		TDH1
		YHM2				YDR381C-A	RMA1	ZDS2		YIR016W		PST2	PET18	SDH5		TRM8		TDH2
		YKE4				YFL054C	RMD6	ZWF1		YKR011C		PUT4	PFA5	SEF1		TRX1		TIM11
		YML6				YGR021W	RMP1	YBR230W-A		YLR042C		QCR10	PFK27	SGO1		TSA2		TIP1
		YOX1				YHR033W	RPB10	YDR029W		YLR050C		QCR2	PGA1	SHY1		TVP18		TMA10
		ZTA1				YIR016W	RPC11	YDR381C-A		YLR149C		QCR6	PGA2	SLC1		TYE7		TOS1
		ZWF1				YJR120W	RPC25	YIL156W-B		YLR152C		QCR8	PGC1	SLK19		UIP4		TOS2
		YBR255C-A				YKL066W	RPC34	YIL169C		YLR177W		RDL1	PGD1	SMC3		VBA1		TUF1
		YIL156W-B				YLR149C	RPF1	YMR103C		YLR345W		REE1	PGU1	SMC6		VTC1		UBP16
		YJR085C				YLR294C	RPL22A	YMR315W		YMR034C		RGL1	PHM7	SNF3		WSC4		UPS2
		YML131W				YMR103C	RPL28	YNL054W-B		YMR196W		RIP1	PHM8	SPC97		YEF3		URA1
		YNL054W-B				YMR206W	RPN9	YNR040W		YNL092W		RML2	PHO3	SPP41		YGP1		VHS1
		YNL122C				YMR315W	RPR2	YNR066C		YNL134C		RPM2	PIS1	SPT21		YHB1		VTC3
		YNR040W				YNL144C	RPS28B			YNL208W		RPO41	PKR1	SPT6		YHI9		VTC4
		YPL109C				YNL200C	RPS3			YOR020W-A		RPS22B	PML1	SRS2		YLH47		XPT1
		YPR011C				YOR289W	RPS9B			YPL014W		RRF1	PNO1	SSA1		YPK3		YCP4
		YPR027C				YPL067C	RRP1			YPR015C		RRT6	PNS1	SSC1		YBL059W		YHM2
		YPR195C				YPR010C-A	RRP3			YPR098C		RSM19	POP7	STH1		YCL012C		YMR31
							RRP43			YPR158C-D		RSM27	POR2	STI1		YCL021W-A		YNK1
							RTC3					SAM2	POS5	STU2		YDL124W		ZTA1
							RTT102					SCO1	PPT2	SUM1		YDR154C		YDR018C
							SAM4					SDH1	PRE5	SVL3		YEL023C		YGR021W
							SCM4					SDH2	PRM1	SWI5		YGL081W		YGR182C
							SDH6					SDH3	PRM2	TEC1		YGL101W		YHR033W
							SDO1					SDH4	PRM7	TES1		YGR026W		YIL024C
							SEC72					SDH5	PRM9	TIM10		YGR201C		YJR120W
							SEN15					SDH8	PRP18	TIM23		YHL012W		YKL066W
							SER3					SNF3	PRR2	TOM6		YHR202W		YLR294C
							SET4					SNO2	PTH2	TOM7		YIR016W		YMR206W
							SGF11					SNZ2	PTK1	TOM70		YJR149W		YPL067C
							SHC1					SNZ3	PUP2	TOP2		YKL153W		YPR010C-A
							SHH3					SOD2	PUT1	TPO4		YKR011C		YPR195C
							SLD5					SRX1	RAD16	TRP1		YLR042C
							SLX9					SSA1	RAD33	TUB1		YLR050C
							SNT309					SSC1	RAM2	UBA1		YLR112W
							SNX3					SSU1	REV7	UBC8		YLR460C
							SPC3					STF1	REX3	UBC9		YMR034C
							SPI1					STF2	RGS2	UBP11		YMR141W-A
							SPO21					SUC2	RIB7	UBP13		YMR193C-A
							SPO77					SUR1	RKM4	URA2		YNL054W-B
							SRB5					TDA10	RKM5	USV1		YNL181W
							SRD1					TDH1	RMA1	VPS1		YNL217W
							SRP14					TEC1	RMD6	VTC2		YNL303W
							SSP2					TES1	RMP1	WIP1		YPL014W
							SST2					TIM11	ROX3	YAT2		YPL142C
							SSU72					TIP1	RPC11	YHP1		YPR015C
							STB6					TMA10	RPC34	YIP3		YPR027C
							STE14					TMA17	RPL10	YOX1
							STE18					TOS2	RPL11A	YPK2
							STE2					TUF1	RPL11B	YTA12
							STE6					UBC8	RPL13B	ZDS2
							STS1					UBP16	RPL14A	ZRT1
							SWD3					USV1	RPL14B	YBL100C
							SWM2					XPT1	RPL15A	YBR230W-A
							TAD1					YCP4	RPL16B	YBR255C-A
							TAF9					YMR31	RPL17A	YDL157C
							TAN1					YNK1	RPL17B	YDR029W
							THG1					ZTA1	RPL18A	YDR381C-A
							THI6					YBL100C	RPL19A	YDR444W
							TIR2					YBR255C-A	RPL19B	YFL054C
							TMA20					YDR018C	RPL21A	YGR153W
							TMT1					YFL054C	RPL21B	YJL181W
							TPI1					YGR021W	RPL22A	YKR075C
							TPN1					YHR033W	RPL28	YMR103C
							TRS20					YIL024C	RPL3	YMR315W
							TRS31					YJR085C	RPL34B	YNL058C
							TRS33					YJR120W	RPL36A	YNL200C
							TUM1					YKL066W	RPL36B	YPL109C
							UBC12					YKR075C	RPL37B
							UGA3					YLR294C	RPL40A
							UIP3					YML131W	RPL40B
							ULI1					YMR206W	RPL42B
							UTP11					YNL122C	RPL43A
							UTP30					YNL144C	RPL5
							UTP9					YNL200C	RPL6A
							VAN1					YPL067C	RPL9A
							VID24					YPR010C-A	RPN9
							VMA10					YPR195C	RPP2A
							VMA3						RPP2B
							VPH2						RPR2
							VPS20						RPS0A
							VPS73						RPS14A
							YEH1						RPS18B
							YFT2						RPS1B
							YHC3						RPS2
							YMC2						RPS20
							YOP1						RPS21B
							YPC1						RPS22A
							YRA2						RPS23A
							ZIP2						RPS28B
							ZPS1						RPS29A
							YAR028W						RPS3
							YBL028C						RPS30B
							YBR063C						RPS4A
							YBR096W						RPS6B
							YBR184W						RPS9B
							YBR242W						RRP3
							YBR287W						RRT12
							YCL021W-A						RRT13
							YDL086W						RTS3
							YDR154C						RTT102
							YDR209C						SAP30
							YDR222W						SAS2
							YDR261C-D						SCM4
							YDR391C						SDH6
							YEL028W						SDL1
							YER053C-A						SDO1
							YGL101W						SEC59
							YGL117W						SEC72
							YGL159W						SER3
							YGL204C						SET4
							YGR066C						SGA1
							YGR240C-A						SGF11
							YGR283C						SHB17
							YHR050W-A						SHH3
							YHR210C						SIR1
							YIL029C						SLD5
							YIL058W						SLD7
							YIL089W						SLX9
							YIL165C						SMP1
							YIR035C						SNA4
							YJL144W						SNL1
							YJR124C						SPC3
							YJR141W						SPO24
							YKL068W-A						SRB6
							YKL153W						SRD1
							YLR050C						SRP14
							YLR112W						SST2
							YLR149C-A						STE14
							YLR257W						STE18
							YLR264C-A						STE2
							YLR287C						STN1
							YLR363W-A						STR3
							YLR446W						SWD3
							YML083C						SWM2
							YMR262W						SYM1
							YMR265C						TAD1
							YNL162W-A						TAF9
							YNR014W						TEN1
							YNR061C						TFS1
							YOL159C-A						THG1
							YOR019W						THI22
							YPL142C						THI6
							YPL245W						THP1
							YPL264C						TIR2
							YPR071W						TIR3
													TIR4
													TKL2
													TMT1
													TOG1
													TPI1
													TPN1
													TRS20
													TUM1
													UBC12
													UBX6
													UIP3
													ULI1
													UTH1
													UTP30
													UTR4
													VAN1
													VBA2
													VBA5
													VID24
													VMA13
													VMA3
													VPH1
													VPH2
													VPS20
													VPS73
													YAP5
													YAR1
													YFT2
													YGK3
													YHK8
													YMC2
													YPC1
													YPQ1
													YSR3
													ZIP2
													ZPS1
													YAR023C
													YAR028W
													YBL028C
													YBR016W
													YBR063C
													YBR184W
													YBR197C
													YBR242W
													YBR287W
													YCR006C
													YCR007C
													YDL086W
													YDL177C
													YDR154C
													YDR210C-D
													YDR222W
													YDR261C-D
													YDR391C
													YEL028W
													YEL067C
													YER034W
													YFR020W
													YFR032C-B
													YGL159W
													YGL188C-A
													YGR016W
													YGR050C
													YGR066C
													YGR109W-B
													YGR161C-D
													YGR240C-A
													YGR283C
													YHR210C
													YIL028W
													YIL029C
													YIL058W
													YIL089W
													YIL102C-A
													YIL165C
													YIR035C
													YJL113W
													YJL171C
													YJR096W
													YJR112W-A
													YJR124C
													YJR146W
													YKL068W-A
													YKL153W
													YLR030W
													YLR257W
													YLR264C-A
													YLR287C
													YLR446W
													YML108W
													YMR090W
													YMR226C
													YMR262W
													YMR279C
													YNL050C
													YNL143C
													YNL162W-A
													YNL234W
													YNL284C-B
													YNR014W
													YNR061C
													YOL159C-A
													YOR019W
													YOR062C
													YOR338W
													YOR365C
													YOR389W
													YPL142C
													YPL199C
													YPL245W
													YPL277C
													YPR071W
													YPR158C-D

## Sheet: Dataset 3B
Dataset 3B. Biological process GO terms in early samples
Up-DEGs unique to Pgal-uL4			lfc									Up-DEGs unique to Pgal-eEF3												Up-DEGs from both Pgal-uL4 and -eEF3
			Gene repressed						∆lfc			No significant results												No significant results
arginine biosynthesis process			uL4A			eEF3			∆ (L-E)						lfc
			E	M	L	E	M	L	uL4	eEF3		Down-DEGs unique to Pgal-eEF3			Gene repressed						∆lfc
Mitochondrial ornithine acetyltransferase	YMR062C	ARG7	2.48287	2.41893	0.506518	0.156452	-0.0993068	0.489091	-1.97635	0.33264		pyruvate metabolic process			uL4A			eEF3			∆ (L-E)			Down-DEGs common to Pgal-uL4 and -eEF3
Large subunit of carbamoyl phosphate synthetase	YJR109C	CPA2	2.4813	2.06635	0.232479	-0.112751	0.318736	0.997632	-2.24882	1.11038					E	M	L	E	M	L	uL4	eEF3
Argininosuccinate lyase	YHR018C	ARG4	2.05403	1.89042	0.0150159	-0.0815877	0.365436	0.67488	-2.03902	0.756468		Hexokinase isoenzyme 1	YFR053C	HXK1	-4.72991	-5.26204	-4.23807	-5.17324	-5.30892	-1.11179	0.491843	4.06145		2-oxoglutarate metabolic process
Ornithine transporter of the mitochondrial inner membrane	YOR130C	ORT1	1.02692	1.29681	0.65773	-0.138852	-0.291398	-0.178203	-0.369188	-0.0393508		Mitochondrial aldehyde dehydrogenase	YOR374W	ALD4	-3.98999	-4.34797	-4.09178	-2.53757	-3.05178	-1.88522	-0.101798	0.652355					lfc										lfc
												Pyruvate carboxylase isoform	YGL062W	PYC1	-3.42695	-3.24178	-2.07637	-1.74506	-0.939821	-0.472024	1.35058	1.27304					Gene repressed						∆lfc			1.5	1.5
lysine biosynthesis process												Glyceraldehyde-3-phosphate dehydrogenase (GAPDH), isozyme 1	YJL052W	TDH1	-3.42667	-3.50567	-1.98828	-3.13297	-3.1647	-2.03809	1.43839	1.09488					uL4A			eEF3			∆ (L-E)			1.4
												Glucokinase	YCL040W	GLK1	-2.66525	-2.39793	-2.08359	-2.69298	-1.74275	0.00800265	0.58166	2.70098					E	M	L	E	M	L	uL4	eEF3		1.3
Putative mitochondrial aconitase isozyme	YJL200C	ACO2	1.58369	1.28643	0.444965	0.472901	0.898833	-0.0866856	-1.13872	-0.559586		Enolase I, a phosphopyruvate hydratase	YGR254W	ENO1	-2.4295	-2.13035	-0.882746	-1.34214	-1.15773	0.046726	1.54676	1.38886		NAD(+)-dependent glutamate dehydrogenase	YDL215C	GDH2	-2.22149	-2.18348	-2.09616	-0.772828	-0.141142	0.410771	0.125333	1.1836		1.2
Saccharopine dehydrogenase (NAD+, L-lysine-forming)	YIR034C	LYS1	1.51383	1.7322	1.37219	-0.0722068	0.707838	0.512527	-0.141643	0.584734		Hexokinase expressed during growth with low glucose levels	YDR516C	EMI2	-2.34344	-2.35131	-2.15633	-2.17427	-2.14497	-0.81901	0.187106	1.35526		Subunit of the mitochondrial alpha-ketoglutarate dehydrogenase complex	YIL125W	KGD1	-2.19595	-2.63526	-2.80104	-1.48279	-1.79181	-1.20639	-0.60509	0.2764		1.1
Alpha aminoadipate reductase	YBR115C	LYS2	1.39096	0.96822	0.268638	0.391001	0.257057	0.0975892	-1.12232	-0.293412		Dihydrolipoamide dehydrogenase	YFL018C	LPD1	-1.92804	-2.28153	-2.28039	-1.15743	-1.49884	-1.20201	-0.352351	-0.0445803		Dihydrolipoyl transsuccinylase	YDR148C	KGD2	-2.38927	-2.5431	-2.66527	-1.86772	-2.43022	-1.59898	-0.276006	0.268738		1	1
Aspartic beta semi-aldehyde dehydrogenase	YDR158W	HOM2	1.2665	1.3775	0.330915	0.141506	-0.289083	-1.04609	-0.93559	-1.1876		Nonfunctional homolog of Gpm1p phosphoglycerate mutase	YDL021W	GPM2	-1.89472	-1.12689	-0.211404	-2.48836	-2.05091	-0.865422	1.68331	1.62294		Dihydrolipoamide dehydrogenase	YFL018C	LPD1	-1.92804	-2.28153	-2.28039	-1.15743	-1.49884	-1.20201	-0.352351	-0.0445803		0.9
Aspartate kinase (L-aspartate 4-P-transferase)	YER052C	HOM3	1.25808	1.08636	0.336599	0.103706	0.203491	-0.117484	-0.921478	-0.22119		Hexokinase isoenzyme 2	YGL253W	HXK2	-1.60283	-1.38709	-1.92113	-0.463626	-0.91221	-1.1151	-0.318297	-0.651475		Subunit of the mitochondrial alpha-ketoglutarate dehydrogenase	YFR049W	YMR31	-1.51955	-1.69499	-2.39815	-1.43331	-2.43571	-2.09889	-0.878595	-0.665586		0.8
												Glyceraldehyde-3-phosphate dehydrogenase (GAPDH), isozyme 2	YJR009C	TDH2	-1.57134	-1.31695	-1.48387	1.00248	-0.29504	-1.4991	0.0874727	-2.50158														0.7
												Pyruvate kinase	YOR347C	PYK2	-1.06328	-0.73984	-0.0809326	-1.45385	-0.56107	-0.268512	0.982344	1.18534														0.6
Down DEGs unique to Pgal-uL4			lfc																																	0.5	0.5
			Gene repressed						∆lfc			oxidative phosphorylation																								0.4
fatty acid catabolic process			uL4A			eEF3			∆ (L-E)			Flavoprotein subunit of succinate dehydrogenase	YKL148C	SDH1	-3.58572	-4.26913	-4.22935	-2.94882	-4.1706	-3.2276	-0.643622	-0.278774														0.3
			E	M	L	E	M	L	uL4	eEF3		Membrane anchor subunit of succinate dehydrogenase (SDH)	YDR178W	SDH4	-3.05667	-3.20653	-3.01536	-2.70428	-3.51806	-2.38065	0.0413074	0.323624														0.2
Fatty-acyl coenzyme A oxidase	YGL205W	POX1	-4.96922	-5.89195	-5.15476	-1.57198	-0.617734	-0.374374	-0.185542	1.1976		NADH:ubiquinone oxidoreductase	YML120C	NDI1	-2.30262	-2.72121	-2.58042	-2.17072	-2.51265	-1.25403	-0.2778	0.916686														0.1
3-hydroxyacyl-CoA dehydrogenase and enoyl-CoA hydratase	YKR009C	FOX2	-3.64525	-2.89804	-1.73799	-0.563155	0.376494	0.326783	1.90726	0.889938		Subunit of succinate dehydrogenase and of TIM22 translocase	YKL141W	SDH3	-2.12028	-1.99213	-1.81969	-1.94069	-2.63353	-1.66829	0.300592	0.272401														0	0
3-ketoacyl-CoA thiolase with broad chain length specificity	YIL160C	POT1	-3.27857	-3.12277	-3.21001	-0.154102	0.395189	0.666072	0.068562	0.820174		Subunit 2 of ubiquinol cytochrome-c reductase (Complex III)	YPR191W	QCR2	-1.9224	-2.13997	-2.30766	-1.97043	-2.62459	-1.70525	-0.385261	0.265174														-0.1
Subunit of heterodimeric peroxisomal ABC transport complex, with Pxa2p	YPL147W	PXA1	-2.52672	-2.82356	-3.3034	-0.475498	-0.167194	-0.505536	-0.776676	-0.0300387		Epsilon subunit of the F1 sector of mitochondrial F1F0 ATP synthase	YPL271W	ATP15	-1.91997	-2.0516	-2.00176	-1.24503	-1.70176	-0.770124	-0.0817913	0.474909														-0.2
Peroxisomal NADP-dependent isocitrate dehydrogenase	YNL009W	IDP3	-2.36924	-2.23371	-1.72482	-0.834859	-0.594152	-0.577353	0.644428	0.257506		Beta subunit of the F1 sector of mitochondrial F1F0 ATP synthase	YJR121W	ATP2	-1.8647	-2.13132	-2.32177	-1.51557	-2.58616	-1.78131	-0.457069	-0.265741														-0.3
Peroxisomal delta3,delta2-enoyl-CoA isomerase	YLR284C	ECI1	-2.08946	-2.37399	-2.33203	-0.552394	-1.01195	-1.56762	-0.24257	-1.01522		Subunit of the ubiqunol-cytochrome c oxidoreductase complex	YHR001W-A	QCR10	-1.72744	-1.84427	-2.02607	-1.86778	-2.97182	-2.01973	-0.298625	-0.151951														-0.4
Peroxisomal acyl-CoA thioesterase	YJR019C	TES1	-2.04636	-2.22656	-1.66787	-0.940836	-1.02219	-0.71031	0.378493	0.230526		Subunit 6 of the ubiquinol cytochrome-c reductase complex	YFR033C	QCR6	-1.64694	-1.54711	-1.60206	-1.80962	-2.61067	-2.29163	0.0448805	-0.482011														-0.5	-0.5
2-methylisocitrate lyase of the mitochondrial matrix	YPR006C	ICL2	-1.98998	-1.85647	-1.6945	-0.730761	-1.37101	-1.71163	0.295484	-0.980869		Subunit VI of cytochrome c oxidase (Complex IV)	YHR051W	COX6	-1.59214	-1.82425	-2.16265	-1.73071	-2.83505	-2.3254	-0.57051	-0.594687														-0.6
Dual specificity mitochondrial citrate and methylcitrate synthase	YPR001W	CIT3	-1.71136	-1.67471	-1.52327	-0.681586	-0.714779	-1.32194	0.188092	-0.640354		Subunit VIIa of cytochrome c oxidase (Complex IV)	YDL067C	COX9	-1.45025	-1.54891	-1.33667	-1.36323	-2.16047	-1.63846	0.113581	-0.275225														-0.7
Peroxisomal malate dehydrogenase	YDL078C	MDH3	-1.02712	-0.761944	-0.873134	-0.625818	-0.406737	-0.144639	0.153988	0.481179		Ubiquinol-cytochrome-c reductase	YEL024W	RIP1	-1.3352	-1.33735	-1.57458	-1.86325	-2.84612	-1.49938	-0.239379	0.363866														-0.8
												Subunit IV of cytochrome c oxidase	YGL187C	COX4	-1.28889	-1.49823	-1.87238	-1.43915	-2.96776	-2.43814	-0.583485	-0.998994														-0.9
Reactive oxygen species metabolic process												Protein required for flavinylation of Sdh1p	YOL071W	SDH5	-1.22865	-1.24857	-1.03777	-1.3399	-1.25359	-0.37508	0.190885	0.964818														-1	-1
												Cytochrome c1	YOR065W	CYT1	-1.18318	-1.44513	-1.53201	-1.98357	-3.11811	-2.25661	-0.34883	-0.273043														-1.1
Fructose-1,6-bisphosphatase	YLR377C	FBP1	-3.63753	-3.58707	-2.64938	-0.968154	-0.529023	-0.369919	0.988146	0.598235		Subunit VII of cytochrome c oxidase (Complex IV)	YMR256C	COX7	-1.13153	-1.22885	-1.63494	-1.35151	-2.28305	-1.31046	-0.503407	0.0410587														-1.2
Catalase A	YDR256C	CTA1	-2.29916	-1.80314	-1.43003	0.118522	0.320327	0.341676	0.869127	0.223154		Subunit Va of cytochrome c oxidase	YNL052W	COX5A	-1.08753	-1.25163	-1.65156	-1.51635	-2.79943	-2.48016	-0.564027	-0.963809														-1.3
Peroxisomal acyl-CoA thioesterase	YJR019C	TES1	-2.04636	-2.22656	-1.66787	-0.940836	-1.02219	-0.71031	0.378493	0.230526		Subunit 9 of ubiquinol cytochrome-c reductase (Complex III)	YGR183C	QCR9	-1.08652	-0.930766	-0.649907	-1.59288	-2.05906	-1.0744	0.436611	0.518488														-1.4
Dihydrolipoamide dehydrogenase	YFL018C	LPD1	-1.92804	-2.28153	-2.28039	-1.15743	-1.49884	-1.20201	-0.352351	-0.0445803		Subunit 8 of ubiquinol cytochrome-c reductase (Complex III)	YJL166W	QCR8	-1.07037	-1.21927	-1.59981	-1.5421	-2.84008	-1.76007	-0.52944	-0.217962														-1.5	-1.5
Glyceraldehyde-3-phosphate dehydrogenase (GAPDH), isozyme 2	YJR009C	TDH2	-1.57134	-1.31695	-1.48387	1.00248	-0.29504	-1.4991	0.0874727	-2.50158		Subunit VIb of cytochrome c oxidase	YLR038C	COX12	-1.05759	-1.01735	-1.46046	-1.71494	-2.85446	-1.86193	-0.40287	-0.146994
Mitochondrial manganese superoxide dismutase	YHR008C	SOD2	-1.41714	-1.56513	-1.0914	-1.38178	-1.96107	-1.74685	0.325746	-0.365077		Protein of unknown function	YGL226W	MTC3	-1.00676	-0.633544	-0.446303	-0.761472	-0.345499	-0.0593913	0.560455	0.702081
Mitochondrial ribosomal protein of the small subunit	YDR347W	MRP1	-1.03644	-1.34572	-1.38692	-0.727158	-1.29157	-0.965384	-0.35048	-0.238226
mitochondrial translation; see Fig 3
mitochondrial cytochrome c oxidase assembly, see Fig 3
tricarboxylic acid cycle, see Fig 3
			lfc
			Gene repressed						∆lfc
establishment of protein localization to mitochondrion			uL4A			eEF3			∆ (L-E)
			E	M	L	E	M	L	uL4	eEF3
Subunit of succinate dehydrogenase and of TIM22 translocase	YKL141W	SDH3	-2.12028	-1.99213	-1.81969	-1.94069	-2.63353	-1.66829	0.300592	0.272401
Mitochondrial outer membrane receptor for cytosolic ribosomes	YBR230C	OM14	-1.9382	-1.89424	-1.73391	-1.84499	-2.58723	-1.80957	0.20429	0.0354185
Core subunit of the ubiquinol-cytochrome c reductase complex	YBL045C	COR1	-1.70135	-2.01327	-2.06358	-1.74249	-2.65058	-1.77237	-0.362234	-0.0298807
Tetradecameric mitochondrial chaperonin	YLR259C	HSP60	-1.59286	-2.30178	-2.29102	-0.647354	-1.4813	-0.845631	-0.698162	-0.198277
Essential component of the TIM23 complex	YNR017W	TIM23	-1.48754	-1.64867	-1.48825	-0.437392	-0.397276	-0.565384	-0.000704081	-0.127992
Hsp70 family ATPase	YJR045C	SSC1	-1.45389	-2.12188	-1.82349	-0.6287	-1.01035	-0.610136	-0.369604	0.0185639
Zinc-binding mitochondrial intermembrane space (IMS) protein	YKL084W	HOT13	-1.38248	-1.45494	-1.78581	0.580986	0.250673	0.00551034	-0.403328	-0.575476
Component of the MICOS complex	YKR016W	MIC60	-1.37412	-1.62976	-1.66863	-1.35713	-1.41726	-0.97232	-0.294501	0.384809
Membrane-associated mitochondrial ribosome receptor	YBR185C	MBA1	-1.28703	-1.42411	-1.30364	-0.939176	-1.19771	-0.758757	-0.0166145	0.180419
Essential protein of the mitochondrial intermembrane space	YHR005C-A	TIM10	-1.24321	-1.23667	-1.38789	-0.663676	-0.825754	-0.859452	-0.144687	-0.195776
Protein translocase and chaperone required for Complex III assembly	YDR375C	BCS1	-1.15218	-1.48008	-1.26527	-0.750148	-0.995901	-0.827236	-0.113096	-0.0770878
Import and assembly protein in mitochondrial intermembrane space	YKL195W	MIA40	-1.08011	-1.18637	-1.14656	-0.84009	-1.21437	-0.857663	-0.0664503	-0.0175726
ATPase involved in protein folding and NLS-directed nuclear transport	YAL005C	SSA1	-1.05078	-1.65833	-1.8121	-0.516886	-1.98005	-0.73513	-0.761322	-0.218244
Component of the TOM (translocase of outer membrane) complex	YNL070W	TOM7	-1.02663	-1.22574	-1.42166	-0.216679	-0.0328707	-0.735092	-0.395027	-0.518413
mitochondrial transport
Mitochondrial inner membrane transporter	YPL134C	ODC1	-3.34619	-3.53953	-3.04377	-2.60283	-3.4105	-2.61732	0.302423	-0.0144937
Mitochondrial inner membrane carnitine transporter	YOR100C	CRC1	-2.53493	-2.62999	-2.26037	-1.69661	-1.92817	-1.06362	0.274553	0.632995
Subunit of succinate dehydrogenase and of TIM22 translocase	YKL141W	SDH3	-2.12028	-1.99213	-1.81969	-1.94069	-2.63353	-1.66829	0.300592	0.272401
Mitochondrial outer membrane receptor for cytosolic ribosomes	YBR230C	OM14	-1.9382	-1.89424	-1.73391	-1.84499	-2.58723	-1.80957	0.20429	0.0354185
Core subunit of the ubiquinol-cytochrome c reductase complex	YBL045C	COR1	-1.70135	-2.01327	-2.06358	-1.74249	-2.65058	-1.77237	-0.362234	-0.0298807
Tetradecameric mitochondrial chaperonin	YLR259C	HSP60	-1.59286	-2.30178	-2.29102	-0.647354	-1.4813	-0.845631	-0.698162	-0.198277
Major ADP/ATP carrier of the mitochondrial inner membrane	YBL030C	PET9	-1.53302	-1.60855	-1.83146	-1.82137	-2.78629	-2.32007	-0.298439	-0.498702
Essential component of the TIM23 complex	YNR017W	TIM23	-1.48754	-1.64867	-1.48825	-0.437392	-0.397276	-0.565384	-0.000704081	-0.127992
Hsp70 family ATPase	YJR045C	SSC1	-1.45389	-2.12188	-1.82349	-0.6287	-1.01035	-0.610136	-0.369604	0.0185639
Zinc-binding mitochondrial intermembrane space (IMS) protein	YKL084W	HOT13	-1.38248	-1.45494	-1.78581	0.580986	0.250673	0.00551034	-0.403328	-0.575476
Component of the MICOS complex	YKR016W	MIC60	-1.37412	-1.62976	-1.66863	-1.35713	-1.41726	-0.97232	-0.294501	0.384809
Mitochondrial inner membrane ADP/ATP translocator	YMR056C	AAC1	-1.35006	-1.16218	-0.321863	-1.12156	-0.0784687	1.08149	1.0282	2.20306
Membrane-associated mitochondrial ribosome receptor	YBR185C	MBA1	-1.28703	-1.42411	-1.30364	-0.939176	-1.19771	-0.758757	-0.0166145	0.180419
Essential protein of the mitochondrial intermembrane space	YHR005C-A	TIM10	-1.24321	-1.23667	-1.38789	-0.663676	-0.825754	-0.859452	-0.144687	-0.195776
Protein translocase and chaperone required for Complex III assembly	YDR375C	BCS1	-1.15218	-1.48008	-1.26527	-0.750148	-0.995901	-0.827236	-0.113096	-0.0770878
Import and assembly protein in mitochondrial intermembrane space	YKL195W	MIA40	-1.08011	-1.18637	-1.14656	-0.84009	-1.21437	-0.857663	-0.0664503	-0.0175726
ATPase involved in protein folding and NLS-directed nuclear transport	YAL005C	SSA1	-1.05078	-1.65833	-1.8121	-0.516886	-1.98005	-0.73513	-0.761322	-0.218244
Component of the TOM (translocase of outer membrane) complex	YNL070W	TOM7	-1.02663	-1.22574	-1.42166	-0.216679	-0.0328707	-0.735092	-0.395027	-0.518413

## Sheet: Dataset 3C
Dataset 3C. Biological process GO terms in middle samples
Up- and Down-DEGs unique to Pgal-uL4			lfc									Up- and Down DEGs unique Pgal-eEF3			lfc									Up-DEGs common to Pgal-uL4 and -eEF3			lfc
			Gene repressed						∆lfc						Gene repressed						∆lfc						Gene repressed						∆lfc				lfc
amino acid biosynthetic process			uL4A			eEF3			∆ (L-E)			import into nucleus			uL4A			eEF3			∆ (L-E)			glycine decarboxylation via glycine cleavage system			uL4A			eEF3			∆ (L-E)			1.5	1.5
			E	M	L	E	M	L	uL4	eEF3					E	M	L	E	M	L	uL4	eEF3					E	M	L	E	M	L	uL4	eEF3		1.4
Mitochondrial ornithine acetyltransferase	YMR062C	ARG7	2.48287	2.41893	0.506518	0.156452	-0.0993068	0.489091	-1.97635	0.33264		Protein with a possible role in phospholipid biosynthesis	YOL032W	OPI10	0.858122	1.50297	1.89868	-0.0722378	-0.0437535	0.912166	1.04056	0.984403		T subunit of the mitochondrial glycine decarboxylase complex	YDR019C	GCV1	0.956022	2.28326	3.17855	0.0494064	2.41367	2.61046	2.22253	2.56106		1.3
Histidinol-phosphate aminotransferase	YIL116W	HIS5	1.85155	2.35823	1.72183	0.326653	0.714996	0.830035	-0.129725	0.503382		Conserved nuclear protein that interacts with GTP-Gsp1p	YJR074W	MOG1	-1.10804	-1.163	-0.457621	-0.522278	-1.05953	-0.76776	0.650418	-0.245482		P subunit of the mitochondrial glycine decarboxylase complex	YMR189W	GCV2	0.651833	1.29208	1.63895	0.512005	2.89818	2.87783	0.987122	2.36582		1.2
Cysteine desulphydrase, enables growth on cysteine as nitrogen source	YFR055W	IRC7	1.39354	2.27737	2.58572	0.358973	1.58599	1.17238	1.19219	0.81341		ATPase involved in protein folding and NLS-directed nuclear transport	YAL005C	SSA1	-1.05078	-1.65833	-1.8121	-0.516886	-1.98005	-0.73513	-0.761322	-0.218244		H subunit of the mitochondrial glycine decarboxylase complex	YAL044C	GCV3	0.742241	2.04542	2.96397	0.131712	1.14656	1.36691	2.22173	1.2352		1.1
Large subunit of carbamoyl phosphate synthetase	YJR109C	CPA2	2.4813	2.06635	0.232479	-0.112751	0.318736	0.997632	-2.24882	1.11038		Acetyl-CoA carboxylase, biotin containing enzyme	YNR016C	ACC1	-1.67725	-1.76128	-2.25137	0.200715	-0.655855	-1.10992	-0.574111	-1.31064														1	1
Multifunctional enzyme containing phosphoribosyl-ATP pyrophosphatase	YCL030C	HIS4	1.47113	2.01422	0.563049	1.32606	1.04658	0.514887	-0.908077	-0.811176														proton motive force-driven ATP synthesis												0.9
ATP phosphoribosyltransferase	YER055C	HIS1	1.9879	1.97893	0.721518	0.918948	0.864737	-0.336076	-1.26638	-1.25502																										0.8
Mitochondrial serine hydroxymethyltransferase	YLR058C	SHM2	0.841911	1.92642	2.07599	1.21768	1.66887	1.18661	1.23408	-0.0310704														Subunit of the mitochondrial F1F0 ATP synthase	YML081C-A	ATP18	-2.30624	-2.45322	-2.26636	-1.44698	-2.03562	-1.28472	0.0398751	0.162265		0.7
Argininosuccinate lyase	YHR018C	ARG4	2.05403	1.89042	0.0150159	-0.0815877	0.365436	0.67488	-2.03902	0.756468														Subunit k of the mitochondrial F1F0 ATP synthase	YOL077W-A	ATP19	-2.31284	-2.34825	-2.55378	-1.48896	-2.22392	-1.40118	-0.24094	0.0877792		0.6
Saccharopine dehydrogenase (NAD+, L-lysine-forming)	YIR034C	LYS1	1.51383	1.7322	1.37219	-0.0722068	0.707838	0.512527	-0.141643	0.584734														Alpha subunit of the F1 sector of mitochondrial F1F0 ATP synthase	YBL099W	ATP1	-1.96145	-2.26005	-2.33901	-1.62253	-2.42477	-1.58721	-0.377565	0.0353209		0.5	0.5
3-deoxy-D-arabino-heptulosonate-7-phosphate (DAHP) synthase	YDR035W	ARO3	1.60949	1.72513	0.322179	-0.0175171	-0.0654548	-0.235729	-1.28731	-0.218211														Beta subunit of the F1 sector of mitochondrial F1F0 ATP synthase	YJR121W	ATP2	-1.8647	-2.13132	-2.32177	-1.51557	-2.58616	-1.78131	-0.457069	-0.265741		0.4
Delta-1-pyrroline-5-carboxylate dehydrogenase	YPL273W	SAM4	1.53891	1.54788	0.83081	0.628675	0.0902018	-0.590155	-0.708101	-1.21883														Gamma subunit of the F1 sector of mitochondrial F1F0 ATP synthase	YBR039W	ATP3	-1.72773	-2.13089	-2.33243	-1.56537	-2.82396	-1.83651	-0.604699	-0.27114		0.3
Bisphosphate-3'-nucleotidase	YOL064C	MET22	1.37543	1.5308	0.776199	0.242709	0.255986	-0.0993645	-0.599234	-0.342074														Subunit e of mitochondrial F1F0-ATPase	YDR322C-A	TIM11	-2.07439	-2.05712	-1.9413	-1.76254	-2.18933	-1.44944	0.133095	0.313104		0.2
Phosphopantetheinyl transferase involved in lysine biosynthesis	YGL154C	LYS5	0.816903	1.39836	1.2236	0.132067	0.40203	0.699527	0.406695	0.56746														Epsilon subunit of the F1 sector of mitochondrial F1F0 ATP synthase	YPL271W	ATP15	-1.91997	-2.0516	-2.00176	-1.24503	-1.70176	-0.770124	-0.0817913	0.474909		0.1
Aspartic beta semi-aldehyde dehydrogenase	YDR158W	HOM2	1.2665	1.3775	0.330915	0.141506	-0.289083	-1.04609	-0.93559	-1.1876														Delta subunit of the central stalk of mitochondrial F1F0 ATP synthase	YDL004W	ATP16	-1.41159	-1.68337	-1.96256	-1.28269	-2.62172	-1.81018	-0.550963	-0.527493		0	0
5'-methylthioribose-1-phosphate isomerase	YOR130C	ORT1	1.02692	1.29681	0.65773	-0.138852	-0.291398	-0.178203	-0.369188	-0.0393508														Subunit g of the mitochondrial F1F0 ATP synthase	YPR020W	ATP20	-1.46557	-1.63755	-1.92124	-1.75696	-2.3936	-1.60682	-0.455673	0.150134		-0.1
Putative mitochondrial aconitase isozyme	YJL200C	ACO2	1.58369	1.28643	0.444965	0.472901	0.898833	-0.0866856	-1.13872	-0.559586														Subunit d of the stator stalk of mitochondrial F1F0 ATP synthase	YKL016C	ATP7	-1.2758	-1.52385	-1.66754	-1.33267	-2.54836	-1.47597	-0.391745	-0.143296		-0.2
Homo-isocitrate dehydrogenase	YIL094C	LYS12	0.752713	1.2815	0.932385	0.102964	-0.810982	-0.374931	0.179672	-0.477896														Subunit f of the F0 sector of mitochondrial F1F0 ATP synthase	YDR377W	ATP17	-1.41184	-1.51965	-1.9389	-1.33397	-2.53166	-1.82897	-0.527063	-0.494992		-0.3
Chorismate mutase	YPR060C	ARO7	1.02893	1.21385	0.914977	0.871917	0.314941	0.223338	-0.113957	-0.648579														Subunit b of the stator stalk of mitochondrial F1F0 ATP synthase	YPL078C	ATP4	-1.31352	-1.47829	-1.77741	-1.33224	-2.33791	-1.63219	-0.463885	-0.299951		-0.4
Alpha-isopropylmalate synthase II (2-isopropylmalate synthase)	YOR108W	LEU9	1.2126	1.16317	0.629705	0.493449	-0.171933	-1.67409	-0.582894	-2.16754														Subunit h of the F0 sector of mitochondrial F1F0 ATP synthase	YLR295C	ATP14	-1.33216	-1.14646	-0.902351	-1.32727	-1.75869	-1.12255	0.429808	0.204721		-0.5	-0.5
Phosphoserine phosphatase of the phosphoglycerate pathway	YER081W	SER3	0.882243	1.12474	1.5101	-0.446319	0.159292	0.804939	0.627853	1.25126																										-0.6
Aspartate kinase (L-aspartate 4-P-transferase)	YER052C	HOM3	1.25808	1.08636	0.336599	0.103706	0.203491	-0.117484	-0.921478	-0.22119														cristae formation, see Fig 3												-0.7
Cytoplasmic aldehyde dehydrogenase	YMR169C	ALD3	0.627641	1.06737	1.71373	-0.313716	0.0846158	0.964984	1.08609	1.2787																										-0.8
Essential protein of unknown function	YCR054C	CTR86	0.582386	1.02134	0.604306	0.239371	0.974992	1.46661	0.0219206	1.22724														Down- and Up-DEGs common to Pgal-uL4 and -eEF3			lfc									-0.9
Catabolic L-serine (L-threonine) deaminase	YCL064C	CHA1	0.57945	1.00834	1.15662	2.74683	2.71892	1.49833	0.577167	-1.24849																	Gene repressed						∆lfc			-1	-1
Mitochondrial NADP-specific isocitrate dehydrogenase	YDL066W	IDP1	-0.96027	-1.0322	-1.21405	-0.791317	-0.905301	-0.966805	-0.253783	-0.175489														2-oxoglutarate metabolic process			uL4A			eEF3			∆ (L-E)			-1.1
Prephenate dehydrogenase involved in tyrosine biosynthesis	YJL130C	URA2	-1.23851	-1.24835	-1.37525	0.0493638	0.0539627	-0.0674787	-0.136744	-0.116842																	E	M	L	E	M	L	uL4	eEF3		-1.2
Subunit of mitochondrial NAD(+)-dependent isocitrate dehydrogenase	YNL037C	IDH1	-1.72895	-1.33638	-0.800969	-1.32268	-1.39138	-2.0564	0.92798	-0.73372														NAD(+)-dependent glutamate dehydrogenase	YDL215C	GDH2	0.956022	2.28326	3.17855	0.0494064	2.41367	2.61046	2.22253	2.56106		-1.3
NADP(+)-dependent glutamate dehydrogenase	YOR375C	GDH1	-1.16352	-1.42447	-0.450254	-0.442765	-1.62106	-0.823231	0.713268	-0.380466														Subunit of the mitochondrial alpha-ketoglutarate dehydrogenase complex	YIL125W	KGD1	0.651833	1.29208	1.63895	0.512005	2.89818	2.87783	0.987122	2.36582		-1.4
Leucine-zipper transcriptional activator	YER091C	MET6	-1.09983	-1.45293	-1.0349	-0.005259	-0.941265	-0.814435	0.0649329	-0.809176													Z	Dihydrolipoyl transsuccinylase	YDR148C	KGD2	0.742241	2.04542	2.96397	0.131712	1.14656	1.36691	2.22173	1.2352		-1.5	-1.5
NADP(+)-dependent glutamate dehydrogenase	YAL062W	GDH3	-1.72894	-1.73761	-1.42442	-0.840132	-0.987284	-1.46553	0.304516	-0.625398														Dihydrolipoamide dehydrogenase	YFL018C	LPD1	-1.92804	-2.28153	-2.28039	-1.15743	-1.49884	-1.20201	-0.352351	-0.0445803
Methylthioadenosine phosphorylase (MTAP)	YLL062C	MHT1	-2.31147	-2.01714	-1.0776	-1.79856	-2.06068	-1.08211	1.23387	0.716451														Subunit of the mitochondrial alpha-ketoglutarate dehydrogenase	YFR049W	YMR31	-1.51955	-1.69499	-2.39815	-1.43331	-2.43571	-2.09889	-0.878595	-0.665586
Threonine synthase	YDR007W	TRP1	-2.26368	-2.19923	-1.52694	-0.508234	-0.673796	-0.674086	0.73674	-0.165853
Dihydrolipoamide dehydrogenase	YFL018C	LPD1	-1.92804	-2.28153	-2.28039	-1.15743	-1.49884	-1.20201	-0.352351	-0.0445803
L-ornithine transaminase (OTAse)	YLR438W	CAR2	-3.19006	-2.80969	-2.38139	-1.00478	-3.03468	-1.85594	0.808676	-0.851165																	lfc
Protein with sequence similarity to acireductone synthases	YHR033W	YHR033W	-2.95234	-2.98044	-1.42825	-3.72333	-3.75263	-1.93815	1.52409	1.78518																	Gene repressed						∆lfc
Alanine:glyoxylate aminotransferase (AGT)	YFL030W	AGX1	-3.75435	-3.65381	-3.25609	-2.38665	-2.83045	-2.52475	0.498259	-0.138104														mitochondrial electron transport, succinate to ubiquinone, see also mitochondrial ATP synthesis coupled electron transport in Fig 3			uL4A			eEF3			∆ (L-E)
																											E	M	L	E	M	L	uL4	eEF3			lfc
carboxylic acid transmembrane transport																								Flavoprotein subunit of succinate dehydrogenase	YKL148C	SDH1	0.956022	2.28326	3.17855	0.0494064	2.41367	2.61046	2.22253	2.56106		1.5	1.5
																								Subunit of succinate dehydrogenase and of TIM22 translocase	YKL141W	SDH3	0.651833	1.29208	1.63895	0.512005	2.89818	2.87783	0.987122	2.36582		1.4
Plasma membrane transporter of the major facilitator superfamily	YNL065W	AQR1	1.44006	2.07283	2.31203	0.795595	-0.0264407	1.25695	0.871967	0.461359														Membrane anchor subunit of succinate dehydrogenase (SDH)	YDR178W	SDH4	0.742241	2.04542	2.96397	0.131712	1.14656	1.36691	2.22173	1.2352		1.3
Putative mitochondrial inner membrane transporter	YBR104W	YMC2	1.5917	1.79361	1.06965	1.22535	0.605788	-0.099187	-0.522048	-1.32454														Protein required for flavinylation of Sdh1p	YOL071W	SDH5	-1.92804	-2.28153	-2.28039	-1.15743	-1.49884	-1.20201	-0.352351	-0.0445803		1.2
Mitochondrial inner membrane transporter	YOR222W	ODC2	0.91679	1.47985	2.07782	0.135078	0.335046	0.0666033	1.16103	-0.0684743														Putative mitochondrial inner membrane protein of unknown function	YMR118C	SHH3	-1.51955	-1.69499	-2.39815	-1.43331	-2.43571	-2.09889	-0.878595	-0.665586		1.1
Highly conserved subunit of the mitochondrial pyruvate carrier (MPC)	YHR162W	MPC2	1.05015	1.38292	1.32628	0.52804	0.701279	0.717994	0.27613	0.189955																										1	1
Ornithine transporter of the mitochondrial inner membrane	YOR130C	ORT1	1.02692	1.29681	0.65773	-0.138852	-0.291398	-0.178203	-0.369188	-0.0393508														tricarboxylic acid cycle, see Data Set 4												0.9
Acetate transporter required for normal sporulation	YCR010C	ADY2	-1.90766	-1.57975	-1.62823	-0.309765	0.211542	0.226176	0.279431	0.535941																										0.8
Broad-specificity, low-affinity amino acid permease	YCL025C	AGP1	-1.12335	-2.11142	-1.0486	-0.729003	-1.85775	-0.582298	0.0747444	0.146705														glycogen biosynthetic process												0.7
Putative transmembrane protein involved in export of ammonia	YNR002C	ATO2	-2.93075	-2.21171	-1.23712	-1.0332	-0.353161	-0.320231	1.69363	0.712972														Phosphoglucomutase	YMR105C	PGM2	-2.76736	-2.91436	-2.68315	-3.63668	-3.68398	-2.71809	0.0842161	0.918588		0.6
Dicarboxylic amino acid permease	YPL265W	DIP5	-2.38843	-2.21851	-1.0229	0.874361	2.17594	1.31853	1.36553	0.444165														Glycogen branching enzyme, involved in glycogen accumulation	YEL011W	GLC3	-1.57502	-1.86357	-0.927824	-2.54044	-2.51414	-0.97522	0.647199	1.56522		0.5	0.5
High-affinity S-methylmethionine permease	YLL061W	MMP1	-2.2596	-2.54586	-1.28661	-1.43547	-0.455739	-0.525551	0.97299	0.909915														Cytoplasmic protein that inhibits Gdb1p glycogen debranching activity	YFR017C	IGD1	-2.33228	-2.75223	-1.33615	-2.8855	-2.46124	0.191945	0.99613	3.07744		0.4
Plasma membrane regulator of polyamine and carnitine transport	YBR132C	AGP2	-1.82668	-2.56326	-1.78356	-1.31223	-0.455097	-0.0853811	0.0431241	1.22685														Glycogen debranching enzyme	YPR184W	GDB1	-1.61699	-2.02963	-1.91449	-2.32768	-1.92159	-0.480955	-0.297496	1.84672		0.3
Proline permease	YOR348C	PUT4	-3.26349	-2.58178	0.388543	-1.64659	-1.79505	-0.416499	3.65203	1.2301														Glycogen synthase	YLR258W	GSY2	-0.709195	-0.977419	-0.477876	-2.3995	-1.89172	-0.276337	0.231318	2.12317		0.2
Mitochondrial dicarboxylate carrier	YLR348C	DIC1	-2.91181	-2.65368	-1.77081	-0.09916	1.2658	-0.551094	1.141	-0.451934														Glycogen synthase	YFR015C	GSY1	-1.02772	-1.45923	-0.844711	-3.16063	-1.76824	-1.15787	0.183012	2.00276		0.1
Subunit of heterodimeric peroxisomal ABC transport complex, with Pxa2p	YPL147W	PXA1	-2.52672	-2.82356	-3.3034	-0.475498	-0.167194	-0.505536	-0.776676	-0.0300387														Glycogenin glucosyltransferase	YKR058W	GLG1	-0.39135	-0.633013	-0.181077	-1.16085	-1.61723	-1.00188	0.210273	0.158966		0	0
Mitochondrial inner membrane transporter	YPL134C	ODC1	-3.34619	-3.53953	-3.04377	-2.60283	-3.4105	-2.61732	0.302423	-0.0144937														Glycogenin glucosyltransferase	YJL137C	GLG2	-1.17845	-1.58345	-1.93172	-0.920565	-1.55812	-1.25812	-0.753272	-0.33755		-0.1
Highly conserved subunit of the mitochondrial pyruvate carrier (MPC)	YGR243W	MPC3	-3.5026	-4.36698	-2.98477	-3.16693	-3.73255	-1.89774	0.517832	1.2692														Putative targeting subunit for type-1 protein phosphatase Glc7p	YLR273C	PIG1	-0.894081	-1.23624	-1.31612	-0.487162	-1.06791	-0.175318	-0.422035	0.311845		-0.2
Monocarboxylate/proton symporter of the plasma membrane	YKL217W	JEN1	-5.88529	-5.91801	-4.53604	-4.00768	-3.17711	-3.14039	1.34925	0.867293																										-0.3
																								galactose catabolic process, see Data Set 4			lfc									-0.4
Down-DEGs unique to Pgal-uL4			lfc																								Gene repressed						∆lfc			-0.5	-0.5
			Gene repressed						∆lfc															mitochondrial electron transport, ubiquinol to cytochrome c			uL4A			eEF3			∆ (L-E)			-0.6
fatty acid beta-oxidation			uL4A			eEF3			∆ (L-E)																		E	M	L	E	M	L	uL4	eEF3		-0.7
			E	M	L	E	M	L	uL4	eEF3														Cytochrome c, isoform 1	YJR048W	CYC1	-0.852282	-0.280608	-0.415393	-1.96406	-3.73721	-4.71688	0.436889	-2.75282		-0.8
Fatty-acyl coenzyme A oxidase	YGL205W	POX1	-4.96922	-5.89195	-5.15476	-1.57198	-0.617734	-0.374374	-0.185542	1.1976														Cytochrome c isoform 2, expressed under hypoxic conditions	YEL039C	CYC7	1.15149	1.92788	2.0328	-1.46969	-1.87786	-0.385474	0.881314	1.08422		-0.9
3-ketoacyl-CoA thiolase with broad chain length specificity	YIL160C	POT1	-3.27857	-3.12277	-3.21001	-0.154102	0.395189	0.666072	0.068562	0.820174														Cytochrome c1	YOR065W	CYT1	-1.18318	-1.44513	-1.53201	-1.98357	-3.11811	-2.25661	-0.34883	-0.273043		-1	-1
3-hydroxyacyl-CoA dehydrogenase and enoyl-CoA hydratase	YKR009C	FOX2	-3.64525	-2.89804	-1.73799	-0.563155	0.376494	0.326783	1.90726	0.889938														Phosphatidylserine decarboxylase of the mitochondrial inner membrane	YNL169C	PSD1	-0.589805	-0.674138	-0.94085	0.0763763	-0.472097	-0.743894	-0.351045	-0.82027		-1.1
Subunit of heterodimeric peroxisomal ABC transport complex, with Pxa2p	YPL147W	PXA1	-2.52672	-2.82356	-3.3034	-0.475498	-0.167194	-0.505536	-0.776676	-0.0300387														Subunit of the ubiqunol-cytochrome c oxidoreductase complex	YHR001W-A	QCR10	-1.72744	-1.84427	-2.02607	-1.86778	-2.97182	-2.01973	-0.298625	-0.151951		-1.2
Peroxisomal delta3,delta2-enoyl-CoA isomerase	YLR284C	ECI1	-2.08946	-2.37399	-2.33203	-0.552394	-1.01195	-1.56762	-0.24257	-1.01522														Subunit 2 of ubiquinol cytochrome-c reductase (Complex III)	YPR191W	QCR2	-1.9224	-2.13997	-2.30766	-1.97043	-2.62459	-1.70525	-0.385261	0.265174		-1.3
Peroxisomal NADP-dependent isocitrate dehydrogenase	YNL009W	IDP3	-2.36924	-2.23371	-1.72482	-0.834859	-0.594152	-0.577353	0.644428	0.257506														Subunit 6 of the ubiquinol cytochrome-c reductase complex	YFR033C	QCR6	-1.64694	-1.54711	-1.60206	-1.80962	-2.61067	-2.29163	0.0448805	-0.482011		-1.4
Peroxisomal acyl-CoA thioesterase	YJR019C	TES1	-2.04636	-2.22656	-1.66787	-0.940836	-1.02219	-0.71031	0.378493	0.230526														Subunit 7 of ubiquinol cytochrome-c reductase (Complex III)	YDR529C	QCR7	-0.277822	0.043727	-0.383325	-1.4962	-2.73528	-1.6778	-0.105503	-0.1816		-1.5	-1.5
																								Subunit 8 of ubiquinol cytochrome-c reductase (Complex III)	YJL166W	QCR8	-1.07037	-1.21927	-1.59981	-1.5421	-2.84008	-1.76007	-0.52944	-0.217962
																								Subunit 9 of ubiquinol cytochrome-c reductase (Complex III)	YGR183C	QCR9	-1.08652	-0.930766	-0.649907	-1.59288	-2.05906	-1.0744	0.436611	0.518488
																								mitochondrial electron transport, cytochrome c to oxygen
																								Cytochrome c, isoform 1	YJR048W	CYC1	-0.852282	-0.280608	-0.415393	-1.96406	-3.73721	-4.71688	0.436889	-2.75282
																								Subunit IV of cytochrome c oxidase	YGL187C	COX4	-1.28889	-1.49823	-1.87238	-1.43915	-2.96776	-2.43814	-0.583485	-0.998994
																								Subunit VIa of cytochrome c oxidase	YGL191W	COX13	-0.815934	-0.638918	-0.969691	-1.31766	-2.90587	-1.77739	-0.153757	-0.459731
																								Subunit VI of cytochrome c oxidase (Complex IV)	YHR051W	COX6	-1.59214	-1.82425	-2.16265	-1.73071	-2.83505	-2.3254	-0.57051	-0.594687
																								Subunit Va of cytochrome c oxidase	YNL052W	COX5A	-1.08753	-1.25163	-1.65156	-1.51635	-2.79943	-2.48016	-0.564027	-0.963809
																								Subunit VIII of cytochrome c oxidase (Complex IV)	YLR395C	COX8	-0.909551	-1.00423	-1.50757	-1.54085	-2.45445	-1.96229	-0.598014	-0.421438
																								Subunit VII of cytochrome c oxidase (Complex IV)	YMR256C	COX7	-1.13153	-1.22885	-1.63494	-1.35151	-2.28305	-1.31046	-0.503407	0.0410587
																								Subunit VIIa of cytochrome c oxidase (Complex IV)	YDL067C	COX9	-1.45025	-1.54891	-1.33667	-1.36323	-2.16047	-1.63846	0.113581	-0.275225
																								mitochondrial cytochrome c oxidase assembly, see Data Set 4
																								glucose 6-phosphate metabolic process
																								Hexokinase isoenzyme 1	YFR053C	HXK1	-4.72991	-5.26204	-4.23807	-5.17324	-5.30892	-1.11179	0.491843	4.06145
																								Phosphoglucomutase	YMR105C	PGM2	-2.76736	-2.91436	-2.68315	-3.63668	-3.68398	-2.71809	0.0842161	0.918588
																								Hexokinase expressed during growth with low glucose levels	YDR516C	EMI2	-2.34344	-2.35131	-2.15633	-2.17427	-2.14497	-0.81901	0.187106	1.35526
																								Glucokinase	YCL040W	GLK1	-2.66525	-2.39793	-2.08359	-2.69298	-1.74275	0.00800265	0.58166	2.70098
																								Transaldolase of unknown function	YGR043C	NQM1	-1.62158	-1.29742	0.822448	-1.40109	-1.55268	-0.404011	2.44403	0.997081
																								Transaldolase, enzyme in the non-oxidative pentose phosphate pathway	YLR354C	TAL1	-1.44295	-0.692718	-0.679374	-0.435473	-1.08828	-0.866371	0.763581	-0.430899
																								6-phosphogluconate dehydrogenase (decarboxylating)	YHR183W	GND1	-1.55161	-1.27998	-1.21587	-0.229664	-1.0223	-1.07695	0.335742	-0.847284
																								proton transmembrane transport
																								Galactose permease	YMR011W	GAL2	-7.28722	-7.65678	-7.15892	-4.44393	-8.00428	-8.41242	0.128296	-3.9685			lfc
																								Monocarboxylate/proton symporter of the plasma membrane	YOL027C	JEN1	-5.88529	-5.91801	-4.53604	-4.00768	-3.17711	-3.14039	1.34925	0.867293		1.5	1.5
																								Cytochrome c1	YOL156W	CYT1	-1.18318	-1.44513	-1.53201	-1.98357	-3.11811	-2.25661	-0.34883	-0.273043		1.4
																								Subunit of the ubiqunol-cytochrome c oxidoreductase complex	YJL166W	QCR10	-1.72744	-1.84427	-2.02607	-1.86778	-2.97182	-2.01973	-0.298625	-0.151951		1.3
																								Subunit IV of cytochrome c oxidase	YMR256C	COX4	-1.28889	-1.49823	-1.87238	-1.43915	-2.96776	-2.43814	-0.583485	-0.998994		1.2
																								Subunit VIa of cytochrome c oxidase	YHR051W	COX13	-0.815934	-0.638918	-0.969691	-1.31766	-2.90587	-1.77739	-0.153757	-0.459731		1.1
																								Subunit VIb of cytochrome c oxidase	YIL111W	COX12	-1.05759	-1.01735	-1.46046	-1.71494	-2.85446	-1.86193	-0.40287	-0.146994		1	1
																								Ubiquinol-cytochrome-c reductase	YDR536W	RIP1	-1.3352	-1.33735	-1.57458	-1.86325	-2.84612	-1.49938	-0.239379	0.363866		0.9
																								Subunit 8 of ubiquinol cytochrome-c reductase (Complex III)	YOR137C	QCR8	-1.07037	-1.21927	-1.59981	-1.5421	-2.84008	-1.76007	-0.52944	-0.217962		0.8
																								Subunit VI of cytochrome c oxidase (Complex IV)	YOR065W	COX6	-1.59214	-1.82425	-2.16265	-1.73071	-2.83505	-2.3254	-0.57051	-0.594687		0.7
																								Gamma subunit of the F1 sector of mitochondrial F1F0 ATP synthase	YBL045C	ATP3	-1.72773	-2.13089	-2.33243	-1.56537	-2.82396	-1.83651	-0.604699	-0.27114		0.6
																								Subunit Va of cytochrome c oxidase	YLR395C	COX5A	-1.08753	-1.25163	-1.65156	-1.51635	-2.79943	-2.48016	-0.564027	-0.963809		0.5	0.5
																								Maltose permease	YML123C	MAL31	-1.17556	-1.6849	-1.55943	-1.68564	-2.77903	-1.56575	-0.38387	0.119888		0.4
																								Subunit 5 of the stator stalk of mitochondrial F1F0 ATP synthase	YGL191W	ATP5	-0.976919	-0.989376	-1.30973	-1.38084	-2.77065	-2.11615	-0.332807	-0.73531		0.3
																								Subunit 7 of ubiquinol cytochrome-c reductase (Complex III)	YEL024W	QCR7	-0.277822	0.043727	-0.383325	-1.4962	-2.73528	-1.6778	-0.105503	-0.1816		0.2
																								Core subunit of the ubiquinol-cytochrome c reductase complex	YNL052W	COR1	-1.70135	-2.01327	-2.06358	-1.74249	-2.65058	-1.77237	-0.362234	-0.0298807		0.1
																								Subunit 2 of ubiquinol cytochrome-c reductase (Complex III)	YGR183C	QCR2	-1.9224	-2.13997	-2.30766	-1.97043	-2.62459	-1.70525	-0.385261	0.265174		0	0
																								Delta subunit of the central stalk of mitochondrial F1F0 ATP synthase	YJR121W	ATP16	-1.41159	-1.68337	-1.96256	-1.28269	-2.62172	-1.81018	-0.550963	-0.527493		-0.1
																								Subunit 6 of the ubiquinol cytochrome-c reductase complex	YDL138W	QCR6	-1.64694	-1.54711	-1.60206	-1.80962	-2.61067	-2.29163	0.0448805	-0.482011		-0.2
																								Beta subunit of the F1 sector of mitochondrial F1F0 ATP synthase	YDR298C	ATP2	-1.8647	-2.13132	-2.32177	-1.51557	-2.58616	-1.78131	-0.457069	-0.265741		-0.3
																								Subunit d of the stator stalk of mitochondrial F1F0 ATP synthase	YGL187C	ATP7	-1.2758	-1.52385	-1.66754	-1.33267	-2.54836	-1.47597	-0.391745	-0.143296		-0.4
																								Subunit f of the F0 sector of mitochondrial F1F0 ATP synthase	YPR020W	ATP17	-1.41184	-1.51965	-1.9389	-1.33397	-2.53166	-1.82897	-0.527063	-0.494992		-0.5	-0.5
																								Subunit VIII of cytochrome c oxidase (Complex IV)	YLR081W	COX8	-0.909551	-1.00423	-1.50757	-1.54085	-2.45445	-1.96229	-0.598014	-0.421438		-0.6
																								Alpha subunit of the F1 sector of mitochondrial F1F0 ATP synthase	YDR377W	ATP1	-1.96145	-2.26005	-2.33901	-1.62253	-2.42477	-1.58721	-0.377565	0.0353209		-0.7
																								Subunit g of the mitochondrial F1F0 ATP synthase	YKL016C	ATP20	-1.46557	-1.63755	-1.92124	-1.75696	-2.3936	-1.60682	-0.455673	0.150134		-0.8
																								High-affinity maltose transporter (alpha-glucoside transporter)	YDR456W	MAL11	-0.594059	-0.852741	-0.513018	-1.32105	-2.38506	-1.53295	0.081041	-0.2119		-0.9
																								Subunit b of the stator stalk of mitochondrial F1F0 ATP synthase	YLR038C	ATP4	-1.31352	-1.47829	-1.77741	-1.33224	-2.33791	-1.63219	-0.463885	-0.299951		-1	-1
																								Subunit VII of cytochrome c oxidase (Complex IV)	YIR028W	COX7	-1.13153	-1.22885	-1.63494	-1.35151	-2.28305	-1.31046	-0.503407	0.0410587		-1.1
																								Subunit k of the mitochondrial F1F0 ATP synthase	YPL078C	ATP19	-2.31284	-2.34825	-2.55378	-1.48896	-2.22392	-1.40118	-0.24094	0.0877792		-1.2
																								Subunit e of mitochondrial F1F0-ATPase	YHR039C-A	TIM11	-2.07439	-2.05712	-1.9413	-1.76254	-2.18933	-1.44944	0.133095	0.313104		-1.3
																								Subunit VIIa of cytochrome c oxidase (Complex IV)	YHR094C	COX9	-1.45025	-1.54891	-1.33667	-1.36323	-2.16047	-1.63846	0.113581	-0.275225		-1.4
																								Subunit 9 of ubiquinol cytochrome-c reductase (Complex III)	YOL122C	QCR9	-1.08652	-0.930766	-0.649907	-1.59288	-2.05906	-1.0744	0.436611	0.518488		-1.5	-1.5
																								Subunit of the mitochondrial F1F0 ATP synthase	YBR039W	ATP18	-2.30624	-2.45322	-2.26636	-1.44698	-2.03562	-1.28472	0.0398751	0.162265
																								Plasma membrane low glucose sensor, regulates glucose transport	YDL210W	SNF3	-1.58498	-2.13462	-2.26401	-1.19397	-1.94901	-0.955894	-0.679032	0.238073
																								Subunit h of the F0 sector of mitochondrial F1F0 ATP synthase	YML081C-A	ATP14	-1.33216	-1.14646	-0.902351	-1.32727	-1.75869	-1.12255	0.429808	0.204721
																								Mitochondrial inner membrane protein	YPR125W	YLH47	-0.29217	-0.325985	-0.347515	-1.06561	-1.72019	-1.14489	-0.0553445	-0.0792835
																								Epsilon subunit of the F1 sector of mitochondrial F1F0 ATP synthase	YOL077W-A	ATP15	-1.91997	-2.0516	-2.00176	-1.24503	-1.70176	-0.770124	-0.0817913	0.474909
																								cellular carbohydrate catabolic process
																								Glycogen phosphorylase required for the mobilization of glycogen	YPR160W	GPH1	-3.42482	-4.15221	-3.54633	-4.49204	-4.64772	-2.80094	-0.121503	1.69109
																								High-affinity maltose transporter (alpha-glucoside transporter)	YGR289C	MAL11	-0.594059	-0.852741	-0.513018	-1.32105	-2.38506	-1.53295	0.081041	-0.2119
																								Mitochondrial glycerol-3-phosphate dehydrogenase	YIL155C	GUT2	-3.31227	-3.4464	-3.50439	-2.34937	-2.32865	-1.05454	-0.192118	1.29482
																								Glycogen debranching enzyme	YPR184W	GDB1	-1.61699	-2.02963	-1.91449	-2.32768	-1.92159	-0.480955	-0.297496	1.84672
																								Dihydroxyacetone kinase	YFL053W	DAK2	-1.50224	-1.54005	-1.22684	-2.73045	-1.72549	-1.26172	0.275398	1.46872
																								Invertase	YIL162W	SUC2	-3.67637	-3.51941	-3.53461	-1.74014	-1.43603	-1.36316	0.141766	0.376986
																								Glycerol kinase	YHL032C	GUT1	-2.46466	-2.56405	-2.30008	-1.11874	-1.41544	-1.44546	0.16458	-0.326725
																								Intracellular sporulation-specific glucoamylase	YIL099W	SGA1	0.181001	0.292529	1.54497	-0.944907	-1.26347	0.745501	1.36397	1.69041
																								6-phosphogluconate dehydrogenase (decarboxylating)	YHR183W	GND1	-1.55161	-1.27998	-1.21587	-0.229664	-1.0223	-1.07695	0.335742	-0.847284

## Sheet: Dataset 3D
Data Set 3D. Biological process GO terms in late samples													Dataset 3D. Biological process GO terms in late samples
Up-DEGs unique to Pgal-uL4			lfc									Up-DEGs unique to Pgal-eEF3												Up-DEGs common to Pgal-uL4 and -eEF3
			Gene repressed						∆lfc			No statistikally significant results															lfc
cytoplasmic translation, see also Figs 4-5			uL4A			eEF3			∆ (L-E)																		Gene repressed						∆lfc
			E	M	L	E	M	L	uL4	eEF3														glycine decarboxylation via glycine cleavage system			uL4A			eEF3			∆ (L-E)
Ribosomal 60S subunit protein L28	YGL103W	RPL28	0.983592	2.43549	3.39303	0.389917	0.453006	-0.277582	2.40944	-0.6675																	E	M	L	E	M	L	uL4	eEF3			lfc
Ribosomal 60S subunit protein L22A	YLR061W	RPL22A	0.0875791	1.35936	2.38649	0.0326925	0.148272	-0.790241	2.29891	-0.822933		Down- and Up-DEGs unique Pgal-eEF3												T subunit of the mitochondrial glycine decarboxylase complex	YDR019C	GCV1	0.956022	2.28326	3.17855	0.0494064	2.41367	2.61046	2.22253	2.56106		1.5	1.5
Protein component of the small (40S) ribosomal subunit	YNL178W	RPS3	0.0400449	1.03293	1.84523	0.650113	0.0990515	-0.685025	1.80518	-1.33514														P subunit of the mitochondrial glycine decarboxylase complex	YMR189W	GCV2	0.651833	1.29208	1.63895	0.512005	2.89818	2.87783	0.987122	2.36582		1.4
Ribosomal 60S subunit protein L10	YLR075W	RPL10	-0.0792901	0.925906	1.77839	0.665593	0.335398	-0.0576622	1.85768	-0.723255		cytoplasmic translation, see also results from Pgal-uL4 late, and Figs 4-5			lfc									H subunit of the mitochondrial glycine decarboxylase complex	YAL044C	GCV3	0.742241	2.04542	2.96397	0.131712	1.14656	1.36691	2.22173	1.2352		1.3
Ribosomal 60S subunit protein L43A	YPR043W	RPL43A	-0.367342	-0.111561	1.69443	-0.426032	-0.703217	-1.30593	2.06177	-0.879895					Gene repressed						∆lfc															1.2
Ribosomal 60S subunit protein L5	YPL131W	RPL5	0.191859	0.917521	1.68371	0.525446	0.226998	-0.531171	1.49186	-1.05662		organic hydroxy compound biosynthetic process			uL4A			eEF3			∆ (L-E)			one-carbon metabolic process												1.1
Ribosomal protein P2 alpha	YOL039W	RPP2A	0.0790325	0.774574	1.67092	0.681873	0.28218	-0.30282	1.59189	-0.984693					E	M	L	E	M	L	uL4	eEF3														1	1
Protein component of the small (40S) ribosomal subunit	YLR264W	RPS28B	0.849949	1.3106	1.61044	1.01212	0.362676	-0.198873	0.76049	-1.21099		Pyridoxal-5'-phosphate synthase	YFL059W	SNZ3	-2.53577	-2.48897	-1.98786	-1.63893	-2.92658	-3.0659	0.54791	-1.42697		P subunit of the mitochondrial glycine decarboxylase complex	YMR189W	GCV2	0.651833	1.29208	1.63895	0.512005	2.89818	2.87783	0.987122	2.36582		0.9
Ribosomal 60S subunit protein L11A	YPR102C	RPL11A	0.232588	0.86408	1.58938	0.813233	-0.171828	-0.311841	1.35679	-1.12507		Protein involved in thiamine and pyridoxine biosynthesis	YNL333W	SNZ2	-2.21034	-1.99713	-1.39734	-1.46379	-2.64154	-2.6665	0.813001	-1.20272		T subunit of the mitochondrial glycine decarboxylase complex	YDR019C	GCV1	0.956022	2.28326	3.17855	0.0494064	2.41367	2.61046	2.22253	2.56106		0.8
Ribosomal 60S subunit protein L21A	YBR191W	RPL21A	0.265195	0.868898	1.54469	0.637698	-0.167248	-1.18856	1.27949	-1.82626		Alcohol dehydrogenase isoenzyme V	YBR145W	ADH5	0.363197	0.59968	-0.0221953	-0.315388	-0.968785	-2.27184	-0.385392	-1.95645		H subunit of the mitochondrial glycine decarboxylase complex	YAL044C	GCV3	0.742241	2.04542	2.96397	0.131712	1.14656	1.36691	2.22173	1.2352		0.7
Ribosomal 60S subunit protein L15A	YLR029C	RPL15A	-0.00437616	0.943611	1.50456	0.618292	0.25386	-0.632096	1.50893	-1.25039		Alcohol dehydrogenase	YOL086C	ADH1	-1.31703	-1.11039	-1.74866	0.798675	-0.334683	-1.87787	-0.431627	-2.67655		NAD-dependent 5,10-methylenetetrahydrafolate dehydrogenase	YKR080W	MTD1	0.354829	0.685811	1.08714	0.494517	0.919162	1.24447	0.732306	0.749958		0.6
Ribosomal 60S subunit protein L9A	YGL147C	RPL9A	0.13266	0.854363	1.48966	0.882221	-0.0738726	-1.53388	1.357	-2.4161		Delta(24)-sterol C-methyltransferase	YML008C	ERG6	-0.311737	-0.599382	-1.01197	0.0226453	-1.1313	-1.79813	-0.700228	-1.82078		Cytosolic serine hydroxymethyltransferase	YLR058C	SHM2	0.841911	1.92642	2.07599	1.21768	1.66887	1.18661	1.23408	-0.0310704		0.5	0.5
Protein component of the small (40S) ribosomal subunit	YJL190C	RPS22A	0.135964	0.844385	1.48575	0.700307	0.172675	-0.639746	1.34978	-1.34005		NAD-dependent (R,R)-butanediol dehydrogenase	YAL060W	BDH1	-2.20296	-1.13396	-1.01205	-1.61727	-1.60286	-1.67173	1.19091	-0.054459														0.4
Ribosomal 60S subunit protein L13B	YMR142C	RPL13B	0.108566	0.882909	1.47902	0.608878	-0.035457	-0.541368	1.37045	-1.15025		Endoplasmic reticulum membrane protein	YER044C	ERG28	0.140149	0.647157	0.50548	0.0790867	-1.65509	-1.61614	0.365331	-1.69522														0.3
Ribosomal 60S subunit protein L16B	YNL069C	RPL16B	0.209034	0.867292	1.45055	0.521699	-0.798749	-0.529577	1.24152	-1.05128		C-5 sterol desaturase	YLR056W	ERG3	0.408566	0.572266	0.397722	-0.055782	-1.53522	-1.59614	-0.0108441	-1.54036		Up- and Down-DEGs common to Pgal-uL4 and -eEF3			lfc									0.2
Ribosomal 60S subunit protein L11B	YGR085C	RPL11B	0.0556103	0.561607	1.44803	0.597064	0.040446	-0.46058	1.39242	-1.05764		Ribose-5-phosphate ketol-isomerase	YOR095C	RKI1	-0.54121	-0.143484	0.0254718	0.352311	-0.629313	-1.55407	0.566681	-1.90638					Gene repressed						∆lfc			0.1
Ribosomal 60S subunit protein L14A	YKL006W	RPL14A	0.0620463	0.804952	1.41492	0.638052	0.476202	-0.321566	1.35287	-0.959618		Cytochrome b5	YNL111C	CYB5	1.58696	1.77867	0.613693	0.489199	-0.682	-1.41851	-0.973266	-1.9077		carboxylic acid catabolic process			uL4A			eEF3			∆ (L-E)			0	0
Ribosomal 60S subunit protein L6A	YML073C	RPL6A	0.104628	0.685738	1.39006	0.638844	-0.036144	-0.712979	1.28543	-1.35182		3-keto sterol reductase	YLR100W	ERG27	1.10573	1.40223	0.408772	0.0281239	-0.455877	-1.27172	-0.696955	-1.29985					E	M	L	E	M	L	uL4	eEF3		-0.1
Ribosomal 60S subunit protein L19B	YBL027W	RPL19B	0.104045	0.815699	1.32373	0.640984	0.119782	-0.578423	1.21969	-1.21941		Glucose-repressible alcohol dehydrogenase II	YMR303C	ADH2	-5.28829	-5.15468	-4.94725	-0.782944	-0.900862	-1.22256	0.341047	-0.439619		3-hydroxyanthranilic acid dioxygenase	YJR025C	BNA1	0.323186	1.51842	-0.260516	-0.849398	-2.38589	-2.53351	-0.583702	-1.68411		-0.2
Ribosomal protein P2 beta	YDR382W	RPP2B	0.259735	0.730683	1.30937	0.586673	0.216708	-0.26981	1.04964	-0.856482		C-22 sterol desaturase	YMR015C	ERG5	0.588487	1.03022	1.29837	-0.0266357	-0.571676	-1.18788	0.709883	-1.16124		Alcohol dehydrogenase isoenzyme V	YBR145W	ADH5	0.363197	0.59968	-0.0221953	-0.315388	-0.968785	-2.27184	-0.385392	-1.95645		-0.3
Protein component of the small (40S) ribosomal subunit	YHL015W	RPS20	0.35111	0.784021	1.29228	0.746988	-0.0769971	-1.04714	0.941175	-1.79413		Protein of unknown function	YNL334C	SNO2	-1.25019	-1.09727	-0.587929	-1.07842	-1.2972	-1.18213	0.66226	-0.103717		Alcohol dehydrogenase	YOL086C	ADH1	-1.31703	-1.11039	-1.74866	0.798675	-0.334683	-1.87787	-0.431627	-2.67655		-0.4
Ribosomal 60S subunit protein L42B	YHR141C	RPL42B	0.315719	0.910587	1.26726	0.738773	0.143474	-0.309855	0.951542	-1.04863		DL-glycerol-3-phosphate phosphatase involved in glycerol biosynthesis	YER062C	GPP2	-0.447121	0.720734	1.11388	-0.404895	-1.07488	-1.08116	1.56101	-0.67627		L-ornithine transaminase (OTAse)	YLR438W	CAR2	-3.19006	-2.80969	-2.38139	-1.00478	-3.03468	-1.85594	0.808676	-0.851165		-0.5	-0.5
Ribosomal 60S subunit protein L19A	YBR084C-A	RPL19A	-0.0598046	0.60008	1.26422	0.555992	-0.0249386	-0.612689	1.32403	-1.16868		Transcriptional activator of thiamine biosynthetic genes	YBR240C	THI2	-0.182003	-0.326225	0.345094	-0.563829	-1.32244	-1.0652	0.527096	-0.50137		Kynureninase	YLR231C	BNA5	-0.275647	-0.375891	-0.675575	-0.464199	-1.25427	-1.78796	-0.399928	-1.32376		-0.6
Ribosomal 60S subunit protein L21B	YPL079W	RPL21B	0.100937	0.764954	1.24247	0.668838	-0.421578	-1.37694	1.14154	-2.04578		C-24(28) sterol reductase	YGL012W	ERG4	-0.0750738	0.374649	0.293739	-0.209721	-0.783037	-1.01974	0.368812	-0.810016		2-methylisocitrate lyase of the mitochondrial matrix	YPR006C	ICL2	-1.98998	-1.85647	-1.6945	-0.730761	-1.37101	-1.71163	0.295484	-0.980869		-0.7
Ribosomal 60S subunit protein L36B	YPL249C-A	RPL36B	-0.406704	-0.0808209	1.2336	0.282336	-0.185252	-1.09159	1.6403	-1.37393		Phosphomevalonate kinase	YMR220W	ERG8	0.559533	0.578089	0.400006	0.196927	0.81443	1.0136	-0.159527	0.816673		3-hydroxyisobutyryl-CoA hydrolase	YDR036C	EHD3	-1.00997	-1.37378	-1.43444	-0.553505	-1.12356	-1.70835	-0.424466	-1.15484		-0.8
Protein component of the small (40S) ribosomal subunit	YCR031C	RPS14A	-0.0220937	0.544781	1.23201	0.56178	-0.0451092	-0.659708	1.2541	-1.22149		2-hydroxyglutarate transhydrogenase, and minor D-lactate dehydrogenase	YEL071W	DLD3	-0.172254	0.416664	0.969734	0.857035	2.21186	1.13964	1.14199	0.282608		Dihydrolipoyl transsuccinylase	YDR148C	KGD2	-2.38927	-2.5431	-2.66527	-1.86772	-2.43022	-1.59898	-0.276006	0.268738		-0.9
Protein component of the small (40S) ribosomal subunit	YJL136C	RPS21B	-0.311164	0.525372	1.2264	0.615435	0.520769	0.0427935	1.53756	-0.572642		Protein of unconfirmed function	YMR095C	SNO1	-0.00298355	0.14142	1.0755	0.142157	-0.065479	1.14633	1.07848	1.00417		Peroxisomal delta3,delta2-enoyl-CoA isomerase	YLR284C	ECI1	-2.08946	-2.37399	-2.33203	-0.552394	-1.01195	-1.56762	-0.24257	-1.01522		-1	-1
Ribosomal 60S subunit protein L14B	YHL001W	RPL14B	-0.0377271	0.528918	1.16937	0.706765	0.197319	-0.453889	1.2071	-1.16065		Phenylpyruvate decarboxylase	YDR380W	ARO10	0.190294	0.659858	0.248076	0.814292	2.23448	1.41165	0.0577816	0.597363		D-serine dehydratase (aka D-serine ammonia-lyase)	YGL196W	DSD1	-0.121637	-0.13968	-0.487337	-0.373808	-0.466742	-1.50996	-0.3657	-1.13615		-1.1
Ribosomal protein of the small (40S) subunit	YML063W	RPS1B	0.0842131	0.691279	1.16693	0.610271	0.0278818	-0.580278	1.08272	-1.19055		Subunit of a two-component pyridoxal-5'-phosphate synthase	YMR096W	SNZ1	-0.319558	0.519274	2.1416	-0.106141	0.338981	2.05037	2.46116	2.15651		Major mitochondrial D-lactate dehydrogenase	YDL174C	DLD1	-1.58247	-1.53895	-1.38899	-1.56772	-1.61616	-1.50237	0.193474	0.0653515		-1.2
Ribosomal 60S subunit protein L18A	YOL120C	RPL18A	-0.205098	0.602725	1.12886	0.630185	-0.187171	-1.04821	1.33396	-1.6784														Cysteine aminopeptidase with homocysteine-thiolactonase activity	YNL239W	LAP3	-2.03934	-2.38565	-2.39757	-1.37037	-1.89928	-1.42034	-0.358229	-0.0499646		-1.3
Protein component of the small (40S) ribosomal subunit	YOR182C	RPS30B	-0.206721	0.407202	1.12785	0.787566	0.531967	-0.390374	1.33457	-1.17794														Dual specificity mitochondrial citrate and methylcitrate synthase	YPR001W	CIT3	-1.71136	-1.67471	-1.52327	-0.681586	-0.714779	-1.32194	0.188092	-0.640354		-1.4
Ubiquitin-ribosomal 60S subunit protein L40A fusion protein	YIL148W	RPL40A	-0.0846311	0.46178	1.12318	0.555039	0.0655704	-0.427148	1.20781	-0.982187		small molecule biosynthetic process												6-phosphogluconate dehydrogenase (decarboxylating)	YGR256W	GND2	-0.505929	-0.172385	0.691834	-1.11838	-0.496253	-1.26603	1.19776	-0.147655		-1.5	-1.5
Ribosomal 60S subunit protein L17B	YJL177W	RPL17B	0.0189046	0.622864	1.1166	0.62614	0.175926	-0.454761	1.09769	-1.0809		Pyridoxal-5'-phosphate synthase	YFL059W	SNZ3	-2.53577	-2.48897	-1.98786	-1.63893	-2.92658	-3.0659	0.54791	-1.42697		Proline oxidase	YLR142W	PUT1	0.121661	0.202403	1.31842	-2.07118	-1.69213	-1.24645	1.19676	0.824734
Protein component of the small (40S) ribosomal subunit	YJR145C	RPS4A	-0.147193	0.522232	1.09266	0.518385	0.0868213	-0.44498	1.23985	-0.963365		Protein involved in thiamine and pyridoxine biosynthesis	YNL333W	SNZ2	-2.21034	-1.99713	-1.39734	-1.46379	-2.64154	-2.6665	0.813001	-1.20272		Glucose-repressible alcohol dehydrogenase II	YMR303C	ADH2	-5.28829	-5.15468	-4.94725	-0.782944	-0.900862	-1.22256	0.341047	-0.439619
Ubiquitin-ribosomal 60S subunit protein L40B fusion protein	YKR094C	RPL40B	0.227735	0.783479	1.09137	0.63318	0.0406527	-0.872991	0.86363	-1.50617		3-hydroxyanthranilic acid dioxygenase	YJR025C	BNA1	0.323186	1.51842	-0.260516	-0.849398	-2.38589	-2.53351	-0.583702	-1.68411		Dihydrolipoamide dehydrogenase	YFL018C	LPD1	-1.92804	-2.28153	-2.28039	-1.15743	-1.49884	-1.20201	-0.352351	-0.0445803
Ribosomal 60S subunit protein L34B	YIL052C	RPL34B	0.278538	0.664691	1.09124	0.637624	0.00440285	-0.606806	0.812701	-1.24443		Alanine:glyoxylate aminotransferase (AGT)	YFL030W	AGX1	-3.75435	-3.65381	-3.25609	-2.38665	-2.83045	-2.52475	0.498259	-0.138104		Quinolinate phosphoribosyl transferase	YFR047C	BNA6	-0.764854	-0.378907	-0.871989	-0.523261	-1.21734	-1.13912	-0.107135	-0.615856
Ribosomal 60S subunit protein L17A	YKL180W	RPL17A	-0.0428293	0.474171	1.08052	0.498528	0.10807	-0.469609	1.12334	-0.968138		Alcohol dehydrogenase isoenzyme V	YBR145W	ADH5	0.363197	0.59968	-0.0221953	-0.315388	-0.968785	-2.27184	-0.385392	-1.95645		6-phosphogluconate dehydrogenase (decarboxylating)	YHR183W	GND1	-1.55161	-1.27998	-1.21587	-0.229664	-1.0223	-1.07695	0.335742	-0.847284
Ribosomal 60S subunit protein L36A	YMR194W	RPL36A	0.0966304	0.797736	1.0726	0.867692	0.0708946	-0.868475	0.975973	-1.73617		Subunit of mitochondrial NAD(+)-dependent isocitrate dehydrogenase	YNL037C	IDH1	-1.72895	-1.33638	-0.800969	-1.32268	-1.39138	-2.0564	0.92798	-0.73372		Cytosolic branched-chain amino acid (BCAA) aminotransferase	YJR148W	BAT2	-1.32312	-0.340435	0.275848	-0.162745	0.994506	-1.00813	1.59896	-0.845388
Protein component of the small (40S) ribosomal subunit	YLR388W	RPS29A	-0.372487	0.350098	1.07121	0.770154	0.723907	-0.361428	1.4437	-1.13158		Glyceraldehyde-3-phosphate dehydrogenase (GAPDH), isozyme 1	YJL052W	TDH1	-3.42667	-3.50567	-1.98828	-3.13297	-3.1647	-2.03809	1.43839	1.09488		Cysteine desulphydrase, enables growth on cysteine as nitrogen source	YFR055W	IRC7	1.39354	2.27737	2.58572	0.358973	1.58599	1.17238	1.19219	0.81341
Protein component of the small (40S) ribosomal subunit	YML026C	RPS18B	0.0398893	0.641098	1.04207	0.640851	0.206661	-0.490597	1.00218	-1.13145		Putative protein of unknown function	YHR033W	YHR033W	-2.95234	-2.98044	-1.42825	-3.72333	-3.75263	-1.93815	1.52409	1.78518		Cytosolic serine hydroxymethyltransferase	YLR058C	SHM2	0.841911	1.92642	2.07599	1.21768	1.66887	1.18661	1.23408	-0.0310704
Protein component of the small (40S) ribosomal subunit	YBR181C	RPS6B	-0.141171	0.442158	1.04187	0.640467	-0.0693171	-0.744829	1.18304	-1.3853		Cytosolic aldehyde dehydrogenase	YPL061W	ALD6	-0.135175	-1.08519	-1.30179	0.0442193	-1.81921	-1.92885	-1.16662	-1.97307		H subunit of the mitochondrial glycine decarboxylase complex	YAL044C	GCV3	0.742241	2.04542	2.96397	0.131712	1.14656	1.36691	2.22173	1.2352
Ribosomal 60S subunit protein L37B	YDR500C	RPL37B	-0.00969487	0.431799	1.01865	0.694173	0.523571	-0.0230896	1.02835	-0.717263		Mitochondrial aldehyde dehydrogenase	YOR374W	ALD4	-3.98999	-4.34797	-4.09178	-2.53757	-3.05178	-1.88522	-0.101798	0.652355		Phenylpyruvate decarboxylase	YDR380W	ARO10	0.190294	0.659858	0.248076	0.814292	2.23448	1.41165	0.0577816	0.597363
Ribosomal 60S subunit protein L2B	YIL018W	RPL2B	-0.178771	0.488406	1.01093	0.527251	0.0850057	-0.442505	1.1897	-0.969756		Dihydrofolate reductase involved in tetrahydrofolate biosynthesis	YOR236W	DFR1	-1.17431	-0.685742	-0.453145	-0.0850829	-1.08497	-1.87915	0.721164	-1.79407		Mitochondrial branched-chain amino acid (BCAA) aminotransferase	YHR208W	BAT1	0.184455	-0.422331	-0.541516	0.608112	1.43055	1.43291	-0.725971	0.824797
Ribosomal 40S subunit protein S0A	YGR214W	RPS0A	-0.262571	0.36385	1.00693	0.512821	0.263183	-0.284288	1.2695	-0.797109		Alcohol dehydrogenase	YOL086C	ADH1	-1.31703	-1.11039	-1.74866	0.798675	-0.334683	-1.87787	-0.431627	-2.67655		Catabolic L-serine (L-threonine) deaminase	YCL064C	CHA1	0.57945	1.00834	1.15662	2.74683	2.71892	1.49833	0.577167	-1.24849
												L-ornithine transaminase (OTAse)	YLR438W	CAR2	-3.19006	-2.80969	-2.38139	-1.00478	-3.03468	-1.85594	0.808676	-0.851165		Aromatic aminotransferase II	YHR137W	ARO9	0.379823	0.712022	0.6489	0.620044	1.71326	1.90486	0.269077	1.28481
ribosome assembly; see also Fig 5												Delta(24)-sterol C-methyltransferase	YML008C	ERG6	-0.311737	-0.599382	-1.01197	0.0226453	-1.1313	-1.79813	-0.700228	-1.82078		T subunit of the mitochondrial glycine decarboxylase complex	YDR019C	GCV1	0.956022	2.28326	3.17855	0.0494064	2.41367	2.61046	2.22253	2.56106
												Kynureninase	YLR231C	BNA5	-0.275647	-0.375891	-0.675575	-0.464199	-1.25427	-1.78796	-0.399928	-1.32376		P subunit of the mitochondrial glycine decarboxylase complex	YMR189W	GCV2	0.651833	1.29208	1.63895	0.512005	2.89818	2.87783	0.987122	2.36582
Guanine nucleotide exchange factor (GEF) for Ria1p	YLR022C	SDO1	1.74311	2.52463	2.30572	0.702599	0.967552	0.597814	0.562604	-0.104785		Alpha-isopropylmalate synthase II (2-isopropylmalate synthase)	YOR108W	LEU9	1.2126	1.16317	0.629705	0.493449	-0.171933	-1.67409	-0.582894	-2.16754
Ribosomal 60S subunit protein L3	YOR063W	RPL3	-0.588029	0.474802	1.84332	0.504471	0.283277	-0.233886	2.43135	-0.738357		NAD-dependent (R,R)-butanediol dehydrogenase	YAL060W	BDH1	-2.20296	-1.13396	-1.01205	-1.61727	-1.60286	-1.67173	1.19091	-0.054459
Ribosomal 60S subunit protein L10	YLR075W	RPL10	-0.0792901	0.925906	1.77839	0.665593	0.335398	-0.0576622	1.85768	-0.723255		Endoplasmic reticulum membrane protein	YER044C	ERG28	0.140149	0.647157	0.50548	0.0790867	-1.65509	-1.61614	0.365331	-1.69522		cellular carbohydrate metabolic process
Ribosomal 60S subunit protein L5	YPL131W	RPL5	0.191859	0.917521	1.68371	0.525446	0.226998	-0.531171	1.49186	-1.05662		Subunit of mitochondrial NAD(+)-dependent isocitrate dehydrogenase	YOR136W	IDH2	-0.998588	-0.687386	-0.55806	-1.20175	-1.64762	-1.61117	0.440529	-0.409419
Protein component of the small (40S) ribosomal subunit	YLR264W	RPS28B	0.849949	1.3106	1.61044	1.01212	0.362676	-0.198873	0.76049	-1.21099		C-5 sterol desaturase	YLR056W	ERG3	0.408566	0.572266	0.397722	-0.055782	-1.53522	-1.59614	-0.0108441	-1.54036		Galactokinase	YBR020W	GAL1	-7.79977	-7.81011	-7.17022	-4.03064	-7.80996	-7.99961	0.629558	-3.96896			lfc
Ribosomal 60S subunit protein L11A	YPR102C	RPL11A	0.232588	0.86408	1.58938	0.813233	-0.171828	-0.311841	1.35679	-1.12507		Sphingolipid alpha-hydroxylase	YMR272C	SCS7	-0.164029	0.311951	0.721621	-0.312454	-0.8093	-1.55926	0.88565	-1.2468		Glycerol dehydrogenase	YOR120W	GCY1	-4.07376	-4.04861	-3.33865	-5.11191	-5.01447	-4.28887	0.73511	0.823049		1.5	1.5
Ribosomal 60S subunit protein L11B	YGR085C	RPL11B	0.0556103	0.561607	1.44803	0.597064	0.040446	-0.46058	1.39242	-1.05764		Ribose-5-phosphate ketol-isomerase	YOR095C	RKI1	-0.54121	-0.143484	0.0254718	0.352311	-0.629313	-1.55407	0.566681	-1.90638		Transcriptional regulator	YDR009W	GAL3	-0.538853	-0.100746	-0.193139	-3.20434	-4.21184	-3.63061	0.345714	-0.426266		1.4
Ribosomal 60S subunit protein L14A	YKL006W	RPL14A	0.0620463	0.804952	1.41492	0.638052	0.476202	-0.321566	1.35287	-0.959618		Homocitrate synthase isozyme and functions in DNA repair	YDL182W	LYS20	0.22063	-0.112855	0.150637	0.287875	-0.0011233	-1.54078	-0.0699925	-1.82865		Glycogen phosphorylase required for the mobilization of glycogen	YPR160W	GPH1	-3.42482	-4.15221	-3.54633	-4.49204	-4.64772	-2.80094	-0.121503	1.69109		1.3
Ribosomal 60S subunit protein L6A	YML073C	RPL6A	0.104628	0.685738	1.39006	0.638844	-0.036144	-0.712979	1.28543	-1.35182		Cytoplasmic malate dehydrogenase	YOL126C	MDH2	-2.1496	-2.4508	-1.94144	-0.433501	-1.32516	-1.53682	0.208153	-1.10331		Phosphoglucomutase	YMR105C	PGM2	-2.76736	-2.91436	-2.68315	-3.63668	-3.68398	-2.71809	0.0842161	0.918588		1.2
Protein component of the small (40S) ribosomal subunit	YCR031C	RPS14A	-0.0220937	0.544781	1.23201	0.56178	-0.0451092	-0.659708	1.2541	-1.22149		Glyceraldehyde-3-phosphate dehydrogenase (GAPDH), isozyme 2	YJR009C	TDH2	-1.57134	-1.31695	-1.48387	1.00248	-0.29504	-1.4991	0.0874727	-2.50158		Protein with similarity to Kre9p	YDL049C	KNH1	-2.76585	-2.50964	-1.98341	-2.05765	-2.33771	-2.21161	0.782441	-0.153959		1.1
Essential nucleolar protein required for pre-18S rRNA processing	YOR145C	PNO1	0.68863	1.18328	1.19432	0.443345	0.247463	-0.143613	0.505692	-0.586958		Lumazine synthase (DMRL synthase)	YOL143C	RIB4	-2.27072	-2.02203	-2.03762	-0.426521	-0.948205	-1.49249	0.2331	-1.06597		Putative regulatory subunit of protein phosphatase Glc7p	YER054C	GIP2	-1.55443	-1.93969	-1.18983	-2.31186	-2.57886	-1.95149	0.364602	0.360368		1	1
Ribosomal 60S subunit protein L14B	YHL001W	RPL14B	-0.0377271	0.528918	1.16937	0.706765	0.197319	-0.453889	1.2071	-1.16065		NADP(+)-dependent glutamate dehydrogenase	YAL062W	GDH3	-1.72894	-1.73761	-1.42442	-0.840132	-0.987284	-1.46553	0.304516	-0.625398		Pho85p cyclin	YGL134W	PCL10	-0.978915	-1.0124	-1.07773	-0.957653	-1.38148	-1.64422	-0.0988183	-0.68657		0.9
Ubiquitin-ribosomal 60S subunit protein L40A fusion protein	YIL148W	RPL40A	-0.0846311	0.46178	1.12318	0.555039	0.0655704	-0.427148	1.20781	-0.982187		Delta(9) fatty acid desaturase	YGL055W	OLE1	-1.30107	-0.997571	-1.76119	-0.433698	-0.969091	-1.38083	-0.460123	-0.947135		Maltose permease	YBR298C	MAL31	-1.17556	-1.6849	-1.55943	-1.68564	-2.77903	-1.56575	-0.38387	0.119888		0.8
Ubiquitin-ribosomal 60S subunit protein L40B fusion protein	YKR094C	RPL40B	0.227735	0.783479	1.09137	0.63318	0.0406527	-0.872991	0.86363	-1.50617		2-hexaprenyl-6-methoxy-1,4-benzoquinone methyltransferase	YML110C	COQ5	-0.469569	-0.28566	-0.620311	-0.624598	-1.24469	-1.35577	-0.150742	-0.731176		Cytosolic NADP-specific isocitrate dehydrogenase	YLR174W	IDP2	-4.14563	-4.18572	-4.24351	-1.8664	-1.99758	-1.54531	-0.0978861	0.321091		0.7
Protein component of the small (40S) ribosomal subunit	YJR123W	RPS5	-0.106882	0.350147	1.08546	0.588344	0.127425	-0.354517	1.19234	-0.942861		Acyl-CoA-binding protein	YGR037C	ACB1	-0.85327	-0.561654	-0.593447	0.0622263	-1.096	-1.33338	0.259823	-1.39561		High-affinity maltose transporter (alpha-glucoside transporter)	YGR289C	MAL11	-0.594059	-0.852741	-0.513018	-1.32105	-2.38506	-1.53295	0.081041	-0.2119		0.6
Ribosomal 40S subunit protein S0A	YGR214W	RPS0A	-0.262571	0.36385	1.00693	0.512821	0.263183	-0.284288	1.2695	-0.797109		Cystathionine beta-synthase	YGR155W	CYS4	-0.176327	-0.26475	-0.432597	-0.0204018	-0.656679	-1.31926	-0.25627	-1.29886		Glycerol kinase	YHL032C	GUT1	-2.46466	-2.56405	-2.30008	-1.11874	-1.41544	-1.44546	0.16458	-0.326725		0.5	0.5
												Pyruvate carboxylase isoform	YBR218C	PYC2	0.0217494	-0.281244	-1.17624	-0.174779	-0.801657	-1.27829	-1.19799	-1.10351		Invertase	YIL162W	SUC2	-3.67637	-3.51941	-3.53461	-1.74014	-1.43603	-1.36316	0.141766	0.376986		0.4
Up- and Down-DEGS unique to Pgal-uL4			lfc									3-keto sterol reductase	YLR100W	ERG27	1.10573	1.40223	0.408772	0.0281239	-0.455877	-1.27172	-0.696955	-1.29985		6-phosphogluconate dehydrogenase (decarboxylating)	YGR256W	GND2	-0.505929	-0.172385	0.691834	-1.11838	-0.496253	-1.26603	1.19776	-0.147655		0.3
			Gene repressed						∆lfc			Proline oxidase	YLR142W	PUT1	0.121661	0.202403	1.31842	-2.07118	-1.69213	-1.24645	1.19676	0.824734		Dihydroxyacetone kinase	YFL053W	DAK2	-1.50224	-1.54005	-1.22684	-2.73045	-1.72549	-1.26172	0.275398	1.46872		0.2
energy derivation by oxidation of organic compound			uL4A			eEF3			∆ (L-E)			Glucose-repressible alcohol dehydrogenase II	YMR303C	ADH2	-5.28829	-5.15468	-4.94725	-0.782944	-0.900862	-1.22256	0.341047	-0.439619		Glycogenin glucosyltransferase	YJL137C	GLG2	-1.17845	-1.58345	-1.93172	-0.920565	-1.55812	-1.25812	-0.753272	-0.33755		0.1
			E	M	L	E	M	L	uL4	eEF3		Dihydrolipoamide dehydrogenase	YFL018C	LPD1	-1.92804	-2.28153	-2.28039	-1.15743	-1.49884	-1.20201	-0.352351	-0.0445803		Putative 1,3-beta-glucanosyltransferase	YMR215W	GAS3	0.535378	0.136532	-0.568827	0.16526	-0.717517	-1.25264	-1.1042	-1.4179		0	0
Cytosolic NADP-specific isocitrate dehydrogenase	YLR174W	IDP2	-4.14563	-4.18572	-4.24351	-1.8664	-1.99758	-1.54531	-0.0978861	0.321091		C-22 sterol desaturase	YMR015C	ERG5	0.588487	1.03022	1.29837	-0.0266357	-0.571676	-1.18788	0.709883	-1.16124		Aquaglyceroporin, plasma membrane channel	YLL043W	FPS1	-0.245729	-0.524129	-0.251505	-0.0625368	-0.189555	-1.16569	-0.00577646	-1.10315		-0.1
Flavoprotein subunit of succinate dehydrogenase	YKL148C	SDH1	-3.58572	-4.26913	-4.22935	-2.94882	-4.1706	-3.2276	-0.643622	-0.278774		Protein of unknown function	YNL334C	SNO2	-1.25019	-1.09727	-0.587929	-1.07842	-1.2972	-1.18213	0.66226	-0.103717		Glycogen synthase	YFR015C	GSY1	-1.02772	-1.45923	-0.844711	-3.16063	-1.76824	-1.15787	0.183012	2.00276		-0.2
Glycogen phosphorylase required for the mobilization of glycogen	YPR160W	GPH1	-3.42482	-4.15221	-3.54633	-4.49204	-4.64772	-2.80094	-0.121503	1.69109		Adenylylsulfate kinase	YKL001C	MET14	0.345814	0.763291	0.985035	-0.673928	-1.11966	-1.13692	0.639221	-0.462995		Mitochondrial phosphatidylglycerophosphatase (PGP phosphatase)	YHR100C	GEP4	-0.511714	-0.00274897	-0.135521	-0.123926	-1.07817	-1.15729	0.376192	-1.03336		-0.3
Mitochondrial malate dehydrogenase	YKL085W	MDH1	-3.18617	-3.38953	-3.12246	-2.57035	-3.71983	-2.69755	0.0637166	-0.127201		Acetyl-CoA carboxylase, biotin containing enzyme	YNR016C	ACC1	-1.67725	-1.76128	-2.25137	0.200715	-0.655855	-1.10992	-0.574111	-1.31064		Hexokinase isoenzyme 2	YGL253W	HXK2	-1.60283	-1.38709	-1.92113	-0.463626	-0.91221	-1.1151	-0.318297	-0.651475		-0.4
Membrane anchor subunit of succinate dehydrogenase (SDH)	YDR178W	SDH4	-3.05667	-3.20653	-3.01536	-2.70428	-3.51806	-2.38065	0.0413074	0.323624		S-methylmethionine-homocysteine methyltransferase	YLL062C	MHT1	-2.31147	-2.01714	-1.0776	-1.79856	-2.06068	-1.08211	1.23387	0.716451		Hexokinase isoenzyme 1	YFR053C	HXK1	-4.72991	-5.26204	-4.23807	-5.17324	-5.30892	-1.11179	0.491843	4.06145		-0.5	-0.5
Beta subunit of succinyl-CoA ligase	YGR244C	LSC2	-2.40451	-2.79007	-2.88695	-2.10631	-3.19218	-2.67373	-0.482448	-0.567422		DL-glycerol-3-phosphate phosphatase involved in glycerol biosynthesis	YER062C	GPP2	-0.447121	0.720734	1.11388	-0.404895	-1.07488	-1.08116	1.56101	-0.67627		Putative UTP glucose-1-phosphate uridylyltransferase	YHL012W	YHL012W	1.09912	0.777758	-0.071021	-0.614695	-0.489992	-1.1041	-1.17014	-0.489408		-0.6
Subunit of the mitochondrial alpha-ketoglutarate dehydrogenase complex	YIL125W	KGD1	-2.19595	-2.63526	-2.80104	-1.48279	-1.79181	-1.20639	-0.60509	0.2764		Biotin synthase	YGR286C	BIO2	-1.06026	-1.14218	-0.494734	0.331987	-0.64489	-1.0787	0.565529	-1.41069		DL-glycerol-3-phosphate phosphatase involved in glycerol biosynthesis	YER062C	GPP2	-0.447121	0.720734	1.11388	-0.404895	-1.07488	-1.08116	1.56101	-0.67627		-0.7
Mitochondrial citrate synthase	YNR001C	CIT1	-3.27063	-3.25473	-2.72415	-2.36862	-2.02361	-1.53639	0.546478	0.832234		Transcriptional activator of thiamine biosynthetic genes	YBR240C	THI2	-0.182003	-0.326225	0.345094	-0.563829	-1.32244	-1.0652	0.527096	-0.50137		6-phosphogluconate dehydrogenase (decarboxylating)	YHR183W	GND1	-1.55161	-1.27998	-1.21587	-0.229664	-1.0223	-1.07695	0.335742	-0.847284		-0.8
Phosphoglucomutase	YMR105C	PGM2	-2.76736	-2.91436	-2.68315	-3.63668	-3.68398	-2.71809	0.0842161	0.918588		Aspartic beta semi-aldehyde dehydrogenase	YDR158W	HOM2	1.2665	1.3775	0.330915	0.141506	-0.289083	-1.04609	-0.93559	-1.1876		Mitochondrial glycerol-3-phosphate dehydrogenase	YIL155C	GUT2	-3.31227	-3.4464	-3.50439	-2.34937	-2.32865	-1.05454	-0.192118	1.29482		-0.9
Dihydrolipoyl transsuccinylase	YDR148C	KGD2	-2.38927	-2.5431	-2.66527	-1.86772	-2.43022	-1.59898	-0.276006	0.268738		Spermidine synthase	YPR069C	SPE3	0.33706	0.463952	0.267631	0.489378	-0.385775	-1.04575	-0.0694283	-1.53513		Exo-1,3-beta-glucanase	YDR261C	EXG2	-0.0420899	-0.20412	-0.880154	0.231207	-0.288574	-1.05139	-0.838064	-1.28259		-1	-1
NADH:ubiquinone oxidoreductase	YML120C	NDI1	-2.30262	-2.72121	-2.58042	-2.17072	-2.51265	-1.25403	-0.2778	0.916686		Protein required for maturation of mitochondrial [4Fe-4S] proteins	YPR067W	ISA2	-0.383567	-0.268702	-0.505793	-0.557911	-0.971561	-1.02643	-0.122226	-0.468516		Glycogenin glucosyltransferase	YKR058W	GLG1	-0.39135	-0.633013	-0.181077	-1.16085	-1.61723	-1.00188	0.210273	0.158966		-1.1
Protein of unknown function	YJR120W	YJR120W	-1.94077	-2.11755	-2.4885	-1.42521	-2.5181	-1.70997	-0.547729	-0.284761		C-24(28) sterol reductase	YGL012W	ERG4	-0.0750738	0.374649	0.293739	-0.209721	-0.783037	-1.01974	0.368812	-0.810016		Subunit of TORC1 (Tor1p or Tor2p-Kog1p-Lst8p-Tco89p)	YPL180W	TCO89	-0.00274315	0.150056	0.30472	0.183209	0.639112	1.03641	0.307463	0.853197		-1.2
Iron-sulfur protein subunit of succinate dehydrogenase	YLL041C	SDH2	-2.67056	-2.9229	-2.46368	-2.78825	-3.15835	0.0998517	0.206882	2.8881		Cytosolic branched-chain amino acid (BCAA) aminotransferase	YJR148W	BAT2	-1.32312	-0.340435	0.275848	-0.162745	0.994506	-1.00813	1.59896	-0.845388		Synthase subunit of trehalose-6-P synthase/phosphatase complex	YBR126C	TPS1	-0.0648692	-0.118837	0.526983	-0.881496	-0.0674224	1.04227	0.591852	1.92377		-1.3
Subunit of the mitochondrial alpha-ketoglutarate dehydrogenase	YFR049W	YMR31	-1.51955	-1.69499	-2.39815	-1.43331	-2.43571	-2.09889	-0.878595	-0.665586		Saccharopine dehydrogenase (NADP+, L-glutamate-forming)	YNR050C	LYS9	0.49376	0.252784	0.0873314	0.0851515	-0.42461	-1.00761	-0.406429	-1.09276		yy	YDR001C	NTH1	-0.434693	-0.427607	-0.130456	-0.68547	0.116081	1.19959	0.304236	1.88506		-1.4
Acetyl-coA synthetase isoform	YAL054C	ACS1	-3.78149	-3.13549	-2.37881	-0.818542	-0.834138	-0.53358	1.40267	0.284963		Large subunit of carbamoyl phosphate synthetase	YJR109C	CPA2	2.4813	2.06635	0.232479	-0.112751	0.318736	0.997632	-2.24882	1.11038		Large subunit of trehalose 6-phosphate synthase/phosphatase complex	YML100W	TSL1	0.318922	0.0733661	0.898742	-1.99336	-0.882349	1.25779	0.57982	3.25115		-1.5	-1.5
Beta subunit of the F1 sector of mitochondrial F1F0 ATP synthase	YJR121W	ATP2	-1.8647	-2.13132	-2.32177	-1.51557	-2.58616	-1.78131	-0.457069	-0.265741		Phosphomevalonate kinase	YMR220W	ERG8	0.559533	0.578089	0.400006	0.196927	0.81443	1.0136	-0.159527	0.816673		MAL-activator protein	YGR288W	MAL13	-0.336375	-0.308833	0.0949435	-0.0108876	0.635375	1.47615	0.431318	1.48704
Subunit 2 of ubiquinol cytochrome-c reductase (Complex III)	YPR191W	QCR2	-1.9224	-2.13997	-2.30766	-1.97043	-2.62459	-1.70525	-0.385261	0.265174		Glycolytic enzyme phosphoglucose isomerase	YBR196C	PGI1	-0.756685	-0.32186	-0.139361	0.475628	0.725429	1.03915	0.617323	0.563523
Malate synthase, enzyme of the glyoxylate cycle	YNL117W	MLS1	-2.2841	-2.4856	-2.30189	-0.877153	-0.76941	-0.811281	-0.017786	0.0658717		Prephenate dehydratase	YNL316C	PHA2	0.573154	0.827337	0.875357	0.157407	0.904788	1.0633	0.302203	0.905898
Acidic protein of the mitochondrial matrix	YIL070C	MAM33	-1.70014	-2.34625	-2.2346	-1.29372	0.220893	-1.88519	-0.534456	-0.591471		2-hydroxyglutarate transhydrogenase, and minor D-lactate dehydrogenase	YEL071W	DLD3	-0.172254	0.416664	0.969734	0.857035	2.21186	1.13964	1.14199	0.282608		Down-DEGs common to Pgal-uL4 and -eEF3
energy derivation by oxidation of organic compoundSubunit VI of cytochrome c oxidase (Complex IV)	YHR051W	COX6	-1.59214	-1.82425	-2.16265	-1.73071	-2.83505	-2.3254	-0.57051	-0.594687		Protein of unconfirmed function	YMR095C	SNO1	-0.00298355	0.14142	1.0755	0.142157	-0.065479	1.14633	1.07848	1.00417					lfc
Core subunit of the ubiquinol-cytochrome c reductase complex	YBL045C	COR1	-1.70135	-2.01327	-2.06358	-1.74249	-2.65058	-1.77237	-0.362234	-0.0298807		Asparagine synthetase	YPR145W	ASN1	0.873683	0.867689	0.445586	0.622009	0.939567	1.16846	-0.428097	0.546452					Gene repressed						∆lfc
Putative ortholog of human ETF-dH	YOR356W	CIR2	-0.970928	-1.22652	-2.03148	-0.627545	-1.34645	-2.27192	-1.06056	-1.64437		Cysteine desulphydrase, enables growth on cysteine as nitrogen source	YFR055W	IRC7	1.39354	2.27737	2.58572	0.358973	1.58599	1.17238	1.19219	0.81341		2-oxoglutarate metabolic process			uL4A			eEF3			∆ (L-E)
Subunit of the ubiqunol-cytochrome c oxidoreductase complex	YHR001W-A	QCR10	-1.72744	-1.84427	-2.02607	-1.86778	-2.97182	-2.01973	-0.298625	-0.151951		Cytosolic serine hydroxymethyltransferase	YLR058C	SHM2	0.841911	1.92642	2.07599	1.21768	1.66887	1.18661	1.23408	-0.0310704					E	M	L	E	M	L	uL4	eEF3
Epsilon subunit of the F1 sector of mitochondrial F1F0 ATP synthase	YPL271W	ATP15	-1.91997	-2.0516	-2.00176	-1.24503	-1.70176	-0.770124	-0.0817913	0.474909		Mitochondrial beta-keto-acyl synthase	YER061C	CEM1	-0.309885	0.275341	1.20955	0.239043	0.647947	1.24345	1.51943	1.00441		Subunit of the mitochondrial alpha-ketoglutarate dehydrogenase complex	YIL125W	KGD1	-2.19595	-2.63526	-2.80104	-1.48279	-1.79181	-1.20639	-0.60509	0.2764
Mitochondrial external NADH dehydrogenase	YDL085W	NDE2	-1.86329	-1.846	-1.95853	-1.43432	-0.824806	-0.506934	-0.0952313	0.927383		Predicted malonyl-CoA:ACP transferase	YOR221C	MCT1	0.365036	0.66226	0.823536	-0.326902	1.13183	1.25381	0.4585	1.58071		Dihydrolipoyl transsuccinylase	YDR148C	KGD2	-2.38927	-2.5431	-2.66527	-1.86772	-2.43022	-1.59898	-0.276006	0.268738
Cytoplasmic malate dehydrogenase	YOL126C	MDH2	-2.1496	-2.4508	-1.94144	-0.433501	-1.32516	-1.53682	0.208153	-1.10331		Phosphoribomutase	YMR278W	PRM15	0.0766227	0.507234	0.9246	0.0555645	0.788611	1.34104	0.847977	1.28547		Dihydrolipoamide dehydrogenase	YFL018C	LPD1	-1.92804	-2.28153	-2.28039	-1.15743	-1.49884	-1.20201	-0.352351	-0.0445803
Glycogenin glucosyltransferase	YJL137C	GLG2	-1.17845	-1.58345	-1.93172	-0.920565	-1.55812	-1.25812	-0.753272	-0.33755		Protein involved in control of glucose-regulated gene expression	YOR047C	STD1	1.7309	1.52122	1.61024	1.84996	2.00246	1.36273	-0.120666	-0.487235		Subunit of the mitochondrial alpha-ketoglutarate dehydrogenase	YFR049W	YMR31	-1.51955	-1.69499	-2.39815	-1.43331	-2.43571	-2.09889	-0.878595	-0.665586
Glycogen debranching enzyme	YPR184W	GDB1	-1.61699	-2.02963	-1.91449	-2.32768	-1.92159	-0.480955	-0.297496	1.84672		Phenylpyruvate decarboxylase	YDR380W	ARO10	0.190294	0.659858	0.248076	0.814292	2.23448	1.41165	0.0577816	0.597363
Subunit IV of cytochrome c oxidase	YGL187C	COX4	-1.28889	-1.49823	-1.87238	-1.43915	-2.96776	-2.43814	-0.583485	-0.998994		Mitochondrial branched-chain amino acid (BCAA) aminotransferase	YHR208W	BAT1	0.184455	-0.422331	-0.541516	0.608112	1.43055	1.43291	-0.725971	0.824797		proton motive force-driven ATP synthesis
Alpha subunit of succinyl-CoA ligase	YOR142W	LSC1	-1.45929	-1.70989	-1.86275	-1.26352	-1.4817	-0.915802	-0.403464	0.347722		Essential protein of unknown function	YCR054C	CTR86	0.582386	1.02134	0.604306	0.239371	0.974992	1.46661	0.0219206	1.22724
Major ADP/ATP carrier of the mitochondrial inner membrane	YBL030C	PET9	-1.53302	-1.60855	-1.83146	-1.82137	-2.78629	-2.32007	-0.298439	-0.498702		Putative transmembrane protein involved in the biotin biosynthesis	YNR056C	BIO5	0.672677	1.49965	2.41209	0.265118	1.68183	1.47577	1.73941	1.21065		Subunit 5 of the stator stalk of mitochondrial F1F0 ATP synthase	YDR298C	ATP5	-0.976919	-0.989376	-1.30973	-1.38084	-2.77065	-2.11615	-0.332807	-0.73531
Subunit of succinate dehydrogenase and of TIM22 translocase	YKL141W	SDH3	-2.12028	-1.99213	-1.81969	-1.94069	-2.63353	-1.66829	0.300592	0.272401		Catabolic L-serine (L-threonine) deaminase	YCL064C	CHA1	0.57945	1.00834	1.15662	2.74683	2.71892	1.49833	0.577167	-1.24849		Gamma subunit of the F1 sector of mitochondrial F1F0 ATP synthase	YBR039W	ATP3	-1.72773	-2.13089	-2.33243	-1.56537	-2.82396	-1.83651	-0.604699	-0.27114
Fumarase	YPL262W	FUM1	-1.74147	-1.90668	-1.76402	-1.44921	-1.53653	-1.5839	-0.0225531	-0.134693		Isopropylmalate isomerase	YGL009C	LEU1	-0.32315	-0.958527	-0.903608	0.449416	1.73995	1.81591	-0.580458	1.3665		Subunit f of the F0 sector of mitochondrial F1F0 ATP synthase	YDR377W	ATP17	-1.41184	-1.51965	-1.9389	-1.33397	-2.53166	-1.82897	-0.527063	-0.494992
Alcohol dehydrogenase	YOL086C	ADH1	-1.31703	-1.11039	-1.74866	0.798675	-0.334683	-1.87787	-0.431627	-2.67655		Aromatic aminotransferase II	YHR137W	ARO9	0.379823	0.712022	0.6489	0.620044	1.71326	1.90486	0.269077	1.28481		Delta subunit of the central stalk of mitochondrial F1F0 ATP synthase	YDL004W	ATP16	-1.41159	-1.68337	-1.96256	-1.28269	-2.62172	-1.81018	-0.550963	-0.527493
Peroxisomal NADP-dependent isocitrate dehydrogenase	YNL009W	IDP3	-2.36924	-2.23371	-1.72482	-0.834859	-0.594152	-0.577353	0.644428	0.257506		Subunit of a two-component pyridoxal-5'-phosphate synthase	YMR096W	SNZ1	-0.319558	0.519274	2.1416	-0.106141	0.338981	2.05037	2.46116	2.15651		Beta subunit of the F1 sector of mitochondrial F1F0 ATP synthase	YJR121W	ATP2	-1.8647	-2.13132	-2.32177	-1.51557	-2.58616	-1.78131	-0.457069	-0.265741
Subunit Va of cytochrome c oxidase	YNL052W	COX5A	-1.08753	-1.25163	-1.65156	-1.51635	-2.79943	-2.48016	-0.564027	-0.963809														Subunit b of the stator stalk of mitochondrial F1F0 ATP synthase	YPL078C	ATP4	-1.31352	-1.47829	-1.77741	-1.33224	-2.33791	-1.63219	-0.463885	-0.299951
Subunit VII of cytochrome c oxidase (Complex IV)	YMR256C	COX7	-1.13153	-1.22885	-1.63494	-1.35151	-2.28305	-1.31046	-0.503407	0.0410587														Subunit g of the mitochondrial F1F0 ATP synthase	YPR020W	ATP20	-1.46557	-1.63755	-1.92124	-1.75696	-2.3936	-1.60682	-0.455673	0.150134
Protein of the mitochondrial outer surface	YLL013C	PUF3	-1.38244	-1.53719	-1.61304	-0.842092	-0.888868	-0.748214	-0.230606	0.093878														Alpha subunit of the F1 sector of mitochondrial F1F0 ATP synthase	YBL099W	ATP1	-1.96145	-2.26005	-2.33901	-1.62253	-2.42477	-1.58721	-0.377565	0.0353209
Subunit 6 of the ubiquinol cytochrome-c reductase complex	YFR033C	QCR6	-1.64694	-1.54711	-1.60206	-1.80962	-2.61067	-2.29163	0.0448805	-0.482011														Subunit d of the stator stalk of mitochondrial F1F0 ATP synthase	YKL016C	ATP7	-1.2758	-1.52385	-1.66754	-1.33267	-2.54836	-1.47597	-0.391745	-0.143296
Subunit 8 of ubiquinol cytochrome-c reductase (Complex III)	YJL166W	QCR8	-1.07037	-1.21927	-1.59981	-1.5421	-2.84008	-1.76007	-0.52944	-0.217962														Subunit e of mitochondrial F1F0-ATPase	YDR322C-A	TIM11	-2.07439	-2.05712	-1.9413	-1.76254	-2.18933	-1.44944	0.133095	0.313104
Ubiquinol-cytochrome-c reductase	YEL024W	RIP1	-1.3352	-1.33735	-1.57458	-1.86325	-2.84612	-1.49938	-0.239379	0.363866														Subunit k of the mitochondrial F1F0 ATP synthase	YOL077W-A	ATP19	-2.31284	-2.34825	-2.55378	-1.48896	-2.22392	-1.40118	-0.24094	0.0877792
Cytochrome c1	YOR065W	CYT1	-1.18318	-1.44513	-1.53201	-1.98357	-3.11811	-2.25661	-0.34883	-0.273043														Subunit of the mitochondrial F1F0 ATP synthase	YML081C-A	ATP18	-2.30624	-2.45322	-2.26636	-1.44698	-2.03562	-1.28472	0.0398751	0.162265
Dual specificity mitochondrial citrate and methylcitrate synthase	YPR001W	CIT3	-1.71136	-1.67471	-1.52327	-0.681586	-0.714779	-1.32194	0.188092	-0.640354														Subunit h of the F0 sector of mitochondrial F1F0 ATP synthase	YLR295C	ATP14	-1.33216	-1.14646	-0.902351	-1.32727	-1.75869	-1.12255	0.429808	0.204721
Subunit VIII of cytochrome c oxidase (Complex IV)	YLR395C	COX8	-0.909551	-1.00423	-1.50757	-1.54085	-2.45445	-1.96229	-0.598014	-0.421438
Subunit VIb of cytochrome c oxidase	YLR038C	COX12	-1.05759	-1.01735	-1.46046	-1.71494	-2.85446	-1.86193	-0.40287	-0.146994
Aconitase	YLR304C	ACO1	-1.63677	-1.73744	-1.4068	-1.32815	-1.48985	-2.15417	0.229961	-0.82602														NADH oxidation
Pho85p cyclin of the Pho80p subfamily	YIL050W	PCL7	-1.05652	-1.59058	-1.33698	-0.352404	-1.00804	-0.318651	-0.280461	0.0337534
Subunit VIIa of cytochrome c oxidase (Complex IV)	YDL067C	COX9	-1.45025	-1.54891	-1.33667	-1.36323	-2.16047	-1.63846	0.113581	-0.275225														Alcohol dehydrogenase isoenzyme V	YBR145W	ADH5	0.363197	0.59968	-0.0221953	-0.315388	-0.968785	-2.27184	-0.385392	-1.95645			lfc
Cytoplasmic protein that inhibits Gdb1p glycogen debranching activity	YFR017C	IGD1	-2.33228	-2.75223	-1.33615	-2.8855	-2.46124	0.191945	0.99613	3.07744														Mitochondrial external NADH dehydrogenase	YMR145C	NDE1	-0.620661	-0.666512	-1.1683	-1.2268	-2.65492	-2.16529	-0.547639	-0.938489		1.5	1.5
Putative targeting subunit for type-1 protein phosphatase Glc7p	YLR273C	PIG1	-0.894081	-1.23624	-1.31612	-0.487162	-1.06791	-0.175318	-0.422035	0.311845														Alcohol dehydrogenase	YOL086C	ADH1	-1.31703	-1.11039	-1.74866	0.798675	-0.334683	-1.87787	-0.431627	-2.67655		1.4
Subunit 5 of the stator stalk of mitochondrial F1F0 ATP synthase	YDR298C	ATP5	-0.976919	-0.989376	-1.30973	-1.38084	-2.77065	-2.11615	-0.332807	-0.73531														NADH:ubiquinone oxidoreductase	YML120C	NDI1	-2.30262	-2.72121	-2.58042	-2.17072	-2.51265	-1.25403	-0.2778	0.916686		1.3
Mitochondrial inorganic pyrophosphatase	YMR267W	PPA2	-1.02866	-1.21079	-1.27189	-0.910427	-1.13387	-0.968104	-0.243236	-0.0576771														Glucose-repressible alcohol dehydrogenase II	YMR303C	ADH2	-5.28829	-5.15468	-4.94725	-0.782944	-0.900862	-1.22256	0.341047	-0.439619		1.2
Dihydroxyacetone kinase	YFL053W	DAK2	-1.50224	-1.54005	-1.22684	-2.73045	-1.72549	-1.26172	0.275398	1.46872														Mitochondrial glycerol-3-phosphate dehydrogenase	YIL155C	GUT2	-3.31227	-3.4464	-3.50439	-2.34937	-2.32865	-1.05454	-0.192118	1.29482		1.1
Mitochondrial NADP-specific isocitrate dehydrogenase	YDL066W	IDP1	-0.96027	-1.0322	-1.21405	-0.791317	-0.905301	-0.966805	-0.253783	-0.175489																										1	1
Mitochondrial amino acid transporter	YPR021C	AGC1	-0.832845	-0.930747	-1.19906	-0.850247	-1.17259	-0.682348	-0.366217	0.167899																										0.9
Putative regulatory subunit of protein phosphatase Glc7p	YER054C	GIP2	-1.55443	-1.93969	-1.18983	-2.31186	-2.57886	-1.95149	0.364602	0.360368														galactose catabolic process, see Fig 3												0.8
Mitochondrial external NADH dehydrogenase	YMR145C	NDE1	-0.620661	-0.666512	-1.1683	-1.2268	-2.65492	-2.16529	-0.547639	-0.938489																										0.7
Protein required for delivery of copper to Cox1p	YPL132W	COX11	-0.989706	-1.46538	-1.14801	-0.692232	-1.29192	-1.44362	-0.158304	-0.751383														tricarboxylic acid cyclee, see Fig 3												0.6
Pho85p cyclin	YGL134W	PCL10	-0.978915	-1.0124	-1.07773	-0.957653	-1.38148	-1.64422	-0.0988183	-0.68657																										0.5	0.5
UDP-N-acetyl-glucosamine-1-P transferase	YBR243C	ALG7	0.0561901	-0.353419	-1.07736	-0.189935	-0.824222	-0.998758	-1.13355	-0.808823														ethanol metabolic process												0.4
Protein required for flavinylation of Sdh1p	YOL071W	SDH5	-1.22865	-1.24857	-1.03777	-1.3399	-1.25359	-0.37508	0.190885	0.964818																										0.3
Citrate synthase, peroxisomal isozyme involved in glyoxylate cycle	YCR005C	CIT2	-1.51176	-1.10276	1.13479	0.804276	3.52495	2.3794	2.64655	1.57512														Alcohol dehydrogenase isoenzyme V	YBR145W	ADH5	0.363197	0.59968	-0.0221953	-0.315388	-0.968785	-2.27184	-0.385392	-1.95645		0.2
Major of three pyruvate decarboxylase isozymes	YLR044C	PDC1	0.881603	0.779675	1.13523	1.35562	0.981617	0.215747	0.253626	-1.13987														Cytosolic aldehyde dehydrogenase	YPL061W	ALD6	-0.135175	-1.08519	-1.30179	0.0442193	-1.81921	-1.92885	-1.16662	-1.97307		0.1
Alcohol dehydrogenase isoenzyme type IV	YGL256W	ADH4	0.727195	0.929928	1.17243	0.166775	0.486763	-0.13701	0.445232	-0.303784														Mitochondrial aldehyde dehydrogenase	YOR374W	ALD4	-3.98999	-4.34797	-4.09178	-2.53757	-3.05178	-1.88522	-0.101798	0.652355		0	0
Mitochondrial cell death effector	YNR074C	AIF1	0.97348	1.17474	1.32812	0.193744	0.610441	0.518041	0.354643	0.324297														Alcohol dehydrogenase	YOL086C	ADH1	-1.31703	-1.11039	-1.74866	0.798675	-0.334683	-1.87787	-0.431627	-2.67655		-0.1
Coenzyme Q (ubiquinone) binding protein	YOL008W	COQ10	1.17769	1.50849	1.42442	-0.0251589	0.194433	0.418626	0.246726	0.443785														Glucose-repressible alcohol dehydrogenase II	YMR303C	ADH2	-5.28829	-5.15468	-4.94725	-0.782944	-0.900862	-1.22256	0.341047	-0.439619		-0.2
Putative mitochondrial inner membrane protein of unknown function	YMR118C	SHH3	0.84812	1.12902	1.45156	0.477205	0.560166	0.566903	0.603435	0.0896982																										-0.3
Intracellular sporulation-specific glucoamylase	YIL099W	SGA1	0.181001	0.292529	1.54497	-0.944907	-1.26347	0.745501	1.36397	1.69041																										-0.4
Cytochrome c isoform 2, expressed under hypoxic conditions	YEL039C	CYC7	1.15149	1.92788	2.0328	-1.46969	-1.87786	-0.385474	0.881314	1.08422														mitochondrial electron transport, ubiquinol to cytochrome c												-0.5	-0.5
Malate synthase	YIR031C	DAL7	0.573402	1.11732	2.1552	-0.116123	0.242864	0.508189	1.5818	0.624312																										-0.6
Subunit Vb of cytochrome c oxidase	YIL111W	COX5B	0.664975	1.59197	2.18055	-0.628498	0.60131	-0.251784	1.51557	0.376714																										-0.7
Protein involved in mitochondrion organization	YJL116C	NCA3	-0.0527347	1.1706	3.00927	-1.32866	-0.0963211	1.75174	3.062	3.08041														Cytochrome c, isoform 1	YJR048W	CYC1	-0.852282	-0.280608	-0.415393	-1.96406	-3.73721	-4.71688	0.436889	-2.75282		-0.8
																								Subunit 6 of the ubiquinol cytochrome-c reductase complex	YFR033C	QCR6	-1.64694	-1.54711	-1.60206	-1.80962	-2.61067	-2.29163	0.0448805	-0.482011		-0.9
mitochondrial cell cycle process																								Cytochrome c1	YOR065W	CYT1	-1.18318	-1.44513	-1.53201	-1.98357	-3.11811	-2.25661	-0.34883	-0.273043		-1	-1
																								Subunit of the ubiqunol-cytochrome c oxidoreductase complex	YHR001W-A	QCR10	-1.72744	-1.84427	-2.02607	-1.86778	-2.97182	-2.01973	-0.298625	-0.151951		-1.1
Cytoplasmic serine/threonine protein kinase	YDR247W	VHS1	-1.36988	-2.02621	-2.00611	-0.784065	-0.779476	-1.69044	-0.636223	-0.906372														Subunit 8 of ubiquinol cytochrome-c reductase (Complex III)	YJL166W	QCR8	-1.07037	-1.21927	-1.59981	-1.5421	-2.84008	-1.76007	-0.52944	-0.217962		-1.2
Cyclin	YDL179W	PCL9	0.310878	-0.176508	-1.4166	0.186067	-0.371958	-0.741522	-1.72748	-0.927589														Subunit 2 of ubiquinol cytochrome-c reductase (Complex III)	YPR191W	QCR2	-1.9224	-2.13997	-2.30766	-1.97043	-2.62459	-1.70525	-0.385261	0.265174		-1.3
Subunit of the multiprotein cohesin complex	YJL074C	SMC3	-0.788186	-1.0482	-1.41279	-0.0210476	-0.112188	-0.151787	-0.6246	-0.130739														Subunit 7 of ubiquinol cytochrome-c reductase (Complex III)	YDR529C	QCR7	-0.277822	0.043727	-0.383325	-1.4962	-2.73528	-1.6778	-0.105503	-0.1816		-1.4
B-type cyclin involved in cell cycle progression	YPR119W	CLB2	0.449132	-0.264276	-1.39919	0.563681	0.330751	0.436685	-1.84832	-0.126996														Ubiquinol-cytochrome-c reductase	YEL024W	RIP1	-1.3352	-1.33735	-1.57458	-1.86325	-2.84612	-1.49938	-0.239379	0.363866		-1.5	-1.5
G1 cyclin involved in regulation of the cell cycle	YPL256C	CLN2	-0.613041	-1.04268	-1.37868	-0.031857	0.116489	0.472659	-0.765641	0.504516														Subunit 9 of ubiquinol cytochrome-c reductase (Complex III)	YGR183C	QCR9	-1.08652	-0.930766	-0.649907	-1.59288	-2.05906	-1.0744	0.436611	0.518488
Alpha-tubulin	YML085C	TUB1	-0.105	-0.683528	-1.36484	-0.0781386	-0.536226	-0.637755	-1.25984	-0.559616
Type V myosin motor involved in actin-based transport of cargos	YOR326W	MYO2	-0.240501	-0.793584	-1.36044	0.177978	0.0997164	0.0786551	-1.11994	-0.0993226
G1 cyclin involved in regulation of the cell cycle	YMR199W	CLN1	-1.06737	-1.32495	-1.30763	-0.550589	-1.0219	-0.346244	-0.240262	0.204345														proton transmembrane transport
Transcription factor required for septum destruction after cytokinesis	YLR131C	ACE2	0.162323	-0.739881	-1.30467	-0.00187669	-0.351793	-0.670571	-1.467	-0.668694
Kinesin-related motor protein	YBL063W	KIP1	-0.0521543	-0.415286	-1.30156	0.297263	-0.0301266	-0.791516	-1.24941	-1.08878														Galactose permease	YLR081W	GAL2	-7.28722	-7.65678	-7.15892	-4.44393	-8.00428	-8.41242	0.128296	-3.9685			lfc
F-BAR protein that regulates actin cytoskeleton organization	YMR032W	HOF1	0.610161	-0.265796	-1.26032	0.441062	-0.108813	-0.664076	-1.87048	-1.10514														High-affinity inorganic phosphate (Pi) transporter	YML123C	PHO84	-2.475	-3.11232	-2.41484	-0.0699365	0.376843	-4.08883	0.0601587	-4.01889		1.5	1.5
B-type cyclin involved in cell cycle progression	YGR108W	CLB1	0.237084	-0.331535	-1.24558	-0.0461783	-0.41307	-1.18414	-1.48266	-1.13796														Monocarboxylate/proton symporter of the plasma membrane	YKL217W	JEN1	-5.88529	-5.91801	-4.53604	-4.00768	-3.17711	-3.14039	1.34925	0.867293		1.4
Modulator of cell separation and mitotic exit	YBR158W	AMN1	-0.229386	-0.500319	-1.24514	0.170379	-0.283355	-1.21211	-1.01576	-1.38249														Subunit Va of cytochrome c oxidase	YNL052W	COX5A	-1.08753	-1.25163	-1.65156	-1.51635	-2.79943	-2.48016	-0.564027	-0.963809		1.3
Homeobox transcriptional repressor	YML027W	YOX1	-1.16855	-1.47184	-1.22087	-0.248801	-0.739817	-0.334347	-0.0523165	-0.0855455														Subunit IV of cytochrome c oxidase	YGL187C	COX4	-1.28889	-1.49823	-1.87238	-1.43915	-2.96776	-2.43814	-0.583485	-0.998994		1.2
Kinetochore-associated protein	YOR195W	SLK19	-0.393886	-0.704664	-1.21544	0.103198	0.00906398	0.355422	-0.821554	0.252224														Subunit VI of cytochrome c oxidase (Complex IV)	YHR051W	COX6	-1.59214	-1.82425	-2.16265	-1.73071	-2.83505	-2.3254	-0.57051	-0.594687		1.1
Transcriptional co-repressor of MBF-regulated gene expression	YNR009W	NRM1	-0.394338	-0.940868	-1.18093	-0.125384	-0.949977	-1.48493	-0.786588	-1.35954														Subunit 6 of the ubiquinol cytochrome-c reductase complex	YFR033C	QCR6	-1.64694	-1.54711	-1.60206	-1.80962	-2.61067	-2.29163	0.0448805	-0.482011		1	1
Regulator of Cdc42p and Rho1p	YPL158C	AIM44	0.40564	-0.35007	-1.16362	0.458792	-0.129164	-0.695868	-1.56926	-1.15466														Cytochrome c1	YOR065W	CYT1	-1.18318	-1.44513	-1.53201	-1.98357	-3.11811	-2.25661	-0.34883	-0.273043		0.9
Catalytic subunit of the DNA polymerase I alpha-primase complex	YNL102W	POL1	-0.663418	-0.884355	-1.15835	0.00295507	0.0642373	-0.00869355	-0.494933	-0.0116486														Subunit 5 of the stator stalk of mitochondrial F1F0 ATP synthase	YDR298C	ATP5	-0.976919	-0.989376	-1.30973	-1.38084	-2.77065	-2.11615	-0.332807	-0.73531		0.8
Type II myosin heavy chain	YHR023W	MYO1	0.0792569	-0.538039	-1.15669	0.449212	0.321463	0.334411	-1.23595	-0.114801														Subunit of the ubiqunol-cytochrome c oxidoreductase complex	YHR001W-A	QCR10	-1.72744	-1.84427	-2.02607	-1.86778	-2.97182	-2.01973	-0.298625	-0.151951		0.7
Homeobox transcriptional repressor	YDR451C	YHP1	-0.487709	-0.791008	-1.13408	-0.0208452	-0.02211	-0.248904	-0.646367	-0.228059														Subunit VIII of cytochrome c oxidase (Complex IV)	YLR395C	COX8	-0.909551	-1.00423	-1.50757	-1.54085	-2.45445	-1.96229	-0.598014	-0.421438		0.6
Cohesion maintenance factor	YMR076C	PDS5	-0.391735	-0.662931	-1.12913	0.0160411	0.381187	0.515094	-0.737396	0.499052														Subunit VIb of cytochrome c oxidase	YLR038C	COX12	-1.05759	-1.01735	-1.46046	-1.71494	-2.85446	-1.86193	-0.40287	-0.146994		0.5	0.5
SUMO-conjugating enzyme involved in the Smt3p conjugation pathway	YDL064W	UBC9	0.0487819	-0.394622	-1.10675	0.19147	-0.597822	-0.809965	-1.15553	-1.00143														Gamma subunit of the F1 sector of mitochondrial F1F0 ATP synthase	YBR039W	ATP3	-1.72773	-2.13089	-2.33243	-1.56537	-2.82396	-1.83651	-0.604699	-0.27114		0.4
Protein involved in axial bud site selection	YNL078W	NIS1	0.135844	-0.427308	-1.10435	0.445279	-0.43726	-0.981129	-1.24019	-1.42641														Subunit f of the F0 sector of mitochondrial F1F0 ATP synthase	YDR377W	ATP17	-1.41184	-1.51965	-1.9389	-1.33397	-2.53166	-1.82897	-0.527063	-0.494992		0.3
Transcription factor that recruits Mediator and Swi/Snf complexes	YDR146C	SWI5	0.453282	-0.382268	-1.09711	0.151448	-0.400119	-0.658467	-1.55039	-0.809915														Delta subunit of the central stalk of mitochondrial F1F0 ATP synthase	YDL004W	ATP16	-1.41159	-1.68337	-1.96256	-1.28269	-2.62172	-1.81018	-0.550963	-0.527493		0.2
Protein involved in G2/M phase progression and response to DNA damage	YBL051C	PIN4	-0.683312	-0.927379	-1.09551	-0.147806	-0.103444	0.237964	-0.412203	0.38577														Beta subunit of the F1 sector of mitochondrial F1F0 ATP synthase	YJR121W	ATP2	-1.8647	-2.13132	-2.32177	-1.51557	-2.58616	-1.78131	-0.457069	-0.265741		0.1
Nucleosome remodeling protein	YGR116W	SPT6	-0.218922	-0.598555	-1.07928	0.234132	0.445644	0.294096	-0.860363	0.0599642														Subunit VIa of cytochrome c oxidase	YGL191W	COX13	-0.815934	-0.638918	-0.969691	-1.31766	-2.90587	-1.77739	-0.153757	-0.459731		0	0
Cytoplasmic light chain dynein, microtubule motor protein	YDR424C	DYN2	-0.83117	-0.845214	-1.07726	0.0531611	-0.285462	-0.0597536	-0.246094	-0.112915														Core subunit of the ubiquinol-cytochrome c reductase complex	YBL045C	COR1	-1.70135	-2.01327	-2.06358	-1.74249	-2.65058	-1.77237	-0.362234	-0.0298807		-0.1
Microtubule polymerase of the XMAP215/Dis1 family	YLR045C	STU2	-0.400077	-0.763744	-1.06957	0.141477	0.602078	0.45647	-0.669497	0.314993														Subunit 8 of ubiquinol cytochrome-c reductase (Complex III)	YJL166W	QCR8	-1.07037	-1.21927	-1.59981	-1.5421	-2.84008	-1.76007	-0.52944	-0.217962		-0.2
Component of the septin ring that is required for cytokinesis	YLR314C	CDC3	-0.284306	-0.862962	-1.06195	-0.07639	0.0326542	0.306555	-0.777645	0.382945														Subunit 2 of ubiquinol cytochrome-c reductase (Complex III)	YPR191W	QCR2	-1.9224	-2.13997	-2.30766	-1.97043	-2.62459	-1.70525	-0.385261	0.265174		-0.3
Separase/separin, a caspase-like cysteine protease	YGR098C	ESP1	0.0602417	-0.328251	-1.05938	0.144548	0.0239469	-0.0383103	-1.11962	-0.182858														Subunit 7 of ubiquinol cytochrome-c reductase (Complex III)	YDR529C	QCR7	-0.277822	0.043727	-0.383325	-1.4962	-2.73528	-1.6778	-0.105503	-0.1816		-0.4
Guanine nucleotide exchange factor (GEF) for Cdc42p	YCL014W	BUD3	0.185877	-0.548939	-1.05537	-0.061318	-0.332234	-0.264877	-1.24125	-0.203559														Subunit VIIa of cytochrome c oxidase (Complex IV)	YDL067C	COX9	-1.45025	-1.54891	-1.33667	-1.36323	-2.16047	-1.63846	0.113581	-0.275225		-0.5	-0.5
Nim1p-related protein kinase	YKL101W	HSL1	-0.251507	-0.553576	-1.05004	-0.101723	-0.129282	-0.185513	-0.798532	-0.0837906														Subunit b of the stator stalk of mitochondrial F1F0 ATP synthase	YPL078C	ATP4	-1.31352	-1.47829	-1.77741	-1.33224	-2.33791	-1.63219	-0.463885	-0.299951		-0.6
Subunit of the condensin complex	YBL097W	BRN1	-0.141366	-0.602165	-1.04852	0.241106	0.229762	-0.318296	-0.907152	-0.559401														Subunit g of the mitochondrial F1F0 ATP synthase	YPR020W	ATP20	-1.46557	-1.63755	-1.92124	-1.75696	-2.3936	-1.60682	-0.455673	0.150134		-0.7
Dynein intermediate chain, microtubule motor protein	YDR488C	PAC11	-0.783962	-0.854088	-1.0399	-0.0537788	-0.182638	-0.551388	-0.255935	-0.497609														Alpha subunit of the F1 sector of mitochondrial F1F0 ATP synthase	YBL099W	ATP1	-1.96145	-2.26005	-2.33901	-1.62253	-2.42477	-1.58721	-0.377565	0.0353209		-0.8
Component of the spindle checkpoint	YOR073W	SGO1	-0.00943369	-0.368475	-1.02831	0.254837	-0.265387	-0.468146	-1.01888	-0.722983														Maltose permease	YBR298C	MAL31	-1.17556	-1.6849	-1.55943	-1.68564	-2.77903	-1.56575	-0.38387	0.119888		-0.9
Polo-like kinase required for mitotic exit	YMR001C	CDC5	0.381783	-0.373388	-1.02747	0.0643048	-0.341858	-0.394359	-1.40925	-0.458664														High-affinity maltose transporter (alpha-glucoside transporter)	YGR289C	MAL11	-0.594059	-0.852741	-0.513018	-1.32105	-2.38506	-1.53295	0.081041	-0.2119		-1	-1
Bipolar kinesin motor protein	YEL061C	CIN8	-0.0425956	-0.322488	-1.01056	0.134015	-0.180217	-0.565487	-0.967968	-0.699501														Ubiquinol-cytochrome-c reductase	YEL024W	RIP1	-1.3352	-1.33735	-1.57458	-1.86325	-2.84612	-1.49938	-0.239379	0.363866		-1.1
GTPase activating factor for Rsr1p/Bud1p	YKL092C	BUD2	-0.260522	-0.641956	-1.00634	0.0200075	0.162054	-0.206515	-0.745817	-0.226522														Subunit d of the stator stalk of mitochondrial F1F0 ATP synthase	YKL016C	ATP7	-1.2758	-1.52385	-1.66754	-1.33267	-2.54836	-1.47597	-0.391745	-0.143296		-1.2
Nucleocytoplasmic shuttling assembly chaperone	YPL239W	YAR1	0.513118	0.763699	1.0382	0.313061	-0.0583452	-0.0285251	0.525086	-0.341586														Subunit e of mitochondrial F1F0-ATPase	YDR322C-A	TIM11	-2.07439	-2.05712	-1.9413	-1.76254	-2.18933	-1.44944	0.133095	0.313104		-1.3
Mitotic exit network regulator	YMR055C	BUB2	0.261325	0.567534	1.27407	0.127839	0.583831	0.606524	1.01274	0.478685														Subunit k of the mitochondrial F1F0 ATP synthase	YOL077W-A	ATP19	-2.31284	-2.34825	-2.55378	-1.48896	-2.22392	-1.40118	-0.24094	0.0877792		-1.4
Nuclear pore-associated protein	YOL072W	THP1	0.403489	0.810487	1.36399	-0.0786976	0.548933	0.496399	0.960501	0.575097														Subunit VII of cytochrome c oxidase (Complex IV)	YMR256C	COX7	-1.13153	-1.22885	-1.63494	-1.35151	-2.28305	-1.31046	-0.503407	0.0410587		-1.5	-1.5
Microtubule associated protein	YPL017C	IRC15	-0.580212	0.136474	1.4047	-0.074076	0.606408	0.923297	1.98491	0.997373														Subunit of the mitochondrial F1F0 ATP synthase	YML081C-A	ATP18	-2.30624	-2.45322	-2.26636	-1.44698	-2.03562	-1.28472	0.0398751	0.162265
COPII-coated vesicle protein	YGL054C	ERV14	1.22131	1.68401	1.54469	0.214288	-0.261317	-0.29889	0.323382	-0.513177														Mitochondrial inner membrane protein	YPR125W	YLH47	-0.29217	-0.325985	-0.347515	-1.06561	-1.72019	-1.14489	-0.0553445	-0.0792835
																								Subunit h of the F0 sector of mitochondrial F1F0 ATP synthase	YLR295C	ATP14	-1.33216	-1.14646	-0.902351	-1.32727	-1.75869	-1.12255	0.429808	0.204721
Down-DEGs unique to Pgal-uL4			lfc																					Subunit 9 of ubiquinol cytochrome-c reductase (Complex III)	YGR183C	QCR9	-1.08652	-0.930766	-0.649907	-1.59288	-2.05906	-1.0744	0.436611	0.518488
			Gene repressed						∆lfc
protein import into mitochondrial intermembrane space			uL4A			eEF3			∆ (L-E)															glucose metabolic process
			E	M	L	E	M	L	uL4	eEF3
Tetradecameric mitochondrial chaperonin	YLR259C	HSP60	-1.59286	-2.30178	-2.29102	-0.647354	-1.4813	-0.845631	-0.698162	-0.198277														Phosphoglucomutase	YMR105C	PGM2	-2.76736	-2.91436	-2.68315	-3.63668	-3.68398	-2.71809	0.0842161	0.918588
Zinc-binding mitochondrial intermembrane space (IMS) protein	YKL084W	HOT13	-1.38248	-1.45494	-1.78581	0.580986	0.250673	0.00551034	-0.403328	-0.575476														Glyceraldehyde-3-phosphate dehydrogenase (GAPDH), isozyme 1	YJL052W	TDH1	-3.42667	-3.50567	-1.98828	-3.13297	-3.1647	-2.03809	1.43839	1.09488
Component of the MICOS complex	YKR016W	MIC60	-1.37412	-1.62976	-1.66863	-1.35713	-1.41726	-0.97232	-0.294501	0.384809														2-deoxyglucose-6-phosphate phosphatase	YHR043C	DOG2	-1.35188	-1.15974	-1.27451	-1.57685	-2.24769	-1.63185	0.0773672	-0.0549945
Mitochondrial matrix co-chaperonin	YOR020C	HSP10	-0.738061	-0.866552	-1.2215	-0.49042	-1.39754	-0.826778	-0.483443	-0.336358														Cytoplasmic malate dehydrogenase	YOL126C	MDH2	-2.1496	-2.4508	-1.94144	-0.433501	-1.32516	-1.53682	0.208153	-1.10331
Import and assembly protein in mitochondrial intermembrane space	YKL195W	MIA40	-1.08011	-1.18637	-1.14656	-0.84009	-1.21437	-0.857663	-0.0664503	-0.0175726														Glyceraldehyde-3-phosphate dehydrogenase (GAPDH), isozyme 2	YJR009C	TDH2	-1.57134	-1.31695	-1.48387	1.00248	-0.29504	-1.4991	0.0874727	-2.50158
																								Pyruvate carboxylase isoform	YBR218C	PYC2	0.0217494	-0.281244	-1.17624	-0.174779	-0.801657	-1.27829	-1.19799	-1.10351
																								Hexokinase isoenzyme 2	YGL253W	HXK2	-1.60283	-1.38709	-1.92113	-0.463626	-0.91221	-1.1151	-0.318297	-0.651475
fatty acid beta-oxidation, see Data Set 3C																								2-deoxyglucose-6-phosphate phosphatase	YHR044C	DOG1	-0.0553544	0.129052	0.520212	-0.524618	-0.614842	-1.11332	0.575567	-0.588702
																								Hexokinase isoenzyme 1	YFR053C	HXK1	-4.72991	-5.26204	-4.23807	-5.17324	-5.30892	-1.11179	0.491843	4.06145
tRNA aminoacylation for mitochondrial protein translation
																								tricarboxylic acid cycle, see Fig 3			lfc
Mitochondrial lysine-tRNA synthetase	YNL073W	MSK1	-1.53106	-2.08251	-1.58339	-1.65814	-1.18271	-1.81661	-0.052329	-0.158472																	Gene repressed						∆lfc				lfc
Mitochondrial isoleucyl-tRNA synthetase	YPL040C	ISM1	-1.53854	-1.51162	-1.58295	-0.715336	-0.467228	-0.224212	-0.0444124	0.491124														cytochrome complex assembly			uL4A			eEF3			∆ (L-E)			1.5	1.5
Mitochondrial phenylalanyl-tRNA synthetase	YPR047W	MSF1	-1.16075	-1.5039	-1.43089	-1.22752	-0.993106	-0.999069	-0.270137	0.228453																	E	M	L	E	M	L	uL4	eEF3		1.4
Probable mitochondrial seryl-tRNA synthetase	YHR011W	DIA4	-1.13642	-1.30534	-1.39716	-0.487185	-1.18032	-0.936571	-0.260741	-0.449386														Assembly factor that couples heme a synthesis to complex IV assembly	YER058W	PET117	-2.10497	-2.50231	-1.58542	-1.42225	-1.85448	-2.19081	0.519557	-0.768553		1.3
Mitochondrial tyrosyl-tRNA synthetase	YPL097W	MSY1	-1.2364	-1.47742	-1.38625	-0.856977	-0.665845	-0.39325	-0.149845	0.463727														Subunit VIb of cytochrome c oxidase	YLR038C	COX12	-1.05759	-1.01735	-1.46046	-1.71494	-2.85446	-1.86193	-0.40287	-0.146994		1.2
Cytoplasmic and mitochondrial glycyl-tRNA synthase	YBR121C	GRS1	-0.511824	-0.889249	-1.12567	0.0831095	-0.139026	-0.414921	-0.61385	-0.49803														Twin Cx(9)C protein involved in cytochrome c oxidase organization	YLR218C	COA4	-1.15693	-1.82871	-1.40591	-0.785314	-1.79457	-1.69704	-0.248974	-0.91173		1.1
Mitochondrial threonyl-tRNA synthetase	YKL194C	MST1	-0.693904	-0.926687	-1.01312	-0.971497	-1.02607	-0.960345	-0.319221	0.0111522														Subunit 7 of ubiquinol cytochrome-c reductase (Complex III)	YDR529C	QCR7	-0.277822	0.043727	-0.383325	-1.4962	-2.73528	-1.6778	-0.105503	-0.1816		1	1
																								Copper metallochaperone that transfers copper to Sco1p and Cox11p	YLL009C	COX17	-2.75614	-2.6469	-2.41245	-1.64764	-2.07505	-1.57582	0.343692	0.0718257		0.9
inner mitochondrial membrane organization																								Mitochondrial protein required for translation of the COB mRNA	YBR120C	CBP6	-0.80588	-1.07074	-1.19996	-0.822012	-1.55036	-1.47391	-0.394077	-0.651895		0.8
																								Mitochondrial protein required for assembly of cytochrome bc1 complex	YGR174C	CBP4	-1.73923	-1.69414	-1.67601	-1.72376	-2.35651	-1.44857	0.0632191	0.275187		0.7
Subunit e of mitochondrial F1F0-ATPase	YDR322C-A	TIM11	-2.07439	-2.05712	-1.9413	-1.76254	-2.18933	-1.44944	0.133095	0.313104														Mitochondrial protein required for cytochrome c oxidase assembly	YJL062W-A	COA3	-1.59279	-1.6024	-1.523	-1.18094	-1.681	-1.14751	0.0697925	0.0334298		0.6
Subunit g of the mitochondrial F1F0 ATP synthase	YPR020W	ATP20	-1.46557	-1.63755	-1.92124	-1.75696	-2.3936	-1.60682	-0.455673	0.150134														Protein required for assembly of cytochrome c oxidase	YJR034W	PET191	-1.18746	-1.39054	-1.77452	-0.852402	-1.63976	-1.13451	-0.587061	-0.282111		0.5	0.5
Protein with a role in determining mitochondrial architecture	YJR080C	AIM24	-1.41681	-1.66233	-1.88321	-1.19293	-1.4961	-0.995826	-0.466399	0.197106														Subunit 9 of ubiquinol cytochrome-c reductase (Complex III)	YGR183C	QCR9	-1.08652	-0.930766	-0.649907	-1.59288	-2.05906	-1.0744	0.436611	0.518488		0.4
Subunit of succinate dehydrogenase and of TIM22 translocase	YKL141W	SDH3	-2.12028	-1.99213	-1.81969	-1.94069	-2.63353	-1.66829	0.300592	0.272401																										0.3
Component of the MICOS complex	YKR016W	MIC60	-1.37412	-1.62976	-1.66863	-1.35713	-1.41726	-0.97232	-0.294501	0.384809																										0.2
Component of the TOM (translocase of outer membrane) complex	YNL121C	TOM70	-0.697619	-1.1745	-1.45026	-0.419983	-0.823001	-0.784607	-0.752637	-0.364624														mitochondrial respiratory chain complex assembly												0.1
Essential protein of the mitochondrial intermembrane space	YHR005C-A	TIM10	-1.24321	-1.23667	-1.38789	-0.663676	-0.825754	-0.859452	-0.144687	-0.195776																										0	0
Membrane-associated mitochondrial ribosome receptor	YBR185C	MBA1	-1.28703	-1.42411	-1.30364	-0.939176	-1.19771	-0.758757	-0.0166145	0.180419														Assembly factor that couples heme a synthesis to complex IV assembly	YER058W	PET117	-2.10497	-2.50231	-1.58542	-1.42225	-1.85448	-2.19081	0.519557	-0.768553		-0.1
Component of the MICOS complex	YFR011C	MIC19	-1.45487	-1.47338	-1.28239	-1.46072	-1.43374	-0.916377	0.172477	0.544346														Subunit VIb of cytochrome c oxidase	YLR038C	COX12	-1.05759	-1.01735	-1.46046	-1.71494	-2.85446	-1.86193	-0.40287	-0.146994		-0.2
Component of the MICOS complex	YBR262C	MIC12	-1.19233	-1.21208	-1.08539	-1.09454	-1.53476	-0.945722	0.106941	0.148823														Catalytic subunit of mitochondrial inner membrane peptidase complex	YMR035W	IMP2	0.0724316	0.145731	-0.539345	-0.145281	-0.781572	-1.74162	-0.611777	-1.59634		-0.3
Mitochondrial intermembrane space protein	YLR168C	UPS2	-0.627965	-0.861414	-1.02554	-1.45253	-2.76183	-2.08261	-0.397577	-0.630085														Twin Cx(9)C protein involved in cytochrome c oxidase organization	YLR218C	COA4	-1.15693	-1.82871	-1.40591	-0.785314	-1.79457	-1.69704	-0.248974	-0.91173		-0.4
																								Protein that functions in mitochondrial copper homeostasis	YHR116W	COX23	-1.85628	-1.9911	-1.24344	-1.23231	-1.82186	-1.6785	0.612842	-0.446197		-0.5	-0.5
																								Subunit 7 of ubiquinol cytochrome-c reductase (Complex III)	YDR529C	QCR7	-0.277822	0.043727	-0.383325	-1.4962	-2.73528	-1.6778	-0.105503	-0.1816		-0.6
																								Copper metallochaperone that transfers copper to Sco1p and Cox11p	YLL009C	COX17	-2.75614	-2.6469	-2.41245	-1.64764	-2.07505	-1.57582	0.343692	0.0718257		-0.7
																								Mitochondrial protein required for translation of the COB mRNA	YBR120C	CBP6	-0.80588	-1.07074	-1.19996	-0.822012	-1.55036	-1.47391	-0.394077	-0.651895		-0.8
																								Mitochondrial protein required for assembly of cytochrome bc1 complex	YGR174C	CBP4	-1.73923	-1.69414	-1.67601	-1.72376	-2.35651	-1.44857	0.0632191	0.275187		-0.9
																								Protein involved in respiratory chain complex assembly or maintenance	YBL059C-A	CMC2	-1.19704	-1.10458	-0.891344	-1.23683	-1.76332	-1.14857	0.305692	0.0882627		-1	-1
																								Mitochondrial protein required for cytochrome c oxidase assembly	YJL062W-A	COA3	-1.59279	-1.6024	-1.523	-1.18094	-1.681	-1.14751	0.0697925	0.0334298		-1.1
																								Protein required for assembly of cytochrome c oxidase	YJR034W	PET191	-1.18746	-1.39054	-1.77452	-0.852402	-1.63976	-1.13451	-0.587061	-0.282111		-1.2
																								Subunit 9 of ubiquinol cytochrome-c reductase (Complex III)	YGR183C	QCR9	-1.08652	-0.930766	-0.649907	-1.59288	-2.05906	-1.0744	0.436611	0.518488		-1.3
																																				-1.4
																																				-1.5	-1.5
																								mitochondrial translation, see Fig 3
