# Supplementary material for: Inhibition of Ribosome Assembly and Ribosome Translation Has Distinctly Different Effects on Abundance and Paralogue Composition of Ribosomal Protein mRNAs in Saccharomyces cerevisiae
Source: mSystems. 2023 Jan 18;8(1):e01098-22. doi: 10.1128/msystems.01098-22 (PMC9948716; doi:10.1128/msystems.01098-22)
Supplement: DATA SET S4 [file msystems.01098-22-s0008.xlsx]

## Sheet: Dataset 4A
Dataset 4A. GO terms derived from ∆(L-E) sorting
lfc
∆(L-E)
uL4	eEF3	GO biological process complete	FDR	Refer to
≥1	--	cytoplasmic translation	5.55e-31	Figs 4-5
		rRNA export from nucleus	0.0358
		ribosomal large subunit assembly	0.0011
		rRNA processing	0.0288
≤1	--	arginine biosynthetic process	0.00421	Panel B
		positive regulation of cell cycle process	0.0168
		microtubule cytoskeleton organization	0.0203
		mitotic nuclear division	0.0101
		regulation of chromosome organization	0.0469
		cell division	1.75e-06
		reproductive process	0.025
--	≥1	trehalose metabolic process	0.0223
		carbohydrate phosphorylation	0.00507
		protein transport to vacuole involved in ubiquitin-dependent protein catabolic process via the multivesicular body sorting pathway	0.00488	Panel C
		glucose metabolic process	0.0459
		carbohydrate catabolic process	0.00407
		carbohydrate biosynthetic process	0.0217
		cellular response to oxidative stress	0.0405
		response to abiotic stimulus	0.0267
		response to extracellular stimulus	0.0419
--	≤1	rRNA export from nucleus	4.43e-06	This GO term contains only r-proteins, but see Figs 4-6 for related information
		cytoplasmic translation	9.86e-58	Fig 4

## Sheet: Dataset 4B
Dataset 4B. Pgal-uL4 ∆(L-E)≤1; Pgal-eEF3 ∆(L-E) unrestricted
		log2(t0 ratio)	Gene repressed
			uL4A			eEF3			∆ (L-E)
Arginine biosynthesis process			E	M	L	E	M	L	L4	EF
Large subunit of carbamoyl phosphate synthetase	CPA2	0.53301	2.4813	2.06635	0.232479	-0.112751	0.318736	0.997632	-2.24882	1.11038
Argininosuccinate lyase	ARG4	0.0939294	2.05403	1.89042	0.0150159	-0.0815877	0.365436	0.67488	-2.03902	0.756468
Mitochondrial ornithine acetyltransferase	ARG7	-0.135486	2.48287	2.41893	0.506518	0.156452	-0.0993068	0.489091	-1.97635	0.33264
Positive regulation of cell cycle
B-type cyclin involved in cell cycle progression	CLB2	0.1724	0.449132	-0.264276	-1.39919	0.563681	0.330751	0.436685	-1.84832	-0.126996
Regulator of Cdc42p and Rho1p	AIM44	-0.106937	0.40564	-0.35007	-1.16362	0.458792	-0.129164	-0.695868	-1.56926	-1.15466
B-type cyclin involved in cell cycle progression	CLB1	-0.0999212	0.237084	-0.331535	-1.24558	-0.0461783	-0.41307	-1.18414	-1.48266	-1.13796
Nucleolar protein of unknown function	SPO12	0.08936	0.2066	-0.38194	-1.2213	-0.0869956	-1.12376	-1.05512	-1.42789	-0.968126
Polo-like kinase required for mitotic exit	CDC5	0.138794	0.381783	-0.373388	-1.02747	0.0643048	-0.341858	-0.394359	-1.40925	-0.458664
Separase/separin, a caspase-like cysteine protease	ESP1	0.0439861	0.0602417	-0.328251	-1.05938	0.144548	0.0239469	-0.0383103	-1.11962	-0.182858
Component of the spindle checkpoint	SGO1	-0.146428	-0.00943369	-0.368475	-1.02831	0.254837	-0.265387	-0.468146	-1.01888	-0.722983
Forkhead family transcription factor	FKH1	-0.311288	0.0472805	-0.483403	-0.95806	0.146885	-0.400593	-0.65216	-1.00534	-0.799046
Activator of anaphase-promoting complex/cyclosome (APC/C)	CDC20	0.261046	0.408851	-0.164826	-0.595359	0.211721	-0.422427	-0.367118	-1.00421	-0.578839
Microtuble cytoskeleton organization													lfc
B-type cyclin involved in cell cycle progression	CLB1	-0.0999212	0.237084	-0.331535	-1.24558	-0.0461783	-0.41307	-1.18414	-1.48266	-1.13796
Polo-like kinase required for mitotic exit	CDC5	0.138794	0.381783	-0.373388	-1.02747	0.0643048	-0.341858	-0.394359	-1.40925	-0.458664		1.5	1.5
Protein required for the spindle pole body (SPB) duplication	BBP1	-0.346917	-0.0761632	-0.653332	-1.41224	-0.176552	-0.956021	-1.24533	-1.33608	-1.06878		1.45
Alpha-tubulin	TUB1	-0.1291	-0.105	-0.683528	-1.36484	-0.0781386	-0.536226	-0.637755	-1.25984	-0.559616		1.4
SUMO-conjugating enzyme involved in the Smt3p conjugation pathway	UBC9	-0.507382	0.0487819	-0.394622	-1.10675	0.19147	-0.597822	-0.809965	-1.15553	-1.00143		1.35
Component of the microtubule-nucleating Tub4p (gamma-tubulin) complex	SPC97	0.398929	-0.2868	-0.691113	-1.33181	0.137327	0.190163	-0.0915028	-1.04502	-0.22883		1.3
Component of the microtubule-nucleating Tub4p (gamma-tubulin) complex	SPC98	0.0865144	0.257569	-0.151302	-0.771523	0.186263	0.135471	0.0102463	-1.02909	-0.176017		1.25
												1.2
Mitotic nuclear division												1.15
Transcription factor that recruits Mediator and Swi/Snf complexes	SWI5	0.21904	0.453282	-0.382268	-1.09711	0.151448	-0.400119	-0.658467	-1.55039	-0.809915		1.1
Polo-like kinase required for mitotic exit	CDC5	0.138794	0.381783	-0.373388	-1.02747	0.0643048	-0.341858	-0.394359	-1.40925	-0.458664		1.05
Alpha-tubulin	TUB1	-0.1291	-0.105	-0.683528	-1.36484	-0.0781386	-0.536226	-0.637755	-1.25984	-0.559616		1	1
Kinesin-related motor protein	KIP1	-0.0477391	-0.0521543	-0.415286	-1.30156	0.297263	-0.0301266	-0.791516	-1.24941	-1.08878		0.95
Protein involved in axial bud site selection	NIS1	0.094634	0.135844	-0.427308	-1.10435	0.445279	-0.43726	-0.981129	-1.24019	-1.42641		0.9
SUMO-conjugating enzyme involved in the Smt3p conjugation pathway	UBC9	-0.507382	0.0487819	-0.394622	-1.10675	0.19147	-0.597822	-0.809965	-1.15553	-1.00143		0.85
Separase/separin, a caspase-like cysteine protease	ESP1	0.0439861	0.0602417	-0.328251	-1.05938	0.144548	0.0239469	-0.0383103	-1.11962	-0.182858		0.8
Chromosome linkage inner nuclear membrane protein	SRC1	-0.0124573	0.0784911	-0.491419	-0.957427	-0.0407019	-0.748725	-0.389255	-1.03592	-0.348553		0.75
												0.7
Regulation of chromosomal organization												0.65
B-type cyclin involved in cell cycle progression	CLB2	0.1724	0.449132	-0.264276	-1.39919	0.563681	0.330751	0.436685	-1.84832	-0.126996		0.6
Polo-like kinase required for mitotic exit	CDC5	0.138794	0.381783	-0.373388	-1.02747	0.0643048	-0.341858	-0.394359	-1.40925	-0.458664		0.55
Separase/separin, a caspase-like cysteine protease	ESP1	0.0439861	0.0602417	-0.328251	-1.05938	0.144548	0.0239469	-0.0383103	-1.11962	-0.182858		0.5	0.5
Component of the spindle checkpoint	SGO1	-0.146428	-0.00943369	-0.368475	-1.02831	0.254837	-0.265387	-0.468146	-1.01888	-0.722983		0.45
Modulator of cell separation and mitotic exit	AMN1	-0.488886	-0.229386	-0.500319	-1.24514	0.170379	-0.283355	-1.21211	-1.01576	-1.38249		0.4
Forkhead family transcription factor	FKH1	-0.311288	0.0472805	-0.483403	-0.95806	0.146885	-0.400593	-0.65216	-1.00534	-0.799046		0.35
Activator of anaphase-promoting complex/cyclosome (APC/C)	CDC20	0.261046	0.408851	-0.164826	-0.595359	0.211721	-0.422427	-0.367118	-1.00421	-0.578839		0.3
												0.25
Cell division												0.2
Glycosylphosphatidylinositol (GPI)-anchored cell wall endoglucanase	EGT2	0.245449	-0.0496931	-0.86627	-2.07826	0.587602	0.163735	-0.440976	-2.02857	-1.02858		0.15
F-BAR protein that regulates actin cytoskeleton organization	HOF1	0.385336	0.610161	-0.265796	-1.26032	0.441062	-0.108813	-0.664076	-1.87048	-1.10514		0.1
B-type cyclin involved in cell cycle progression	CLB2	0.1724	0.449132	-0.264276	-1.39919	0.563681	0.330751	0.436685	-1.84832	-0.126996		0.05
Cyclin	PCL9	0.362375	0.310878	-0.176508	-1.4166	0.186067	-0.371958	-0.741522	-1.72748	-0.927589		-7.63278e-16	0
Regulator of Cdc42p and Rho1p	AIM44	-0.106937	0.40564	-0.35007	-1.16362	0.458792	-0.129164	-0.695868	-1.56926	-1.15466		-0.05
B-type cyclin involved in cell cycle progression	CLB1	-0.0999212	0.237084	-0.331535	-1.24558	-0.0461783	-0.41307	-1.18414	-1.48266	-1.13796		-0.1
Phospholipid binding protein	MMR1	0.0494559	0.123667	-0.625816	-1.31464	-0.174513	-1.37978	-1.40078	-1.43831	-1.22627		-0.15
Polo-like kinase required for mitotic exit	CDC5	0.138794	0.381783	-0.373388	-1.02747	0.0643048	-0.341858	-0.394359	-1.40925	-0.458664		-0.2
Chitin synthase II	CHS2	-0.0873825	0.372883	-0.549777	-0.942786	-0.141816	-0.87714	-1.05595	-1.31567	-0.914134		-0.25
Kinesin-related motor protein	KIP1	-0.0477391	-0.0521543	-0.415286	-1.30156	0.297263	-0.0301266	-0.791516	-1.24941	-1.08878		-0.3
Guanine nucleotide exchange factor (GEF) for Cdc42p	BUD3	0.101344	0.185877	-0.548939	-1.05537	-0.061318	-0.332234	-0.264877	-1.24125	-0.203559		-0.35
Protein involved in axial bud site selection	NIS1	0.094634	0.135844	-0.427308	-1.10435	0.445279	-0.43726	-0.981129	-1.24019	-1.42641		-0.4
Daughter cell-specific secreted protein with similarity to glucanases	DSE4	0.0641867	0.0811913	-0.608314	-1.15542	0.886414	0.18874	-0.245794	-1.23661	-1.13221		-0.45
Type II myosin heavy chain	MYO1	0.536443	0.0792569	-0.538039	-1.15669	0.449212	0.321463	0.334411	-1.23595	-0.114801		-0.5
Component of the meiotic outer plaque of the spindle pole body	SPO21	-0.245295	1.25853	1.04242	0.0605055	-0.565339	-1.29872	-1.5609	-1.19802	-0.995557		-0.55	-0.5
SUMO-conjugating enzyme involved in the Smt3p conjugation pathway	UBC9	-0.507382	0.0487819	-0.394622	-1.10675	0.19147	-0.597822	-0.809965	-1.15553	-1.00143		-0.6
Type V myosin motor involved in actin-based transport of cargos	MYO2	-0.148003	-0.240501	-0.793584	-1.36044	0.177978	0.0997164	0.0786551	-1.11994	-0.0993226		-0.65
Protein required for the maintenance of bud site selection	RAX2	0.118458	0.355715	-0.177793	-0.73428	-0.0534456	-0.458581	-0.614393	-1.09	-0.560948		-0.7
Essential ATP-binding protein required for DNA replication	CDC6	0.048777	0.504012	-0.176526	-0.521429	0.222036	-0.717021	-0.305521	-1.02544	-0.527557		-0.75
Component of the spindle checkpoint	SGO1	-0.146428	-0.00943369	-0.368475	-1.02831	0.254837	-0.265387	-0.468146	-1.01888	-0.722983		-0.8
Modulator of cell separation and mitotic exit	AMN1	-0.488886	-0.229386	-0.500319	-1.24514	0.170379	-0.283355	-1.21211	-1.01576	-1.38249		-0.85
Activator of anaphase-promoting complex/cyclosome (APC/C)	CDC20	0.261046	0.408851	-0.164826	-0.595359	0.211721	-0.422427	-0.367118	-1.00421	-0.578839		-0.9
												-0.95
Reproductive process												-1
B-type cyclin involved in cell cycle progression	CLB1	-0.0999212	0.237084	-0.331535	-1.24558	-0.0461783	-0.41307	-1.18414	-1.48266	-1.13796		-1.05	-1
Anchorage subunit of a-agglutinin of a-cells	AGA1	-0.46685	1.00131	0.466152	-0.477317	0.332004	0.0979502	-0.233545	-1.47863	-0.56555		-1.1
Nucleolar protein of unknown function	SPO12	0.08936	0.2066	-0.38194	-1.2213	-0.0869956	-1.12376	-1.05512	-1.42789	-0.968126		-1.15
Polo-like kinase required for mitotic exit	CDC5	0.138794	0.381783	-0.373388	-1.02747	0.0643048	-0.341858	-0.394359	-1.40925	-0.458664		-1.2
Protein of the MutS family	MSH5	-0.689215	0.475106	-0.276739	-0.851437	0.0778196	-0.508211	-0.923493	-1.32654	-1.00131		-1.25
Alpha-tubulin	TUB1	-0.1291	-0.105	-0.683528	-1.36484	-0.0781386	-0.536226	-0.637755	-1.25984	-0.559616		-1.3
Guanine nucleotide exchange factor (GEF) for Cdc42p	BUD3	0.101344	0.185877	-0.548939	-1.05537	-0.061318	-0.332234	-0.264877	-1.24125	-0.203559		-1.35
Meiosis-specific regulatory subunit of the Glc7p protein phosphatase	GIP1	0.0189752	0.365104	-0.113822	-0.849241	-0.0935288	-0.933055	-1.07295	-1.21434	-0.979424		-1.4
Component of the meiotic outer plaque of the spindle pole body	SPO21	-0.245295	1.25853	1.04242	0.0605055	-0.565339	-1.29872	-1.5609	-1.19802	-0.995557		-1.45
Type V myosin motor involved in actin-based transport of cargos	MYO2	-0.148003	-0.240501	-0.793584	-1.36044	0.177978	0.0997164	0.0786551	-1.11994	-0.0993226		-1.5	-1.5
Separase/separin, a caspase-like cysteine protease	ESP1	0.0439861	0.0602417	-0.328251	-1.05938	0.144548	0.0239469	-0.0383103	-1.11962	-0.182858
GTPase-activating protein (GAP)	LRG1	-0.380508	0.179925	-0.284492	-0.932611	-0.134925	-0.601628	-0.958748	-1.11254	-0.823822
Component of the microtubule-nucleating Tub4p (gamma-tubulin) complex	SPC97	0.398929	-0.2868	-0.691113	-1.33181	0.137327	0.190163	-0.0915028	-1.04502	-0.22883
Sporulation specific protein that localizes to the spore wall	SSP2	-0.610323	1.37298	1.14253	0.333037	0.198882	0.082935	0.396836	-1.03995	0.197954
Component of the microtubule-nucleating Tub4p (gamma-tubulin) complex	SPC98	0.0865144	0.257569	-0.151302	-0.771523	0.186263	0.135471	0.0102463	-1.02909	-0.176017
Component of the spindle checkpoint	SGO1	-0.146428	-0.00943369	-0.368475	-1.02831	0.254837	-0.265387	-0.468146	-1.01888	-0.722983
Forkhead family transcription factor	FKH1	-0.311288	0.0472805	-0.483403	-0.95806	0.146885	-0.400593	-0.65216	-1.00534	-0.799046

## Sheet: Dataset 4C
Dataset 4C. Pgal-eEF3 (∆L-E) ≥1; Pgal-uL4 (L-E) unrestricted
		log2(t0 ratio)	Gene repressed
			uL4A			eEF3			∆ (L-E)
Trehalose metabolic process			E	M	L	E	M	L	L4	EF
Synthase subunit of trehalose-6-P synthase/phosphatase complex	TPS1	-0.730693	-0.0648692	-0.118837	0.526983	-0.881496	-0.0674224	1.04227	0.591852	1.92377
Neutral trehalase, degrades trehalose	NTH1	0.52159	-0.434693	-0.427607	-0.130456	-0.68547	0.116081	1.19959	0.304236	1.88506
Phosphatase subunit of the trehalose-6-P synthase/phosphatase complex	TPS2	-0.73227	-0.283698	-0.530335	0.0840465	-1.21461	-0.75408	0.27326	0.367745	1.48787
Putative neutral trehalase, required for thermotolerance	NTH2	-0.398349	-1.07583	-1.06484	-0.520066	-0.551259	0.24736	0.927457	0.555765	1.47872
Disaggregase	HSP104	-0.779122	0.0566861	-0.435616	-0.701377	-0.393838	-0.408631	0.882867	-0.758063	1.27671
Carbohydrate phosphorylation
Hexokinase isoenzyme 1	HXK1	-0.368209	-4.72991	-5.26204	-4.23807	-5.17324	-5.30892	-1.11179	0.491843	4.06145
Glucokinase	GLK1	0.629017	-2.66525	-2.39793	-2.08359	-2.69298	-1.74275	0.00800265	0.58166	2.70098
Similar to 6-phosphofructo-2-kinase enzymes	YLR345W	0.0151183	-0.629782	-0.541759	-0.241732	-1.35978	-1.01133	0.208973	0.388049	1.56875			lfc
Hexokinase expressed during growth with low glucose levels	EMI2	-0.367644	-2.34344	-2.35131	-2.15633	-2.17427	-2.14497	-0.81901	0.187106	1.35526
Xylulokinase	XKS1	0.203626	-0.816147	-0.97841	-0.858189	-0.990069	-0.767368	0.360504	-0.0420427	1.35057		1.5	1.5
D-ribulokinase	YDR109C	-0.261657	0.0246592	-0.0453433	0.25992	-0.219582	0.365581	0.858196	0.235261	1.07778		1.45
												1.4
Protein transport to vacuole involved in ubiquitin-dependent protein catabolic process via the multivesicular body sorting pathway												1.35
Endosomal protein involved in turnover of plasma membrane proteins	COS1	0.287302	0.39	1.22437	1.61299	-0.343307	0.534516	2.1101	1.22299	2.45341		1.3
Endosomal protein involved in turnover of plasma membrane proteins	COS7	-0.0939111	0.067179	0.67465	1.1082	-0.151356	0.838852	2.0523	1.04102	2.20366		1.25
Endosomal protein involved in turnover of plasma membrane proteins	COS5	-0.347343	0.242642	0.877861	1.3135	-0.31207	0.605759	1.69484	1.07086	2.00691		1.2
Subunit of GID Complex, binds strongly to central component Vid30p	GID8	0.19613	-0.246566	-0.355465	0.066523	-0.459578	0.412932	1.10022	0.313088	1.5598		1.15
Golgi-localized protein with homology to gamma-adaptin	GGA1	-0.0240868	0.198461	0.237585	0.376863	-0.653806	-0.14295	0.869424	0.178402	1.52323		1.1
Ubiquitin binding protein involved in endosomal protein sorting	VPS27	0.433183	-0.278378	-0.362861	-0.0288825	0.00362231	0.74002	1.216	0.249496	1.21238		1.05
Specificity factor required for Rsp5p-dependent ubiquitination	SSH4	0.45784	-0.582857	-0.598124	-0.257207	-0.558382	-0.457627	0.631202	0.32565	1.18958		1	1
Endosomal protein involved in turnover of plasma membrane proteins	COS6	0.0634109	0.610111	1.05392	1.05045	0.253001	0.5758	1.39347	0.440338	1.14047		0.95
Negative regulator of actin nucleation-promoting factor activity	LSB1	0.0644381	0.346457	0.358594	0.54356	-0.00908958	0.575149	1.11174	0.197102	1.12083		0.9
												0.85
Glucose metabolic process												0.8
Hexokinase isoenzyme 1	HXK1	-0.368209	-4.72991	-5.26204	-4.23807	-5.17324	-5.30892	-1.11179	0.491843	4.06145		0.75
Glucokinase	GLK1	0.629017	-2.66525	-2.39793	-2.08359	-2.69298	-1.74275	0.00800265	0.58166	2.70098		0.7
Hexokinase expressed during growth with low glucose levels	EMI2	-0.367644	-2.34344	-2.35131	-2.15633	-2.17427	-2.14497	-0.81901	0.187106	1.35526		0.65
Phosphoribomutase	PRM15	-0.191482	0.0766227	0.507234	0.9246	0.0555645	0.788611	1.34104	0.847977	1.28547		0.6
Pyruvate carboxylase isoform	PYC1	0.412491	-3.42695	-3.24178	-2.07637	-1.74506	-0.939821	-0.472024	1.35058	1.27304		0.55
Glyceraldehyde-3-phosphate dehydrogenase (GAPDH), isozyme 1	TDH1	-0.476685	-3.42667	-3.50567	-1.98828	-3.13297	-3.1647	-2.03809	1.43839	1.09488		0.5	0.5
Mitochondrial protein kinase	PKP2	0.579811	0.550322	0.608532	0.131693	-0.339954	0.0105492	0.68903	-0.41863	1.02898		0.45
												0.4
Carbohydrate metabolic process												0.35
Hexokinase isoenzyme 1	HXK1	-0.368209	-4.72991	-5.26204	-4.23807	-5.17324	-5.30892	-1.11179	0.491843	4.06145		0.3
Glucokinase	GLK1	0.629017	-2.66525	-2.39793	-2.08359	-2.69298	-1.74275	0.00800265	0.58166	2.70098		0.25
Neutral trehalase, degrades trehalose	NTH1	0.52159	-0.434693	-0.427607	-0.130456	-0.68547	0.116081	1.19959	0.304236	1.88506		0.2
Glycogen debranching enzyme	GDB1	-0.236048	-1.61699	-2.02963	-1.91449	-2.32768	-1.92159	-0.480955	-0.297496	1.84672		0.15
Glycogen phosphorylase required for the mobilization of glycogen	GPH1	-0.144318	-3.42482	-4.15221	-3.54633	-4.49204	-4.64772	-2.80094	-0.121503	1.69109		0.1
Intracellular sporulation-specific glucoamylase	SGA1	-0.557814	0.181001	0.292529	1.54497	-0.944907	-1.26347	0.745501	1.36397	1.69041		0.05
Nonfunctional homolog of Gpm1p phosphoglycerate mutase	GPM2	-0.486219	-1.89472	-1.12689	-0.211404	-2.48836	-2.05091	-0.865422	1.68331	1.62294		-7.63278e-16	0
Putative neutral trehalase, required for thermotolerance	NTH2	-0.398349	-1.07583	-1.06484	-0.520066	-0.551259	0.24736	0.927457	0.555765	1.47872		-0.05
Dihydroxyacetone kinase	DAK2	-0.634716	-1.50224	-1.54005	-1.22684	-2.73045	-1.72549	-1.26172	0.275398	1.46872		-0.1
Enolase I, a phosphopyruvate hydratase	ENO1	0.671677	-2.4295	-2.13035	-0.882746	-1.34214	-1.15773	0.046726	1.54676	1.38886		-0.15
Hexokinase expressed during growth with low glucose levels	EMI2	-0.367644	-2.34344	-2.35131	-2.15633	-2.17427	-2.14497	-0.81901	0.187106	1.35526		-0.2
Xylulokinase	XKS1	0.203626	-0.816147	-0.97841	-0.858189	-0.990069	-0.767368	0.360504	-0.0420427	1.35057		-0.25
Aldose reductase	GRE3	-0.399722	-0.355596	-0.075792	0.195475	-0.397186	-0.515544	0.824392	0.551071	1.22158		-0.3
Pyruvate kinase	PYK2	-0.238245	-1.06328	-0.73984	-0.0809326	-1.45385	-0.56107	-0.268512	0.982344	1.18534		-0.35
Glyceraldehyde-3-phosphate dehydrogenase (GAPDH), isozyme 1	TDH1	-0.476685	-3.42667	-3.50567	-1.98828	-3.13297	-3.1647	-2.03809	1.43839	1.09488		-0.4
												-0.45
Carbohydrate biosynthetic process												-0.5
Large subunit of trehalose 6-phosphate synthase/phosphatase complex	TSL1	-1.76335	0.318922	0.0733661	0.898742	-1.99336	-0.882349	1.25779	0.57982	3.25115		-0.55	-0.5
Cytoplasmic protein that inhibits Gdb1p glycogen debranching activity	IGD1	-0.419813	-2.33228	-2.75223	-1.33615	-2.8855	-2.46124	0.191945	0.99613	3.07744		-0.6
Glycogen debranching enzyme	GDB1	-0.236048	-1.61699	-2.02963	-1.91449	-2.32768	-1.92159	-0.480955	-0.297496	1.84672		-0.65
Glycogen branching enzyme, involved in glycogen accumulation	GLC3	-0.533064	-1.57502	-1.86357	-0.927824	-2.54044	-2.51414	-0.97522	0.647199	1.56522		-0.7
Pyruvate carboxylase isoform	PYC1	0.412491	-3.42695	-3.24178	-2.07637	-1.74506	-0.939821	-0.472024	1.35058	1.27304		-0.75
Putative protein of unknown function	YBR053C	0.137316	-0.432255	-0.371463	-0.0821574	-0.763646	-0.583188	0.395191	0.350098	1.15884		-0.8
Glyceraldehyde-3-phosphate dehydrogenase (GAPDH), isozyme 1	TDH1	-0.476685	-3.42667	-3.50567	-1.98828	-3.13297	-3.1647	-2.03809	1.43839	1.09488		-0.85
												-0.9
Cellular response to oxidative stress												-0.95
Calmodulin-dependent protein kinase	CMK2	-0.666628	0.705127	1.1714	2.19805	-0.283287	0.987308	1.98897	1.49292	2.27226		-1
Mitochondrial NADH-cytochrome b5 reductase	MCR1	0.428931	-1.01976	-0.566142	-0.370396	-1.99649	-1.55018	0.0752208	0.649366	2.07171		-1.05	-1
Transcriptional repressor	XBP1	0.327357	-0.709002	-1.15765	0.0123017	-1.15765	-1.89693	0.202528	0.721303	1.36017		-1.1
Protein involved in cellular response to oxidative stress	YBP1	0.220381	0.0935661	0.237244	0.0604611	-0.0056918	0.903914	1.29802	-0.033105	1.30371		-1.15
Mitochondrial peroxiredoxin with thioredoxin peroxidase activity	PRX1	-0.061515	-0.755523	-0.392856	-0.0234169	-1.73717	-2.21601	-0.459484	0.732106	1.27769		-1.2
Mitochondrial cytochrome-c peroxidase	CCP1	-0.0280515	-0.436913	-0.157008	0.566932	-0.489834	0.0652972	0.767757	1.00384	1.25759		-1.25
Aldose reductase	GRE3	-0.399722	-0.355596	-0.075792	0.195475	-0.397186	-0.515544	0.824392	0.551071	1.22158		-1.3
Stress-responsive transcriptional activator	MSN4	0.521462	0.0869435	0.0728134	0.499158	-0.524249	-0.0205498	0.686069	0.412215	1.21032		-1.35
Phospholipid hydroperoxide glutathione peroxidase	GPX1	0.542693	-0.429567	-0.849341	0.0330387	-1.43537	-1.16912	-0.230454	0.462605	1.20491		-1.4
E1-like protein that activates Urm1p before urmylation	UBA4	0.20794	0.101892	0.388237	0.565441	-0.0169995	0.693094	1.04429	0.463549	1.06129		-1.45
Central kinetochore associated protein	YBP2	0.0869997	0.526005	0.695638	0.589217	0.260297	0.913021	1.26615	0.063212	1.00585		-1.5	-1.5
Response to abiotic stimulus
Serine/threonine MAP kinase	SLT2	1.63247	-0.10367	-0.133733	0.136499	-0.25666	2.10638	2.34593	0.24017	2.60259
Neutral trehalase, degrades trehalose	NTH1	0.52159	-0.434693	-0.427607	-0.130456	-0.68547	0.116081	1.19959	0.304236	1.88506
Small heat shock protein (sHSP) with chaperone activity	HSP42	-0.670628	0.917365	0.448904	1.16799	-0.674334	-1.37685	1.12225	0.250628	1.79659
P-type ATPase sodium pump	ENA1	-0.394087	-0.17779	-0.168909	0.948007	-0.330694	0.249448	1.4535	1.1258	1.78419
Subunit of a heterodimeric NC2 transcription regulator complex	BUR6	0.202474	-0.388287	0.215676	0.392754	-0.277202	0.636195	1.48253	0.781041	1.75974
Serine-threonine protein kinase	YAK1	-0.12992	0.259251	0.132077	0.360807	-0.312972	0.108251	1.25403	0.101556	1.567
One of two type I myosins	MYO3	0.0949574	-0.163328	-0.713496	-0.739803	-0.548058	0.321136	0.942089	-0.576475	1.49015
Cys2His2 zinc-finger transcriptional repressor	RIM101	0.0513327	0.194683	0.263846	0.700574	-0.110891	0.730205	1.26767	0.505891	1.37856
Soluble fumarate reductase	FRD1	-0.577337	-0.40624	0.223189	0.440562	0.203304	1.17667	1.49343	0.846803	1.29013
Aldose reductase	GRE3	-0.399722	-0.355596	-0.075792	0.195475	-0.397186	-0.515544	0.824392	0.551071	1.22158
O-glycosylated plasma membrane protein	MID2	0.660691	-0.354201	-0.292413	-0.18967	-0.273527	0.43774	0.919635	0.16453	1.19316
Oligomeric mitochondrial matrix chaperone	HSP78	-0.736651	-0.245719	-1.31451	-1.15482	-0.784557	-1.48794	0.317902	-0.909098	1.10246
Single-stranded DNA endonuclease (with Rad1p)	RAD10	0.385724	0.396822	1.0136	1.38741	0.234305	0.94774	1.26119	0.990587	1.02688
Response to extracullular stimulus
m(7)GpppX pyrophosphatase regulator	DCS2	-0.436713	-0.589847	-0.712643	0.918584	-1.58955	-1.91972	0.44329	1.50843	2.03284
Neutral trehalase, degrades trehalose	NTH1	0.52159	-0.434693	-0.427607	-0.130456	-0.68547	0.116081	1.19959	0.304236	1.88506
Protein involved in resistance to desiccation stress	STF2	-0.0816035	-2.25773	-1.7865	-0.472395	-2.45483	-2.39851	-0.590272	1.78533	1.86456
P-type ATPase sodium pump	ENA1	-0.394087	-0.17779	-0.168909	0.948007	-0.330694	0.249448	1.4535	1.1258	1.78419
Ub-like protein	ATG8	0.685795	-0.577488	-0.656282	-0.0153929	-0.854194	-0.871967	0.900302	0.562095	1.7545
Putative transcription factor containing a C2H2 zinc finger	USV1	0.364214	-1.60012	-1.55818	-1.00885	-2.54767	-1.85888	-0.947098	0.59127	1.60057
Serine-threonine protein kinase	YAK1	-0.12992	0.259251	0.132077	0.360807	-0.312972	0.108251	1.25403	0.101556	1.567
Carbon source-responsive zinc-finger transcription factor	ADR1	0.176917	-2.2787	-2.87752	-1.71505	-2.53987	-2.47204	-0.978174	0.563652	1.56169
Vacuolar proteinase B (yscB) with H3 N-terminal endopeptidase activity	PRB1	0.00987849	-0.888338	-1.30136	-0.244159	-1.22006	-1.18524	0.298555	0.644179	1.51861
Non-essential hydrolase involved in mRNA decapping	DCS1	0.164016	-0.0140485	0.206938	0.363017	-0.648848	-0.699889	0.806134	0.377065	1.45498
Protein involved in cell separation during budding	SDS24	-0.020047	-0.427229	-0.894203	-0.459533	-0.704033	-0.216759	0.737373	-0.0323043	1.44141
Lipid transport protein	VPS13	0.214128	-0.437613	-0.720972	-0.815507	-0.205087	0.063522	1.19843	-0.377894	1.40352
Stress-responsive transcriptional activator	MSN4	0.521462	0.0869435	0.0728134	0.499158	-0.524249	-0.0205498	0.686069	0.412215	1.21032
Subunit of the Iml1p/SEACIT complex	NPR2	0.0590558	0.524765	0.922121	1.28117	-0.0395463	0.729653	1.03398	0.756409	1.07352
One of three alternate beta subunits of the Snf1 kinase complex	SIP2	0.607321	-1.20791	-1.35373	-0.970089	-0.764223	-0.292214	0.29937	0.237824	1.06359
Mitochondrial protein kinase	PKP2	0.579811	0.550322	0.608532	0.131693	-0.339954	0.0105492	0.68903	-0.41863	1.02898
